# Supplementary material for: Bioinformatics analysis identifies DYNC1I1 as prognosis marker in male patients with liver hepatocellular carcinoma
Source: PLoS One. 2021 Oct 22;16(10):e0258797. doi: 10.1371/journal.pone.0258797 (PMC8535175; doi:10.1371/journal.pone.0258797)
Supplement: S1 Table — (XLSX) [file pone.0258797.s001.xlsx]

## Sheet: updown_mRNA_CC
ID	Description	GeneRatio	BgRatio	pvalue	p.adjust	qvalue	geneID	Count
GO:0000779	condensed chromosome, centromeric region	26/1029	106/16824	7.30043e-10	3.51881e-07	2.98933e-07	AURKA/AURKB/BIRC5/BUB1/BUB1B/CCNB1/CDT1/CENPA/CENPE/CENPF/CENPK/CENPM/CENPW/DYNC1I1/ERCC6L/HJURP/KIF2C/NCAPG/NDC80/NEK2/NUF2/PLK1/SKA1/SKA3/SPC24/SPC25	26
GO:0000776	kinetochore	27/1029	125/16824	6.93152e-09	1.46228e-06	1.24225e-06	AURKB/BIRC5/BUB1/BUB1B/CCNB1/CDT1/CENPA/CENPE/CENPF/CENPI/CENPK/CENPM/CENPW/DYNC1I1/ERCC6L/HJURP/KIF18A/KIF2C/NDC80/NEK2/NUF2/PLK1/SKA1/SKA3/SPC24/SPC25/TTK	27
GO:0000777	condensed chromosome kinetochore	23/1029	95/16824	9.10134e-09	1.46228e-06	1.24225e-06	BIRC5/BUB1/BUB1B/CCNB1/CDT1/CENPA/CENPE/CENPF/CENPK/CENPM/CENPW/DYNC1I1/ERCC6L/HJURP/KIF2C/NDC80/NEK2/NUF2/PLK1/SKA1/SKA3/SPC24/SPC25	23
GO:0000775	chromosome, centromeric region	32/1029	179/16824	3.76986e-08	4.54268e-06	3.85915e-06	AURKA/AURKB/BIRC5/BUB1/BUB1B/CCNB1/CDCA5/CDCA8/CDT1/CENPA/CENPE/CENPF/CENPI/CENPK/CENPM/CENPW/DYNC1I1/ERCC6L/HJURP/KIF18A/KIF2C/NCAPG/NDC80/NEK2/NUF2/PLK1/SKA1/SKA3/SMC1B/SPC24/SPC25/TTK	32
GO:0034702	ion channel complex	42/1029	293/16824	2.21073e-07	1.58851e-05	1.34949e-05	ABCC8/ANO2/CACNA1B/CACNA1E/CACNA1I/CACNA1S/CACNB4/CACNG1/CACNG4/CHRNA3/CHRND/CLCNKA/GABRA2/GABRA3/GABRD/GABRE/GABRG2/GABRQ/GABRR1/GABRR3/GRIA2/GRIK2/GRIK4/GRIN1/GRIN2A/HCN2/HTR3A/HTR3B/KCNC1/KCNC2/KCNE5/KCNH2/KCNJ6/KCNN1/LRRC26/LRRC52/NLGN1/OLFM3/SCN1A/SHISA8/SLC26A6/LRRC55	42
GO:0000793	condensed chromosome	33/1029	202/16824	2.13703e-07	1.58851e-05	1.34949e-05	AURKA/AURKB/BIRC5/BUB1/BUB1B/CCDC155/CCNB1/CDCA5/CDT1/CENPA/CENPE/CENPF/CENPK/CENPM/CENPW/DYNC1I1/ERCC6L/HJURP/KIF2C/MKI67/NCAPG/NCAPH/NDC80/NEK2/NUF2/PLK1/SKA1/SKA3/SMC1B/SPC24/SPC25/TEX11/TOP2A	33
GO:0000780	condensed nuclear chromosome, centromeric region	10/1029	22/16824	2.30697e-07	1.58851e-05	1.34949e-05	AURKA/AURKB/BUB1/BUB1B/CCNB1/CENPA/CENPK/NDC80/NUF2/PLK1	10
GO:0000940	condensed chromosome outer kinetochore	8/1029	14/16824	4.11149e-07	2.47717e-05	2.10443e-05	BUB1/BUB1B/CCNB1/CENPF/NDC80/PLK1/SKA1/SKA3	8
GO:0005581	collagen trimer	19/1029	86/16824	8.09736e-07	4.01833e-05	3.41369e-05	C1QL1/C1QL4/C1QTNF3/COL11A1/COL15A1/COL22A1/COL24A1/COL2A1/COL7A1/COL9A1/CTHRC1/GLDN/CCBE1/COL25A1/COL6A6/COLEC10/FCN2/FCN3/MARCO	19
GO:0000778	condensed nuclear chromosome kinetochore	8/1029	15/16824	8.33678e-07	4.01833e-05	3.41369e-05	BUB1/BUB1B/CCNB1/CENPA/CENPK/NDC80/NUF2/PLK1	8
GO:0097060	synaptic membrane	52/1029	421/16824	1.02222e-06	4.2237e-05	3.58817e-05	ACTN2/ADAM23/ADCY8/ADRA2C/ANKS1B/CACNG4/CDH10/CDH8/CDH9/CHRNA3/CHRND/CNR1/CNTNAP4/CTNNA2/DCC/DRP2/ERC2/GABBR2/GABRA2/GABRA3/GABRD/GABRE/GABRG2/GABRQ/GABRR1/GABRR3/GRIA2/GRIK2/GRIK4/GRIN1/GRIN2A/GRM4/GRM5/HTR3A/HTR3B/KCNC1/KCNC2/KCNJ9/LHFPL4/NLGN1/P2RY4/RIMS2/SHISA8/SLC6A2/SLC6A3/SLITRK1/SNAP91/UNC13A/ADRA1A/CHRM2/GPM6A/SLITRK3	52
GO:1902710	GABA receptor complex	9/1029	20/16824	1.05154e-06	4.2237e-05	3.58817e-05	GABBR2/GABRA2/GABRA3/GABRD/GABRE/GABRG2/GABRQ/GABRR1/GABRR3	9
GO:0098793	presynapse	56/1029	474/16824	1.63862e-06	5.89083e-05	5.00444e-05	ADAM23/ADCY8/ADRA2C/C1QL1/CACNA1B/CDH10/CDH8/CDH9/CEL/CNR1/CNTNAP4/CPLX2/CTNNA2/DNAJC6/ERC2/GABRA2/GAD1/GRIK2/GRIK4/GRIN1/GRIN2A/GRM4/HTR3A/KCNC1/KCNC2/KCNJ9/KCNK9/KIF1A/LAMP5/LGI3/MT3/NEFL/NLGN1/NTS/P2RY4/PPFIA4/RAB3B/RIMS2/SH3GL3/SLC30A3/SLC6A17/SLC6A2/SLC6A3/SNAP91/SYN3/SYT5/SYT8/TMEM163/UNC13A/WNT3A/ADRA1A/CHRM2/CRHBP/GPM6A/NTF3/SYT10	56
GO:1902495	transmembrane transporter complex	42/1029	316/16824	1.71103e-06	5.89083e-05	5.00444e-05	ABCC8/ANO2/CACNA1B/CACNA1E/CACNA1I/CACNA1S/CACNB4/CACNG1/CACNG4/CHRNA3/CHRND/CLCNKA/GABRA2/GABRA3/GABRD/GABRE/GABRG2/GABRQ/GABRR1/GABRR3/GRIA2/GRIK2/GRIK4/GRIN1/GRIN2A/HCN2/HTR3A/HTR3B/KCNC1/KCNC2/KCNE5/KCNH2/KCNJ6/KCNN1/LRRC26/LRRC52/NLGN1/OLFM3/SCN1A/SHISA8/SLC26A6/LRRC55	42
GO:1990351	transporter complex	42/1029	324/16824	3.27695e-06	0.000105299	8.9455e-05	ABCC8/ANO2/CACNA1B/CACNA1E/CACNA1I/CACNA1S/CACNB4/CACNG1/CACNG4/CHRNA3/CHRND/CLCNKA/GABRA2/GABRA3/GABRD/GABRE/GABRG2/GABRQ/GABRR1/GABRR3/GRIA2/GRIK2/GRIK4/GRIN1/GRIN2A/HCN2/HTR3A/HTR3B/KCNC1/KCNC2/KCNE5/KCNH2/KCNJ6/KCNN1/LRRC26/LRRC52/NLGN1/OLFM3/SCN1A/SHISA8/SLC26A6/LRRC55	42
GO:0099699	integral component of synaptic membrane	25/1029	149/16824	3.78491e-06	0.000114021	9.68639e-05	ADAM23/ADCY8/ADRA2C/CACNG4/CDH10/CDH9/CHRND/CNR1/DCC/GABRA3/GABRD/GRIK4/GRIN1/GRIN2A/HTR3A/KCNC1/KCNJ9/NLGN1/P2RY4/SLC6A3/SLITRK1/ADRA1A/CHRM2/GPM6A/SLITRK3	25
GO:1902711	GABA-A receptor complex	8/1029	19/16824	7.85355e-06	0.000222671	0.000189166	GABRA2/GABRA3/GABRD/GABRE/GABRG2/GABRQ/GABRR1/GABRR3	8
GO:0042734	presynaptic membrane	25/1029	158/16824	1.09997e-05	0.000294547	0.000250226	ADAM23/ADCY8/CDH10/CDH9/CNR1/CNTNAP4/CTNNA2/ERC2/GRIK2/GRIK4/GRIN2A/GRM4/HTR3A/KCNC1/KCNC2/KCNJ9/P2RY4/RIMS2/SLC6A2/SLC6A3/SNAP91/UNC13A/ADRA1A/CHRM2/GPM6A	25
GO:0099240	intrinsic component of synaptic membrane	25/1029	160/16824	1.37575e-05	0.000349005	0.00029649	ADAM23/ADCY8/ADRA2C/CACNG4/CDH10/CDH9/CHRND/CNR1/DCC/GABRA3/GABRD/GRIK4/GRIN1/GRIN2A/HTR3A/KCNC1/KCNJ9/NLGN1/P2RY4/SLC6A3/SLITRK1/ADRA1A/CHRM2/GPM6A/SLITRK3	25
GO:0045211	postsynaptic membrane	39/1029	315/16824	2.13674e-05	0.000502448	0.000426845	ACTN2/ADCY8/ADRA2C/ANKS1B/CACNG4/CDH10/CDH9/CHRNA3/CHRND/CTNNA2/DCC/DRP2/GABBR2/GABRA2/GABRA3/GABRD/GABRE/GABRG2/GABRQ/GABRR1/GABRR3/GRIA2/GRIK2/GRIK4/GRIN1/GRIN2A/GRM5/HTR3A/HTR3B/KCNC1/KCNC2/LHFPL4/NLGN1/SHISA8/SLC6A3/SLITRK1/ADRA1A/CHRM2/SLITRK3	39
GO:0098687	chromosomal region	38/1029	304/16824	2.18909e-05	0.000502448	0.000426845	AURKA/AURKB/BIRC5/BUB1/BUB1B/CCDC155/CCNB1/CDCA5/CDCA8/CDK1/CDT1/CENPA/CENPE/CENPF/CENPI/CENPK/CENPM/CENPW/DYNC1I1/ERCC6L/HJURP/KIF18A/KIF2C/NCAPG/NDC80/NEK2/NUF2/ORC1/PIF1/PLK1/RECQL4/SKA1/SKA3/SMC1B/SPC24/SPC25/TERT/TTK	38
GO:0034703	cation channel complex	29/1029	214/16824	4.67266e-05	0.000979227	0.000831884	ABCC8/CACNA1B/CACNA1E/CACNA1I/CACNA1S/CACNB4/CACNG1/CACNG4/GRIA2/GRIK2/GRIK4/GRIN1/GRIN2A/HCN2/HTR3A/HTR3B/KCNC1/KCNC2/KCNE5/KCNH2/KCNJ6/KCNN1/LRRC26/LRRC52/NLGN1/OLFM3/SCN1A/SHISA8/LRRC55	29
GO:0005876	spindle microtubule	13/1029	59/16824	4.51066e-05	0.000979227	0.000831884	AURKA/AURKB/BIRC5/CDK1/CENPE/KIF18A/KIF18B/KIF4A/MISP/PLK1/PRC1/SKA1/SKA3	13
GO:0043025	neuronal cell body	52/1029	484/16824	5.35535e-05	0.00107553	0.000913698	ADCY8/ADRA2C/AURKA/BRINP3/CACNA1B/CHRNA3/CNNM1/CPLX2/CTSV/CYP17A1/DNER/DPYSL5/DRP2/EEF1A2/EPHA5/GAL/GIP/GRIK2/HTR3A/INHA/KCNC1/KCNC2/KCNN1/KIF1A/KIF5A/MAPK8IP2/MAPT/NQO1/NRSN1/PDE1C/PLXDC1/PPP1R1B/REG1A/SCN1A/SEZ6/SLC6A2/SLC6A3/SNCG/SST/STAR/SYT5/THY1/TRPM5/TUBB4A/UCHL1/UNC5A/CHRM2/CRHBP/GPM6A/KCNN2/PCSK2/PVALB	52
GO:0099055	integral component of postsynaptic membrane	19/1029	115/16824	6.66443e-05	0.00123548	0.00104958	ADRA2C/CACNG4/CDH10/CDH9/CHRND/DCC/GABRA3/GABRD/GRIK4/GRIN1/GRIN2A/HTR3A/KCNC1/NLGN1/SLC6A3/SLITRK1/ADRA1A/CHRM2/SLITRK3	19
GO:0005871	kinesin complex	12/1029	53/16824	6.6323e-05	0.00123548	0.00104958	CENPE/KIF14/KIF15/KIF18A/KIF18B/KIF1A/KIF20A/KIF23/KIF2C/KIF4A/KIF5A/KIFC1	12
GO:0099056	integral component of presynaptic membrane	14/1029	72/16824	9.99016e-05	0.00171974	0.00146097	ADAM23/ADCY8/CDH10/CDH9/CNR1/GRIK4/HTR3A/KCNC1/KCNJ9/P2RY4/SLC6A3/ADRA1A/CHRM2/GPM6A	14
GO:0032589	neuron projection membrane	12/1029	55/16824	9.73995e-05	0.00171974	0.00146097	GABRA2/GABRA3/GABRE/GABRG2/KCNC1/KCNC2/LAMP5/MAPT/REG1A/SHISA8/THY1/UNC5A	12
GO:0032590	dendrite membrane	10/1029	40/16824	0.000110164	0.001831	0.00155549	GABRA2/GABRA3/GABRE/GABRG2/KCNC1/KCNC2/LAMP5/REG1A/SHISA8/THY1	10
GO:0098936	intrinsic component of postsynaptic membrane	19/1029	120/16824	0.000120032	0.00192851	0.00163833	ADRA2C/CACNG4/CDH10/CDH9/CHRND/DCC/GABRA3/GABRD/GRIK4/GRIN1/GRIN2A/HTR3A/KCNC1/NLGN1/SLC6A3/SLITRK1/ADRA1A/CHRM2/SLITRK3	19
GO:0034707	chloride channel complex	11/1029	49/16824	0.000144106	0.00224061	0.00190347	ANO2/CLCNKA/GABRA2/GABRA3/GABRD/GABRE/GABRG2/GABRQ/GABRR1/GABRR3/SLC26A6	11
GO:0051233	spindle midzone	9/1029	34/16824	0.000150861	0.00227235	0.00193043	AURKA/AURKB/CDC6/CDCA8/CENPE/KIF14/KIF18A/KIF18B/PLK1	9
GO:0098982	GABA-ergic synapse	13/1029	69/16824	0.000244042	0.00356449	0.00302814	ACAN/CDH10/CNR1/ERC2/GABRA3/GABRD/GABRG2/GABRR1/GAP43/SLC6A17/SLITRK1/ADRA1A/SLITRK3	13
GO:0098878	neurotransmitter receptor complex	11/1029	52/16824	0.000252458	0.00357897	0.00304044	CACNG4/GRIA2/GRIK2/GRIK4/GRIN1/GRIN2A/HTR3A/HTR3B/NLGN1/OLFM3/SHISA8	11
GO:0098889	intrinsic component of presynaptic membrane	14/1029	80/16824	0.000319594	0.00440127	0.00373901	ADAM23/ADCY8/CDH10/CDH9/CNR1/GRIK4/HTR3A/KCNC1/KCNJ9/P2RY4/SLC6A3/ADRA1A/CHRM2/GPM6A	14
GO:0000794	condensed nuclear chromosome	15/1029	92/16824	0.000438621	0.00587264	0.00498899	AURKA/AURKB/BUB1/BUB1B/CCDC155/CCNB1/CENPA/CENPK/NCAPH/NDC80/NEK2/NUF2/PLK1/SMC1B/TEX11	15
GO:0005819	spindle	36/1029	335/16824	0.000720741	0.00938911	0.00797634	ASPM/AURKA/AURKB/BIRC5/BUB1B/CCDC155/CCNB1/CDC20/CDC6/CDCA8/CDK1/CENPE/CENPF/CKAP2L/DLGAP5/DYNC1I1/FMN2/HEPACAM2/KIF14/KIF15/KIF18A/KIF18B/KIF20A/KIF23/KIF4A/KIFC1/MISP/NEK2/PLK1/PRC1/SHCBP1/SKA1/SKA3/SNCG/TTK/WDR62	36
GO:0005875	microtubule associated complex	20/1029	149/16824	0.000756869	0.00960029	0.00815574	ACTL8/AURKA/AURKB/BIRC5/CDCA8/CENPE/DNAH12/DYNC1I1/KIF14/KIF15/KIF18A/KIF18B/KIF1A/KIF20A/KIF23/KIF2C/KIF4A/KIF5A/KIFC1/TRIM54	20
GO:0032809	neuronal cell body membrane	7/1029	27/16824	0.00094411	0.0116682	0.00991252	ADCY8/KCNC1/KCNC2/REG1A/SLC6A2/THY1/UNC5A	7
GO:0098978	glutamatergic synapse	36/1029	341/16824	0.000994401	0.0119825	0.0101795	ACAN/ACTN2/ADAM23/ADCY8/ADRA2C/BCAN/CACNG4/CALY/CAMKV/CDH10/CDH8/CNR1/CPLX2/DRP2/ERC2/GABRD/GABRR1/GRIK2/GRIN1/GRIN2A/HTR3A/NLGN1/NPTX1/P2RY4/PPP1R1B/SH3GL3/SLC30A3/SLC6A17/SLITRK1/SPARCL1/SYN3/UNC13A/WNT3A/ADRA1A/CHRM2/GPM6A	36
GO:0044298	cell body membrane	7/1029	28/16824	0.00119312	0.0140264	0.0119159	ADCY8/KCNC1/KCNC2/REG1A/SLC6A2/THY1/UNC5A	7
GO:0016342	catenin complex	7/1029	29/16824	0.00149075	0.0171081	0.0145339	CDH10/CDH12/CDH18/CDH22/CDH7/CDH8/CDH9	7
GO:0031225	anchored component of membrane	20/1029	163/16824	0.00229349	0.0257084	0.0218401	ALPI/BCAN/CA4/CEACAM7/ENPP6/GP2/GPC3/LY6H/LY6K/LYPD1/LYPD8/MDGA2/NTM/PRND/PSCA/RAB3B/RHBG/RTBDN/THY1/ITLN1	20
GO:0008328	ionotropic glutamate receptor complex	9/1029	50/16824	0.00299016	0.0327559	0.0278271	CACNG4/GRIA2/GRIK2/GRIK4/GRIN1/GRIN2A/NLGN1/OLFM3/SHISA8	9
GO:0099738	cell cortex region	8/1029	42/16824	0.00349752	0.0374623	0.0318254	ACTL8/ANLN/CTNNA2/ERC2/RIMS2/SAPCD2/UNC13A/HAMP	8
GO:0045177	apical part of cell	36/1029	370/16824	0.0039981	0.0418932	0.0355895	ADCY8/AQP10/AQP5/AQP6/AQP8/ASPM/ATP6V0D2/CA4/CEACAM20/CEACAM7/CTSV/DUOX2/DUOXA2/GJB6/KCNC2/MUC13/MYO1A/NOX4/OTOG/P2RY4/SAPCD2/SI/SLC12A1/SLC22A11/SLC22A12/SLC26A6/SLC26A9/SLC2A5/SLC34A3/SLC9A3/THY1/UPK1A/UPK3A/USH1C/HAMP/PTH1R	36
GO:0099060	integral component of postsynaptic specialization membrane	11/1029	72/16824	0.00414111	0.0424684	0.0360782	ADRA2C/CACNG4/CDH10/CHRND/DCC/GABRA3/GRIN1/GRIN2A/NLGN1/SLITRK1/SLITRK3	11
GO:0016324	apical plasma membrane	31/1029	308/16824	0.00443492	0.0445339	0.0378329	ADCY8/AQP10/AQP5/AQP6/ASPM/ATP6V0D2/CA4/CEACAM20/CEACAM7/DUOX2/GJB6/KCNC2/MUC13/MYO1A/NOX4/OTOG/P2RY4/SAPCD2/SI/SLC12A1/SLC22A11/SLC22A12/SLC26A6/SLC26A9/SLC2A5/SLC34A3/SLC9A3/THY1/UPK1A/UPK3A/PTH1R	31
GO:0034705	potassium channel complex	13/1029	94/16824	0.00464568	0.0456983	0.0388221	ABCC8/GRIK2/GRIK4/HCN2/KCNC1/KCNC2/KCNE5/KCNH2/KCNJ6/KCNN1/LRRC26/LRRC52/LRRC55	13
GO:0030496	midbody	19/1029	162/16824	0.00480745	0.0463438	0.0393705	ANLN/ASPM/AURKA/AURKB/BIRC5/CDCA8/CDK1/CENPE/CENPF/CEP55/HEPACAM2/KIF14/KIF20A/KIF23/KIF4A/NEK2/PLK1/PRC1/SHCBP1	19
GO:0098948	intrinsic component of postsynaptic specialization membrane	11/1029	75/16824	0.00568438	0.053723	0.0456393	ADRA2C/CACNG4/CDH10/CHRND/DCC/GABRA3/GRIN1/GRIN2A/NLGN1/SLITRK1/SLITRK3	11
GO:0031616	spindle pole centrosome	4/1029	13/16824	0.00637136	0.0579433	0.0492246	AURKA/AURKB/DLGAP5/MISP	4
GO:1990023	mitotic spindle midzone	4/1029	13/16824	0.00637136	0.0579433	0.0492246	AURKB/CENPE/KIF18A/KIF18B	4
GO:0005667	transcription regulator complex	38/1029	409/16824	0.0067506	0.0602553	0.0511887	ALX1/ALX4/DACH2/DEPDC1/DMBX1/E2F1/E2F2/E2F7/E2F8/FOXH1/GCM1/GSC/HOXA10/HOXA11/HOXA9/HOXB13/HOXB9/INSM1/LEF1/LHX3/MXD3/NHLH2/NKX2-5/ONECUT3/PITX1/PITX2/POU3F2/PTF1A/RBPJL/SCX/SIX1/SIX2/SIX3/SIX4/SOX2/TFDP3/DACH1/FOS	38
GO:0099634	postsynaptic specialization membrane	13/1029	99/16824	0.00721234	0.0632063	0.0536957	ACTN2/ADRA2C/CACNG4/CDH10/CHRND/DCC/GABRA3/GRIN1/GRIN2A/GRM5/NLGN1/SLITRK1/SLITRK3	13
GO:0048786	presynaptic active zone	10/1029	68/16824	0.00802961	0.069112	0.0587127	ADCY8/CDH10/CTNNA2/ERC2/GAD1/P2RY4/PPFIA4/RIMS2/UNC13A/GPM6A	10
GO:0030673	axolemma	4/1029	14/16824	0.00849358	0.0718229	0.0610157	KCNC1/KCNC2/MAPT/THY1	4
GO:0150034	distal axon	27/1029	274/16824	0.00990187	0.0822879	0.0699061	ADRA2C/BRSK2/CDH8/CDK5R2/CNR1/CPLX2/ERC2/GAD1/GAP43/GPRIN1/GRIK2/GRIN1/IGF2BP1/KCNC1/KCNC2/LAMP5/MAPT/NEFL/NRSN1/NTS/RASGRF1/REG1A/THY1/UNC13A/CHRM2/CRHBP/GPM6A	27
GO:0031253	cell projection membrane	30/1029	316/16824	0.0112601	0.0911613	0.0774443	CA4/CA9/CEACAM20/EPS8L3/GABRA2/GABRA3/GABRE/GABRG2/GAP43/KCNC1/KCNC2/LAMP5/MAPT/PLA2G4F/REG1A/RHO/S100P/SHISA8/SLC22A12/SLC26A6/SLC34A3/SLC7A11/SLC9A3/SSTR3/TESC/THY1/UNC5A/HHIP/ITLN1/PTH1R	30
GO:0005891	voltage-gated calcium channel complex	7/1029	41/16824	0.0113479	0.0911613	0.0774443	CACNA1B/CACNA1E/CACNA1I/CACNA1S/CACNB4/CACNG1/CACNG4	7
GO:0098831	presynaptic active zone cytoplasmic component	4/1029	16/16824	0.014007	0.110678	0.0940243	CTNNA2/ERC2/RIMS2/UNC13A	4
GO:0031526	brush border membrane	8/1029	53/16824	0.0145496	0.113111	0.0960913	CA4/SLC22A12/SLC26A6/SLC34A3/SLC7A11/SLC9A3/ITLN1/PTH1R	8
GO:0043235	receptor complex	35/1029	392/16824	0.015975	0.120312	0.102208	CACNG4/CHRNA3/CHRND/CRLF1/CRLF2/EGF/EPHA10/EPHA5/GABBR2/GABRA2/GABRA3/GABRD/GABRE/GABRG2/GABRQ/GABRR1/GABRR3/GRIA2/GRIK2/GRIK4/GRIN1/GRIN2A/HTR3A/HTR3B/INSRR/NLGN1/OLFM3/PLXDC1/ROS1/SHISA8/AMHR2/ITLN1/LIFR/PTH1R/VIPR1	35
GO:0098862	cluster of actin-based cell projections	16/1029	145/16824	0.0158942	0.120312	0.102208	CA4/LOXHD1/MYO1A/SI/SLC22A12/SLC26A6/SLC34A3/SLC7A11/SLC9A3/STRC/TMC2/TMPRSS15/USH1C/ITLN1/PTH1R/PVALB	16
GO:0005903	brush border	12/1029	98/16824	0.0162777	0.120705	0.102543	CA4/MYO1A/SI/SLC22A12/SLC26A6/SLC34A3/SLC7A11/SLC9A3/TMPRSS15/USH1C/ITLN1/PTH1R	12
GO:0070382	exocytic vesicle	20/1029	199/16824	0.019858	0.145023	0.123202	GABRA2/GRIN1/GRIN2A/KCNK9/KIF1A/LAMP5/LGI3/MT3/RAB3B/SLC30A3/SLC6A17/SNAP91/SYN3/SYT3/SYT5/SYT8/TMEM163/UNC13A/NTF3/SYT10	20
GO:0044304	main axon	9/1029	68/16824	0.0221687	0.159482	0.135485	KCNC1/KCNC2/MAPT/SCN1A/SPOCK1/THY1/TUBB4A/CRHBP/MAG	9
GO:0099061	integral component of postsynaptic density membrane	7/1029	48/16824	0.0257295	0.169337	0.143857	ADRA2C/CACNG4/DCC/GRIN1/GRIN2A/SLITRK1/SLITRK3	7
GO:0031045	dense core granule	4/1029	19/16824	0.0257913	0.169337	0.143857	SCG2/SYT5/SYT8/CRHBP	4
GO:0031362	anchored component of external side of plasma membrane	4/1029	19/16824	0.0257913	0.169337	0.143857	CA4/PRND/RTBDN/THY1	4
GO:0000235	astral microtubule	3/1029	11/16824	0.0259979	0.169337	0.143857	KIF18A/KIF18B/MISP	3
GO:0005818	aster	3/1029	11/16824	0.0259979	0.169337	0.143857	KIF18A/KIF18B/MISP	3
GO:0017146	NMDA selective glutamate receptor complex	3/1029	11/16824	0.0259979	0.169337	0.143857	GRIN1/GRIN2A/NLGN1	3
GO:0072687	meiotic spindle	3/1029	11/16824	0.0259979	0.169337	0.143857	ASPM/AURKA/CCDC155	3
GO:0072686	mitotic spindle	12/1029	105/16824	0.0265945	0.170914	0.145196	ASPM/AURKA/AURKB/CDK1/CENPE/CKAP2L/KIF18A/KIF18B/KIF23/KIFC1/MISP/SKA1	12
GO:0062023	collagen-containing extracellular matrix	34/1029	397/16824	0.0297815	0.184034	0.156343	ACAN/ADAMTS20/APLP1/BMP7/COCH/COL11A1/COL15A1/COL24A1/COL2A1/COL7A1/COL9A1/COMP/CTHRC1/EDIL3/EGFL6/GDF10/GPC3/HAPLN1/LAMB4/MATN3/MDK/PRSS1/RTBDN/SPARCL1/TGM4/THBS4/TINAG/ANGPTL6/CFP/COL25A1/COL6A6/CXCL12/ECM1/PZP	34
GO:0005791	rough endoplasmic reticulum	10/1029	83/16824	0.0296911	0.184034	0.156343	CA4/EPHA5/LIN28A/MPZ/MT3/NAT8L/SCGB1A1/SLC7A11/TRAM1L1/LRAT	10
GO:0005865	striated muscle thin filament	5/1029	29/16824	0.0295571	0.184034	0.156343	MYBPC1/TNNC1/TNNI2/TNNI3/TNNT1	5
GO:0098839	postsynaptic density membrane	9/1029	72/16824	0.030894	0.188493	0.16013	ACTN2/ADRA2C/CACNG4/DCC/GRIN1/GRIN2A/GRM5/SLITRK1/SLITRK3	9
GO:0008021	synaptic vesicle	18/1029	183/16824	0.0315509	0.190094	0.161491	GABRA2/GRIN1/GRIN2A/KCNK9/KIF1A/LAMP5/LGI3/MT3/RAB3B/SLC30A3/SLC6A17/SNAP91/SYN3/SYT5/SYT8/TMEM163/UNC13A/NTF3	18
GO:0005874	microtubule	34/1029	401/16824	0.0337097	0.195944	0.166461	ASPM/AURKA/AURKB/BIRC5/CDK1/CENPE/DNAH12/DYNC1I1/GTSE1/KIF14/KIF15/KIF18A/KIF18B/KIF1A/KIF20A/KIF23/KIF2C/KIF4A/KIF5A/KIFC1/MAPT/MISP/MT3/NEK2/PLK1/PRC1/REEP2/SKA1/SKA3/SPAG6/TRIM54/TUBA3C/TUBB4A/CRHBP	34
GO:0036379	myofilament	5/1029	30/16824	0.0337414	0.195944	0.166461	MYBPC1/TNNC1/TNNI2/TNNI3/TNNT1	5
GO:1990454	L-type voltage-gated calcium channel complex	3/1029	12/16824	0.0331195	0.195944	0.166461	CACNA1S/CACNG1/CACNG4	3
GO:0008076	voltage-gated potassium channel complex	10/1029	85/16824	0.034285	0.196173	0.166655	HCN2/KCNC1/KCNC2/KCNE5/KCNH2/KCNJ6/KCNN1/LRRC26/LRRC52/LRRC55	10
GO:0099146	intrinsic component of postsynaptic density membrane	7/1029	51/16824	0.0345948	0.196173	0.166655	ADRA2C/CACNG4/DCC/GRIN1/GRIN2A/SLITRK1/SLITRK3	7
GO:0000922	spindle pole	16/1029	160/16824	0.0359839	0.201677	0.171331	ASPM/AURKA/AURKB/CCDC155/CCNB1/CDC20/CDC6/CENPF/CKAP2L/DLGAP5/DYNC1I1/MISP/NEK2/PLK1/PRC1/WDR62	16
GO:0030017	sarcomere	19/1029	201/16824	0.0393532	0.218026	0.18522	ACTN2/CACNA1S/FLNC/IGFN1/MYBPC1/MYH1/MYO18B/NEB/S100A1/SCN1A/SMPX/TNNC1/TNNI2/TNNI3/TNNT1/TRIM54/ADRA1A/BMP10/KCNN2	19
GO:0000307	cyclin-dependent protein kinase holoenzyme complex	6/1029	42/16824	0.0411373	0.220349	0.187193	CCNA2/CCNB1/CCNB2/CCNE1/CCNO/CDK1	6
GO:0043083	synaptic cleft	3/1029	13/16824	0.041144	0.220349	0.187193	C1QL1/CDH8/GRIN1	3
GO:0098691	dopaminergic synapse	3/1029	13/16824	0.041144	0.220349	0.187193	RAB3B/SLC6A3/ADRA1A	3
GO:0098686	hippocampal mossy fiber to CA3 synapse	5/1029	32/16824	0.0431631	0.228622	0.194221	ADCY8/CTNNA2/GRIK2/GRIK4/SLC30A3	5
GO:0043679	axon terminus	12/1029	114/16824	0.0459725	0.240856	0.204614	ADRA2C/CDH8/CPLX2/GAD1/GRIK2/GRIN1/KCNC1/KCNC2/NTS/UNC13A/CHRM2/CRHBP	12
GO:0005788	endoplasmic reticulum lumen	26/1029	301/16824	0.0479162	0.24834	0.210972	AFP/AMBN/BPIFB2/CHGB/COL11A1/COL15A1/COL22A1/COL24A1/COL2A1/COL7A1/COL9A1/CYP2W1/GCG/GIP/GPC3/MATN3/PDIA2/SCG2/SPARCL1/SPP1/WNT3A/WNT6/ADAMTS13/CFP/COL25A1/FGF23	26
GO:0042588	zymogen granule	3/1029	14/16824	0.0500486	0.251286	0.213475	CUZD1/DMBT1/REG1A	3
GO:0045120	pronucleus	3/1029	14/16824	0.0500486	0.251286	0.213475	AURKA/CCNA2/CENPF	3
GO:0099059	integral component of presynaptic active zone membrane	3/1029	14/16824	0.0500486	0.251286	0.213475	CDH10/P2RY4/GPM6A	3
GO:0030016	myofibril	20/1029	221/16824	0.051481	0.255813	0.217321	ACTN2/CACNA1S/FLNC/IGFN1/MYBPC1/MYH1/MYH13/MYO18B/NEB/S100A1/SCN1A/SMPX/TNNC1/TNNI2/TNNI3/TNNT1/TRIM54/ADRA1A/BMP10/KCNN2	20
GO:0031233	intrinsic component of external side of plasma membrane	4/1029	24/16824	0.0556214	0.273566	0.232403	CA4/PRND/RTBDN/THY1	4
GO:0044306	neuron projection terminus	13/1029	132/16824	0.0605217	0.294661	0.250323	ADRA2C/CDH8/CPLX2/GAD1/GRIK2/GRIN1/KCNC1/KCNC2/NTS/UCHL1/UNC13A/CHRM2/CRHBP	13
GO:0099572	postsynaptic specialization	28/1029	338/16824	0.0634473	0.302788	0.257228	ACTN2/ADCY8/ADRA2C/ANKS1B/CACNG4/CDH10/CHRNA3/CHRND/CTNNA2/DCC/DNAJC6/DRP2/GABRA3/GAP43/GRIA2/GRIK2/GRIN1/GRIN2A/GRM5/MAPK8IP2/MT3/NLGN1/SH3GL3/SHISA8/SLITRK1/SPOCK1/SYN3/SLITRK3	28
GO:0044815	DNA packaging complex	4/1029	25/16824	0.0631374	0.302788	0.257228	CENPA/NCAPG/NCAPH/TNP1	4
GO:0098984	neuron to neuron synapse	28/1029	339/16824	0.0653157	0.305652	0.259661	ACTN2/ADCY8/ADRA2C/ANKS1B/CACNG4/CHRNA3/CTNNA2/DCC/DNAJC6/DRP2/GAP43/GRIA2/GRIK2/GRIK4/GRIN1/GRIN2A/GRM5/MAPK8IP2/MT3/NLGN1/SH3GL3/SHISA8/SLC30A3/SLITRK1/SPOCK1/SYN3/CHRM2/SLITRK3	28
GO:0099568	cytoplasmic region	21/1029	241/16824	0.0648909	0.305652	0.259661	ACTL8/AKAP14/ANLN/CENPF/CFAP61/CTNNA2/ERC2/GRIK2/KIF1A/KIF4A/KIF5A/MAPT/MNS1/NEFL/RIMS2/SAPCD2/SPAG6/TUBB4A/UCHL1/UNC13A/HAMP	21
GO:0032426	stereocilium tip	3/1029	16/16824	0.0703717	0.319992	0.271843	STRC/TMC2/USH1C	3
GO:0043073	germ cell nucleus	3/1029	16/16824	0.0703717	0.319992	0.271843	AURKA/TNP1/TRIP13	3
GO:0045277	respiratory chain complex IV	3/1029	16/16824	0.0703717	0.319992	0.271843	COX4I2/COX7B2/NDUFA4L2	3
GO:0005796	Golgi lumen	10/1029	97/16824	0.0723691	0.325999	0.276946	ACAN/BCAN/GPC3/MMP11/MUC13/MUC15/MUCL1/WNT3A/WNT6/FGF23	10
GO:0032993	protein-DNA complex	11/1029	110/16824	0.0732198	0.326777	0.277607	CDC45/CENPA/EYA1/GINS1/HMGA2/HOXA11/LEF1/NKX2-5/TERT/TNP1/FOS	11
GO:0043292	contractile fiber	20/1029	231/16824	0.0739478	0.326998	0.277795	ACTN2/CACNA1S/FLNC/IGFN1/MYBPC1/MYH1/MYH13/MYO18B/NEB/S100A1/SCN1A/SMPX/TNNC1/TNNI2/TNNI3/TNNT1/TRIM54/ADRA1A/BMP10/KCNN2	20
GO:0031256	leading edge membrane	15/1029	164/16824	0.0774823	0.339513	0.288427	EPS8L3/GABRA2/GABRA3/GABRE/GABRG2/KCNC1/KCNC2/LAMP5/MAPT/PLA2G4F/REG1A/SHISA8/TESC/THY1/UNC5A	15
GO:0030133	transport vesicle	30/1029	375/16824	0.0801808	0.345064	0.293142	CA4/CHGA/CUZD1/GABRA2/GRIN1/GRIN2A/KCNK9/KIF1A/LAMP5/LGI3/MT3/NPTX1/NRSN1/NTS/PCSK1/RAB3B/SLC30A3/SLC30A8/SLC6A17/SNAP91/SYN3/SYT3/SYT5/SYT8/TMEM163/UNC13A/DBH/NTF3/PCSK2/SYT10	30
GO:0032281	AMPA glutamate receptor complex	4/1029	27/16824	0.0796699	0.345064	0.293142	CACNG4/GRIA2/OLFM3/SHISA8	4
GO:0032279	asymmetric synapse	26/1029	319/16824	0.0829424	0.345923	0.293872	ACTN2/ADCY8/ADRA2C/ANKS1B/CACNG4/CHRNA3/CTNNA2/DCC/DNAJC6/DRP2/GAP43/GRIA2/GRIK2/GRIN1/GRIN2A/GRM5/MAPK8IP2/MT3/NLGN1/SH3GL3/SHISA8/SLITRK1/SPOCK1/SYN3/CHRM2/SLITRK3	26
GO:0034704	calcium channel complex	7/1029	62/16824	0.0832511	0.345923	0.293872	CACNA1B/CACNA1E/CACNA1I/CACNA1S/CACNB4/CACNG1/CACNG4	7
GO:0060076	excitatory synapse	6/1029	50/16824	0.0831218	0.345923	0.293872	ADCY8/CTNNA2/GRIA2/GRIN1/KCNJ9/NLGN1	6
GO:0098945	intrinsic component of presynaptic active zone membrane	3/1029	17/16824	0.0817126	0.345923	0.293872	CDH10/P2RY4/GPM6A	3
GO:0030672	synaptic vesicle membrane	10/1029	100/16824	0.0849002	0.346796	0.294614	GABRA2/LAMP5/RAB3B/SLC30A3/SLC6A17/SYN3/SYT5/SYT8/TMEM163/UNC13A	10
GO:0099501	exocytic vesicle membrane	10/1029	100/16824	0.0849002	0.346796	0.294614	GABRA2/LAMP5/RAB3B/SLC30A3/SLC6A17/SYN3/SYT5/SYT8/TMEM163/UNC13A	10
GO:1990752	microtubule end	4/1029	28/16824	0.0886623	0.35912	0.305083	ASPM/KIF18B/KIF2C/MISP	4
GO:0099092	postsynaptic density, intracellular component	3/1029	18/16824	0.0937809	0.376687	0.320007	ACTN2/CTNNA2/SH3GL3	3
GO:0031674	I band	13/1029	142/16824	0.0948041	0.377649	0.320825	ACTN2/CACNA1S/FLNC/IGFN1/MYBPC1/MYO18B/NEB/S100A1/SCN1A/TRIM54/ADRA1A/BMP10/KCNN2	13
GO:0030658	transport vesicle membrane	17/1029	197/16824	0.0958197	0.378482	0.321532	CA4/CHGA/CUZD1/GABRA2/LAMP5/RAB3B/SLC30A3/SLC30A8/SLC6A17/SYN3/SYT3/SYT5/SYT8/TMEM163/UNC13A/DBH/SYT10	17
GO:0043197	dendritic spine	14/1029	156/16824	0.0965836	0.378482	0.321532	ACTN2/ANKS1B/GRIA2/GRIN1/GRIN2A/IGF2BP1/ITPKA/MAPT/MT3/NLGN1/PPP1R1B/SEZ6/GPM6A/KCNN2	14
GO:0098858	actin-based cell projection	17/1029	199/16824	0.102612	0.398862	0.338846	ACTN2/AQP5/CA9/CEACAM20/CTSV/FMN2/GAP43/IGF2BP1/LOXHD1/MYO1A/NLGN1/S100P/STRC/TMC2/USH1C/GPM6A/PVALB	17
GO:0044309	neuron spine	14/1029	158/16824	0.10433	0.402035	0.341541	ACTN2/ANKS1B/GRIA2/GRIN1/GRIN2A/IGF2BP1/ITPKA/MAPT/MT3/NLGN1/PPP1R1B/SEZ6/GPM6A/KCNN2	14
GO:0030018	Z disc	12/1029	131/16824	0.105096	0.402035	0.341541	ACTN2/FLNC/IGFN1/MYBPC1/MYO18B/NEB/S100A1/SCN1A/TRIM54/ADRA1A/BMP10/KCNN2	12
GO:0098644	complex of collagen trimers	3/1029	19/16824	0.106529	0.404307	0.343471	COL11A1/COL2A1/COL7A1	3
GO:0014069	postsynaptic density	25/1029	315/16824	0.109744	0.413254	0.351072	ACTN2/ADCY8/ADRA2C/ANKS1B/CACNG4/CHRNA3/CTNNA2/DCC/DNAJC6/DRP2/GAP43/GRIA2/GRIK2/GRIN1/GRIN2A/GRM5/MAPK8IP2/MT3/NLGN1/SH3GL3/SHISA8/SLITRK1/SPOCK1/SYN3/SLITRK3	25
GO:0016323	basolateral plasma membrane	18/1029	216/16824	0.113059	0.41919	0.356114	ADCY8/AQP5/BSND/CA9/CLDN19/CTNNA2/EPPK1/KCNC2/MPZ/MYO1A/P2RY4/RHBG/SLC22A6/SLC22A8/SLC26A6/SLC4A11/VSIG1/PTH1R	18
GO:0019897	extrinsic component of plasma membrane	14/1029	160/16824	0.112441	0.41919	0.356114	CDH10/CDH12/CDH18/CDH22/CDH7/CDH8/CDH9/CTNNA2/GNAZ/GNG4/GNGT1/SNAP91/STAC2/TGM3	14
GO:0005604	basement membrane	9/1029	93/16824	0.114913	0.422811	0.359191	ACAN/APLP1/COL15A1/COL2A1/COL7A1/EGFL6/LAMB4/THBS4/TINAG	9
GO:0008278	cohesin complex	2/1029	10/16824	0.121389	0.436636	0.370936	CDCA5/SMC1B	2
GO:0070938	contractile ring	2/1029	10/16824	0.121389	0.436636	0.370936	ANLN/PRC1	2
GO:0098981	cholinergic synapse	2/1029	10/16824	0.121389	0.436636	0.370936	NEFL/CHRM2	2
GO:0005902	microvillus	8/1029	82/16824	0.127793	0.453136	0.384952	AQP5/CA9/CEACAM20/CTSV/FMN2/MYO1A/S100P/USH1C	8
GO:0000792	heterochromatin	7/1029	69/16824	0.127856	0.453136	0.384952	CBX2/CDKN2A/CENPA/EME1/HMGA2/UBE2U/UHRF1	7
GO:0030426	growth cone	14/1029	165/16824	0.1343	0.459096	0.390016	CDK5R2/CNR1/ERC2/GAP43/GPRIN1/IGF2BP1/LAMP5/MAPT/NEFL/NRSN1/RASGRF1/REG1A/THY1/GPM6A	14
GO:0046658	anchored component of plasma membrane	6/1029	57/16824	0.133842	0.459096	0.390016	CA4/GPC3/PRND/RHBG/RTBDN/THY1	6
GO:1904115	axon cytoplasm	6/1029	57/16824	0.133842	0.459096	0.390016	KIF1A/KIF4A/KIF5A/MAPT/NEFL/UCHL1	6
GO:0005680	anaphase-promoting complex	3/1029	21/16824	0.133864	0.459096	0.390016	BUB1B/CDC20/UBE2C	3
GO:0099091	postsynaptic specialization, intracellular component	3/1029	21/16824	0.133864	0.459096	0.390016	ACTN2/CTNNA2/SH3GL3	3
GO:0005583	fibrillar collagen trimer	2/1029	11/16824	0.142586	0.464369	0.394496	COL11A1/COL2A1	2
GO:0005751	mitochondrial respiratory chain complex IV	2/1029	11/16824	0.142586	0.464369	0.394496	COX4I2/NDUFA4L2	2
GO:0031680	G-protein beta/gamma-subunit complex	2/1029	11/16824	0.142586	0.464369	0.394496	GNG4/GNGT1	2
GO:0042589	zymogen granule membrane	2/1029	11/16824	0.142586	0.464369	0.394496	CUZD1/DMBT1	2
GO:0061827	sperm head	2/1029	11/16824	0.142586	0.464369	0.394496	DEFB132/TACR1	2
GO:0097449	astrocyte projection	2/1029	11/16824	0.142586	0.464369	0.394496	MT3/SLC7A11	2
GO:0098643	banded collagen fibril	2/1029	11/16824	0.142586	0.464369	0.394496	COL11A1/COL2A1	2
GO:0001917	photoreceptor inner segment	5/1029	46/16824	0.148164	0.470419	0.399635	GNGT1/INHA/RHO/USH1C/USH1G	5
GO:0098563	intrinsic component of synaptic vesicle membrane	5/1029	46/16824	0.148164	0.470419	0.399635	GABRA2/RAB3B/SLC30A3/SLC6A17/TMEM163	5
GO:0032982	myosin filament	3/1029	22/16824	0.148348	0.470419	0.399635	MYBPC1/MYH1/MYH13	3
GO:0097381	photoreceptor disc membrane	3/1029	22/16824	0.148348	0.470419	0.399635	GNGT1/OPN4/RHO	3
GO:0098802	plasma membrane signaling receptor complex	15/1029	183/16824	0.152293	0.476659	0.404936	CACNG4/CHRNA3/CHRND/GABBR2/GRIA2/GRIK2/GRIK4/GRIN1/GRIN2A/HTR3A/HTR3B/INSRR/NLGN1/OLFM3/SHISA8	15
GO:0030285	integral component of synaptic vesicle membrane	4/1029	34/16824	0.151723	0.476659	0.404936	GABRA2/SLC30A3/SLC6A17/TMEM163	4
GO:0030427	site of polarized growth	14/1029	170/16824	0.158361	0.491963	0.417938	CDK5R2/CNR1/ERC2/GAP43/GPRIN1/IGF2BP1/LAMP5/MAPT/NEFL/NRSN1/RASGRF1/REG1A/THY1/GPM6A	14
GO:1902554	serine/threonine protein kinase complex	8/1029	87/16824	0.162149	0.491963	0.417938	CCNA2/CCNB1/CCNB2/CCNE1/CCNO/CDK1/CDK5R2/PYDC1	8
GO:0031528	microvillus membrane	3/1029	23/16824	0.163307	0.491963	0.417938	CA9/CEACAM20/S100P	3
GO:0034706	sodium channel complex	3/1029	23/16824	0.163307	0.491963	0.417938	GRIK2/GRIK4/SCN1A	3
GO:0044305	calyx of Held	3/1029	23/16824	0.163307	0.491963	0.417938	CPLX2/KCNC1/UNC13A	3
GO:0097386	glial cell projection	3/1029	23/16824	0.163307	0.491963	0.417938	MAPT/MT3/SLC7A11	3
GO:0048188	Set1C/COMPASS complex	2/1029	12/16824	0.16448	0.492418	0.418324	DYDC1/DYDC2	2
GO:0032420	stereocilium	5/1029	48/16824	0.168145	0.500284	0.425006	LOXHD1/STRC/TMC2/USH1C/PVALB	5
GO:0005881	cytoplasmic microtubule	6/1029	63/16824	0.186467	0.533065	0.452855	GTSE1/KIF18A/KIF18B/KIF2C/MISP/REEP2	6
GO:0000800	lateral element	2/1029	13/16824	0.186905	0.533065	0.452855	CCDC155/SMC1B	2
GO:0001673	male germ cell nucleus	2/1029	13/16824	0.186905	0.533065	0.452855	TNP1/TRIP13	2
GO:0033391	chromatoid body	2/1029	13/16824	0.186905	0.533065	0.452855	MAEL/TDRD5	2
GO:0043020	NADPH oxidase complex	2/1029	13/16824	0.186905	0.533065	0.452855	DUOX2/NOX4	2
GO:0044666	MLL3/4 complex	2/1029	13/16824	0.186905	0.533065	0.452855	DYDC1/DYDC2	2
GO:0099243	extrinsic component of synaptic membrane	2/1029	13/16824	0.186905	0.533065	0.452855	CTNNA2/SNAP91	2
GO:0043195	terminal bouton	5/1029	50/16824	0.18911	0.536184	0.455504	CPLX2/GRIK2/GRIN1/KCNC2/UNC13A	5
GO:0042383	sarcolemma	11/1029	134/16824	0.197205	0.555863	0.472223	ABCC8/CACNA1S/CACNG1/CACNG4/FLNC/GHRHR/POPDC3/SCN1A/SLC2A5/STAC2/ADRA1A	11
GO:0030315	T-tubule	5/1029	51/16824	0.199928	0.560262	0.47596	CACNA1S/CACNG1/CACNG4/SCN1A/ADRA1A	5
GO:1902911	protein kinase complex	9/1029	107/16824	0.207513	0.569523	0.483828	CCNA2/CCNB1/CCNB2/CCNE1/CCNO/CDK1/CDK5R2/INSRR/PYDC1	9
GO:0000795	synaptonemal complex	4/1029	39/16824	0.213867	0.569523	0.483828	CCDC155/PLK1/SMC1B/TEX11	4
GO:0031672	A band	4/1029	39/16824	0.213867	0.569523	0.483828	MYBPC1/MYH1/S100A1/SMPX	4
GO:0099086	synaptonemal structure	4/1029	39/16824	0.213867	0.569523	0.483828	CCDC155/PLK1/SMC1B/TEX11	4
GO:0034364	high-density lipoprotein particle	3/1029	26/16824	0.21053	0.569523	0.483828	APOF/CETP/LCAT	3
GO:0010369	chromocenter	2/1029	14/16824	0.209714	0.569523	0.483828	AURKB/CDCA8	2
GO:0033162	melanosome membrane	2/1029	14/16824	0.209714	0.569523	0.483828	OCA2/TYRP1	2
GO:0045009	chitosome	2/1029	14/16824	0.209714	0.569523	0.483828	OCA2/TYRP1	2
GO:0090741	pigment granule membrane	2/1029	14/16824	0.209714	0.569523	0.483828	OCA2/TYRP1	2
GO:0016234	inclusion body	7/1029	80/16824	0.216824	0.574227	0.487823	HOXC9/HOXD3/MAPT/MIOX/MT3/TRIM50/UBD	7
GO:0032421	stereocilium bundle	5/1029	53/16824	0.22216	0.585141	0.497096	LOXHD1/STRC/TMC2/USH1C/PVALB	5
GO:0097730	non-motile cilium	11/1029	139/16824	0.230757	0.603218	0.512452	ANO2/ATP8A2/GNGT1/INHA/OPN4/RGS9BP/RHO/SSTR3/STRC/USH1C/USH1G	11
GO:0005859	muscle myosin complex	2/1029	15/16824	0.232777	0.603218	0.512452	MYH1/MYH13	2
GO:0033268	node of Ranvier	2/1029	15/16824	0.232777	0.603218	0.512452	SCN1A/SPOCK1	2
GO:0005720	nuclear heterochromatin	3/1029	28/16824	0.243474	0.614422	0.52197	CENPA/EME1/UHRF1	3
GO:0031430	M band	3/1029	28/16824	0.243474	0.614422	0.52197	MYBPC1/S100A1/SMPX	3
GO:0048787	presynaptic active zone membrane	3/1029	28/16824	0.243474	0.614422	0.52197	CDH10/P2RY4/GPM6A	3
GO:0070069	cytochrome complex	3/1029	28/16824	0.243474	0.614422	0.52197	COX4I2/COX7B2/NDUFA4L2	3
GO:0090543	Flemming body	3/1029	28/16824	0.243474	0.614422	0.52197	CEP55/KIF14/KIF23	3
GO:0001750	photoreceptor outer segment	7/1029	84/16824	0.253657	0.627888	0.53341	ATP8A2/GNGT1/INHA/OPN4/RGS9BP/RHO/USH1C	7
GO:0120111	neuron projection cytoplasm	7/1029	84/16824	0.253657	0.627888	0.53341	GRIK2/KIF1A/KIF4A/KIF5A/MAPT/NEFL/UCHL1	7
GO:0000152	nuclear ubiquitin ligase complex	4/1029	42/16824	0.254021	0.627888	0.53341	BUB1B/CBX2/CDC20/UBE2C	4
GO:0016235	aggresome	4/1029	42/16824	0.254021	0.627888	0.53341	HOXC9/HOXD3/TRIM50/UBD	4
GO:0098688	parallel fiber to Purkinje cell synapse	2/1029	16/16824	0.255978	0.629496	0.534776	CTNNA2/KCNJ9	2
GO:0005834	heterotrimeric G-protein complex	3/1029	29/16824	0.260246	0.633528	0.538201	GNAZ/GNG4/GNGT1	3
GO:1905360	GTPase complex	3/1029	29/16824	0.260246	0.633528	0.538201	GNAZ/GNG4/GNGT1	3
GO:0000786	nucleosome	2/1029	17/16824	0.279213	0.669556	0.568808	CENPA/TNP1	2
GO:0005892	acetylcholine-gated channel complex	2/1029	17/16824	0.279213	0.669556	0.568808	CHRNA3/CHRND	2
GO:0060077	inhibitory synapse	2/1029	17/16824	0.279213	0.669556	0.568808	GAD1/LHFPL4	2
GO:0045171	intercellular bridge	5/1029	59/16824	0.292577	0.69813	0.593082	CDCA8/CEP55/KIF20A/KIF23/KIF4A	5
GO:0044853	plasma membrane raft	8/1029	104/16824	0.303689	0.717539	0.609571	ADCY8/CHRNA3/KIF18A/MYO1A/PLVAP/SLC22A6/SLC6A3/ADRA1A	8
GO:0000159	protein phosphatase type 2A complex	2/1029	18/16824	0.302392	0.717539	0.609571	NKD1/PPP2R2C	2
GO:0005901	caveola	6/1029	75/16824	0.309502	0.727707	0.618209	ADCY8/KIF18A/PLVAP/SLC22A6/SLC6A3/ADRA1A	6
GO:0016460	myosin II complex	2/1029	19/16824	0.325435	0.74341	0.63155	MYH1/MYH13	2
GO:0032039	integrator complex	2/1029	19/16824	0.325435	0.74341	0.63155	CT45A10/SAGE1	2
GO:0043034	costamere	2/1029	19/16824	0.325435	0.74341	0.63155	FLNC/SMPX	2
GO:0043186	P granule	2/1029	19/16824	0.325435	0.74341	0.63155	MAEL/TDRD5	2
GO:0045495	pole plasm	2/1029	19/16824	0.325435	0.74341	0.63155	MAEL/TDRD5	2
GO:0060293	germ plasm	2/1029	19/16824	0.325435	0.74341	0.63155	MAEL/TDRD5	2
GO:0097733	photoreceptor cell cilium	8/1029	107/16824	0.331301	0.753242	0.639902	ATP8A2/GNGT1/INHA/OPN4/RGS9BP/RHO/USH1C/USH1G	8
GO:0016528	sarcoplasm	6/1029	78/16824	0.342408	0.77484	0.65825	FLNC/S100A1/SLN/SPOCK1/THBS4/DHRS7C	6
GO:0035371	microtubule plus-end	2/1029	20/16824	0.348271	0.784424	0.666392	KIF18B/KIF2C	2
GO:0097731	9+0 non-motile cilium	8/1029	109/16824	0.349935	0.784506	0.666462	ATP8A2/GNGT1/INHA/OPN4/RGS9BP/RHO/USH1C/USH1G	8
GO:0005623	cell	6/1029	79/16824	0.353461	0.788742	0.67006	C1QTNF3/CALCA/MAPT/CCL23/GDF2/PROK2	6
GO:0005922	connexin complex	2/1029	21/16824	0.370841	0.82371	0.699767	GJA10/GJB6	2
GO:0005657	replication fork	5/1029	66/16824	0.378495	0.831402	0.706302	CDC45/MCM10/PIF1/UHRF1/XRCC2	5
GO:0034358	plasma lipoprotein particle	3/1029	36/16824	0.379478	0.831402	0.706302	APOF/CETP/LCAT	3
GO:1990777	lipoprotein particle	3/1029	36/16824	0.379478	0.831402	0.706302	APOF/CETP/LCAT	3
GO:0042629	mast cell granule	2/1029	22/16824	0.39309	0.853465	0.725045	CHGA/CPLX2	2
GO:0097225	sperm midpiece	2/1029	22/16824	0.39309	0.853465	0.725045	SLC26A6/TACR1	2
GO:0032994	protein-lipid complex	3/1029	38/16824	0.413112	0.892915	0.758559	APOF/CETP/LCAT	3
GO:0016459	myosin complex	4/1029	54/16824	0.42244	0.909001	0.772224	MYH1/MYH13/MYO18B/MYO1A	4
GO:0032838	plasma membrane bounded cell projection cytoplasm	13/1029	198/16824	0.437035	0.936227	0.795353	AKAP14/CENPF/CFAP61/GRIK2/KIF1A/KIF4A/KIF5A/MAPT/MNS1/NEFL/SPAG6/TUBB4A/UCHL1	13
GO:0005813	centrosome	31/1029	489/16824	0.444593	0.948202	0.805526	ACTL8/ASPM/AURKA/AURKB/BRSK2/CCDC13/CCNB1/CCNB2/CCNE1/CDC20/CDC45/CDK1/CENPF/CEP55/CKAP2L/CTAG2/DLGAP5/DTL/E2F1/HEPACAM2/HMMR/KIF15/KIF23/KIF2C/MISP/NDC80/NEK2/PLK1/SPATC1L/WDR62/XRCC2	31
GO:0030864	cortical actin cytoskeleton	6/1029	89/16824	0.463943	0.964211	0.819127	ACTN2/ANLN/MISP/MYO1A/SPTA1/PVALB	6
GO:0016461	unconventional myosin complex	1/1029	10/16824	0.468102	0.964211	0.819127	MYO18B	1
GO:0031414	N-terminal protein acetyltransferase complex	1/1029	10/16824	0.468102	0.964211	0.819127	NAA11	1
GO:0032280	symmetric synapse	1/1029	10/16824	0.468102	0.964211	0.819127	CHRM2	1
GO:0033177	proton-transporting two-sector ATPase complex, proton-transporting domain	1/1029	10/16824	0.468102	0.964211	0.819127	ATP6V0D2	1
GO:0033179	proton-transporting V-type ATPase, V0 domain	1/1029	10/16824	0.468102	0.964211	0.819127	ATP6V0D2	1
GO:0035253	ciliary rootlet	1/1029	10/16824	0.468102	0.964211	0.819127	KIF5A	1
GO:0043256	laminin complex	1/1029	10/16824	0.468102	0.964211	0.819127	LAMB4	1
GO:0005640	nuclear outer membrane	2/1029	26/16824	0.478079	0.969138	0.823312	CCDC155/GHRHR	2
GO:0000791	euchromatin	2/1029	27/16824	0.498174	0.969138	0.823312	CBX2/UHRF1	2
GO:0097431	mitotic spindle pole	2/1029	27/16824	0.498174	0.969138	0.823312	ASPM/AURKA	2
GO:0000782	telomere cap complex	1/1029	11/16824	0.500654	0.969138	0.823312	TERT	1
GO:0000783	nuclear telomere cap complex	1/1029	11/16824	0.500654	0.969138	0.823312	TERT	1
GO:0031464	Cul4A-RING E3 ubiquitin ligase complex	1/1029	11/16824	0.500654	0.969138	0.823312	DTL	1
GO:0031838	haptoglobin-hemoglobin complex	1/1029	11/16824	0.500654	0.969138	0.823312	HBE1	1
GO:0034992	microtubule organizing center attachment site	1/1029	11/16824	0.500654	0.969138	0.823312	CCDC155	1
GO:0034993	meiotic nuclear membrane microtubule tethering complex	1/1029	11/16824	0.500654	0.969138	0.823312	CCDC155	1
GO:0043220	Schmidt-Lanterman incisure	1/1029	11/16824	0.500654	0.969138	0.823312	MAG	1
GO:0089717	spanning component of membrane	1/1029	11/16824	0.500654	0.969138	0.823312	NLGN1	1
GO:0106083	nuclear membrane protein complex	1/1029	11/16824	0.500654	0.969138	0.823312	CCDC155	1
GO:0106094	nuclear membrane microtubule tethering complex	1/1029	11/16824	0.500654	0.969138	0.823312	CCDC155	1
GO:0140445	chromosome, telomeric repeat region	1/1029	11/16824	0.500654	0.969138	0.823312	TERT	1
GO:1990907	beta-catenin-TCF complex	1/1029	11/16824	0.500654	0.969138	0.823312	LEF1	1
GO:0005938	cell cortex	18/1029	289/16824	0.503331	0.970423	0.824404	ACTL8/ACTN2/ANLN/BFSP2/CTNNA2/ERC2/FMN2/GAD1/MELK/MISP/MYO1A/RIMS2/SAPCD2/SPINK5/SPTA1/UNC13A/HAMP/PVALB	18
GO:0072562	blood microparticle	7/1029	111/16824	0.52261	0.990508	0.841467	HBE1/PRSS1/C9/CD5L/FCN2/FCN3/PZP	7
GO:0030665	clathrin-coated vesicle membrane	7/1029	112/16824	0.532244	0.990508	0.841467	ADCY8/AP1M2/CEMIP/EGF/GAD1/TYRP1/CHRM2	7
GO:0001741	XY body	1/1029	12/16824	0.531215	0.990508	0.841467	MAEL	1
GO:0005833	hemoglobin complex	1/1029	12/16824	0.531215	0.990508	0.841467	HBE1	1
GO:0005952	cAMP-dependent protein kinase complex	1/1029	12/16824	0.531215	0.990508	0.841467	AKAP14	1
GO:0033270	paranode region of axon	1/1029	12/16824	0.531215	0.990508	0.841467	MAG	1
GO:0060198	clathrin-sculpted vesicle	1/1029	12/16824	0.531215	0.990508	0.841467	GAD1	1
GO:0098845	postsynaptic endosome	1/1029	12/16824	0.531215	0.990508	0.841467	SH3GL3	1
GO:0098993	anchored component of synaptic vesicle membrane	1/1029	12/16824	0.531215	0.990508	0.841467	RAB3B	1
GO:0009897	external side of plasma membrane	19/1029	311/16824	0.536273	0.994167	0.844575	BTNL3/BTNL8/CA4/CCR3/CRLF1/CRLF2/CTSV/DMBT1/EPHA5/GRIA2/NLGN1/PRND/RTBDN/SLC22A11/THY1/CXCL12/IL1RL1/LIFR/STAB2	19
GO:0090575	RNA polymerase II transcription regulator complex	10/1029	164/16824	0.550588	0.997198	0.84715	E2F1/E2F2/E2F7/E2F8/FOXH1/HOXB9/LEF1/MXD3/NKX2-5/FOS	10
GO:0030863	cortical cytoskeleton	7/1029	115/16824	0.560665	0.997198	0.84715	ACTN2/ANLN/MISP/MYO1A/RIMS2/SPTA1/PVALB	7
GO:0036126	sperm flagellum	5/1029	80/16824	0.545965	0.997198	0.84715	CABYR/MNS1/PMFBP1/SLC26A6/TACR1	5
GO:0031228	intrinsic component of Golgi membrane	4/1029	63/16824	0.543114	0.997198	0.84715	B4GALNT1/B4GALNT2/CHST5/GFY	4
GO:0032153	cell division site	4/1029	64/16824	0.555736	0.997198	0.84715	ANLN/CEP55/HTR3A/KIF20A	4
GO:0043209	myelin sheath	3/1029	46/16824	0.540111	0.997198	0.84715	MPZ/TUBB4A/MAG	3
GO:0034451	centriolar satellite	2/1029	30/16824	0.555391	0.997198	0.84715	CCDC13/PLK1	2
GO:0031089	platelet dense granule lumen	1/1029	13/16824	0.559908	0.997198	0.84715	ECM1	1
GO:0032591	dendritic spine membrane	1/1029	13/16824	0.559908	0.997198	0.84715	SHISA8	1
GO:0034362	low-density lipoprotein particle	1/1029	13/16824	0.559908	0.997198	0.84715	APOF	1
GO:0044233	mitochondria-associated endoplasmic reticulum membrane	1/1029	13/16824	0.559908	0.997198	0.84715	FATE1	1
GO:0098552	side of membrane	28/1029	498/16824	0.70662	0.999999	0.84953	BTNL3/BTNL8/CA4/CACNB4/CCR3/CRLF1/CRLF2/CTSV/DMBT1/EEF1A2/EPHA5/G6PD/GNAZ/GNG4/GNGT1/GRIA2/NLGN1/PRND/RTBDN/SLC22A11/SPTA1/STAC2/TGM3/THY1/CXCL12/IL1RL1/LIFR/STAB2	28
GO:0015629	actin cytoskeleton	23/1029	482/16824	0.914957	0.999999	0.84953	ACTL8/ACTN2/ADCY8/ANLN/BAIAP2L2/CTNNA2/FMN2/MISP/MYBPC1/MYH1/MYH13/MYO18B/MYO1A/NEB/NOX4/NPFFR2/SPTA1/TNNC1/TNNI2/TNNI3/TNNT1/USH1G/PVALB	23
GO:0000785	chromatin	22/1029	452/16824	0.892403	0.999999	0.84953	ASF1B/CBX2/CDCA5/CDKN2A/CENPA/CENPF/CHAF1B/DLX5/E2F1/EME1/EN1/EN2/FOXH1/HMGA2/MAEL/MYCN/PARPBP/PLK1/TNP1/TP73/UBE2U/UHRF1	22
GO:0031252	cell leading edge	20/1029	392/16824	0.829687	0.999999	0.84953	CTNNA2/DUOX2/DUOXA2/EPS8L3/GABRA2/GABRA3/GABRE/GABRG2/IGF2BP1/KCNC1/KCNC2/KIF18A/LAMP5/MAPT/PLA2G4F/REG1A/SHISA8/TESC/THY1/UNC5A	20
GO:0005911	cell-cell junction	19/1029	398/16824	0.895459	0.999999	0.84953	BAIAP2L2/CLDN18/CLDN19/CTNNA2/EPPK1/EVPL/GJA10/GJB6/IQGAP3/KIRREL2/MISP/MYH1/NPHS1/PLXDC1/RHO/SAPCD2/SCN1A/WNK4/HAMP	19
GO:0019898	extrinsic component of membrane	16/1029	281/16824	0.653059	0.999999	0.84953	ALOX15B/CDH10/CDH12/CDH18/CDH22/CDH7/CDH8/CDH9/CTNNA2/DMBT1/GNAZ/GNG4/GNGT1/SNAP91/STAC2/TGM3	16
GO:0045121	membrane raft	16/1029	307/16824	0.780837	0.999999	0.84953	ADCY8/CHRNA3/CNR1/KIF18A/LY6K/MAPT/MYO1A/PLVAP/SLC22A6/SLC6A2/SLC6A3/THY1/UNC5A/ADRA1A/ITLN1/MAG	16
GO:0098857	membrane microdomain	16/1029	308/16824	0.785019	0.999999	0.84953	ADCY8/CHRNA3/CNR1/KIF18A/LY6K/MAPT/MYO1A/PLVAP/SLC22A6/SLC6A2/SLC6A3/THY1/UNC5A/ADRA1A/ITLN1/MAG	16
GO:0098589	membrane region	16/1029	320/16824	0.830902	0.999999	0.84953	ADCY8/CHRNA3/CNR1/KIF18A/LY6K/MAPT/MYO1A/PLVAP/SLC22A6/SLC6A2/SLC6A3/THY1/UNC5A/ADRA1A/ITLN1/MAG	16
GO:0000790	nuclear chromatin	13/1029	305/16824	0.937617	0.999999	0.84953	ASF1B/CDCA5/CENPA/CHAF1B/DLX5/E2F1/EME1/EN1/EN2/FOXH1/TNP1/UBE2U/UHRF1	13
GO:0034774	secretory granule lumen	13/1029	314/16824	0.951373	0.999999	0.84953	ACTN2/EGF/GCG/GIP/GRP/LCN2/OLFM4/PCSK1/S100P/CFP/DBH/ECM1/S100A12	13
GO:0060205	cytoplasmic vesicle lumen	13/1029	318/16824	0.956584	0.999999	0.84953	ACTN2/EGF/GCG/GIP/GRP/LCN2/OLFM4/PCSK1/S100P/CFP/DBH/ECM1/S100A12	13
GO:0031983	vesicle lumen	13/1029	320/16824	0.959001	0.999999	0.84953	ACTN2/EGF/GCG/GIP/GRP/LCN2/OLFM4/PCSK1/S100P/CFP/DBH/ECM1/S100A12	13
GO:0010008	endosome membrane	13/1029	461/16824	0.999681	0.999999	0.84953	ATP6V0D2/CLVS1/CLVS2/DKK1/LAMP5/OCA2/OR51E2/SH3GL3/SLC30A3/SYT5/TMEM163/TYRP1/WNT3A	13
GO:0005769	early endosome	12/1029	331/16824	0.984454	0.999999	0.84953	ATP6V0D2/CLVS1/CLVS2/DKK1/DNER/KIFC1/LAMP5/OR51E2/PTP4A3/SH3GL3/TMEM163/WNT3A	12
GO:0031300	intrinsic component of organelle membrane	12/1029	359/16824	0.993953	0.999999	0.84953	B4GALNT1/B4GALNT2/CHST5/CNR1/GABRA2/GFY/RAB3B/RNF183/SLC30A3/SLC6A17/SYT5/TMEM163	12
GO:0030135	coated vesicle	11/1029	279/16824	0.958399	0.999999	0.84953	ADCY8/AP1M2/CEMIP/CLVS1/CLVS2/COL7A1/EGF/GAD1/SNAP91/TYRP1/CHRM2	11
GO:0098791	Golgi apparatus subcompartment	11/1029	338/16824	0.994179	0.999999	0.84953	AP1M2/B4GALNT4/CA4/CHST5/CHST6/CLVS1/CLVS2/FUT2/PCSK1N/RGS20/CALN1	11
GO:0031984	organelle subcompartment	11/1029	357/16824	0.997098	0.999999	0.84953	AP1M2/B4GALNT4/CA4/CHST5/CHST6/CLVS1/CLVS2/FUT2/PCSK1N/RGS20/CALN1	11
GO:0005635	nuclear envelope	11/1029	439/16824	0.99989	0.999999	0.84953	CCDC155/CENPF/DTL/GHRHR/GNAZ/MNS1/NELL1/PTGES/SCGB1A1/ADRA1A/OIT3	11
GO:0030136	clathrin-coated vesicle	10/1029	183/16824	0.688558	0.999999	0.84953	ADCY8/AP1M2/CEMIP/CLVS1/CLVS2/EGF/GAD1/SNAP91/TYRP1/CHRM2	10
GO:0061695	transferase complex, transferring phosphorus-containing groups	10/1029	251/16824	0.947507	0.999999	0.84953	CCNA2/CCNB1/CCNB2/CCNE1/CCNO/CDK1/CDK5R2/INSRR/PYDC1/TERT	10
GO:0030139	endocytic vesicle	10/1029	297/16824	0.988576	0.999999	0.84953	ATP6V0D2/CACNG4/CEMIP/DMBT1/GRIA2/TYRP1/WNT3A/WNT6/MARCO/STAB2	10
GO:0031301	integral component of organelle membrane	10/1029	330/16824	0.996606	0.999999	0.84953	B4GALNT1/B4GALNT2/CNR1/GABRA2/GFY/RNF183/SLC30A3/SLC6A17/SYT5/TMEM163	10
GO:0005765	lysosomal membrane	10/1029	335/16824	0.997197	0.999999	0.84953	AP1M2/ATP6V0D2/EEF1A2/EGF/LAMP5/OCA2/PLA2G4F/RNF183/SLC30A2/SLC30A3	10
GO:0098852	lytic vacuole membrane	10/1029	336/16824	0.997303	0.999999	0.84953	AP1M2/ATP6V0D2/EEF1A2/EGF/LAMP5/OCA2/PLA2G4F/RNF183/SLC30A2/SLC30A3	10
GO:0005774	vacuolar membrane	10/1029	390/16824	0.999695	0.999999	0.84953	AP1M2/ATP6V0D2/EEF1A2/EGF/LAMP5/OCA2/PLA2G4F/RNF183/SLC30A2/SLC30A3	10
GO:0030055	cell-substrate junction	10/1029	405/16824	0.999839	0.999999	0.84953	ACTN2/EPPK1/FLNC/KIF23/MISP/NOX4/NPHS1/SMPX/THY1/TM4SF20	10
GO:0031514	motile cilium	9/1029	160/16824	0.650216	0.999999	0.84953	CABYR/CFAP61/HAVCR1/IQCD/MNS1/PMFBP1/SLC26A6/SPAG6/TACR1	9
GO:0030666	endocytic vesicle membrane	9/1029	162/16824	0.664753	0.999999	0.84953	ATP6V0D2/CACNG4/DMBT1/GRIA2/TYRP1/WNT3A/WNT6/MARCO/STAB2	9
GO:0098562	cytoplasmic side of membrane	9/1029	173/16824	0.738079	0.999999	0.84953	CACNB4/EEF1A2/G6PD/GNAZ/GNG4/GNGT1/SPTA1/STAC2/TGM3	9
GO:0005882	intermediate filament	9/1029	196/16824	0.853891	0.999999	0.84953	BFSP2/EPPK1/EVPL/KRT12/KRT20/KRT85/KRTAP5-5/MNS1/NEFL	9
GO:0036464	cytoplasmic ribonucleoprotein granule	9/1029	205/16824	0.886328	0.999999	0.84953	DYNC1I1/HOXD10/IGF2BP1/LIN28A/MAEL/MAPT/MYH1/TDRD5/TRIM71	9
GO:0035770	ribonucleoprotein granule	9/1029	216/16824	0.917663	0.999999	0.84953	DYNC1I1/HOXD10/IGF2BP1/LIN28A/MAEL/MAPT/MYH1/TDRD5/TRIM71	9
GO:0005802	trans-Golgi network	9/1029	220/16824	0.927071	0.999999	0.84953	AP1M2/CA4/CHST5/CHST6/CLVS1/CLVS2/PCSK1N/RGS20/CALN1	9
GO:0045111	intermediate filament cytoskeleton	9/1029	230/16824	0.946632	0.999999	0.84953	BFSP2/EPPK1/EVPL/KRT12/KRT20/KRT85/KRTAP5-5/MNS1/NEFL	9
GO:0019866	organelle inner membrane	9/1029	468/16824	0.999997	0.999999	0.84953	CKMT1A/CKMT1B/CKMT2/COX4I2/COX7B2/GHRHR/NDUFA4L2/STAR/SLC25A47	9
GO:0031901	early endosome membrane	8/1029	138/16824	0.613394	0.999999	0.84953	CLVS1/CLVS2/DKK1/LAMP5/OR51E2/SH3GL3/TMEM163/WNT3A	8
GO:0009898	cytoplasmic side of plasma membrane	8/1029	150/16824	0.704958	0.999999	0.84953	CACNB4/G6PD/GNAZ/GNG4/GNGT1/SPTA1/STAC2/TGM3	8
GO:0030667	secretory granule membrane	8/1029	289/16824	0.99731	0.999999	0.84953	CA4/CUZD1/DMBT1/SLC2A5/SLC30A8/SYT5/DBH/FPR2	8
GO:0005925	focal adhesion	8/1029	399/16824	0.99998	0.999999	0.84953	ACTN2/FLNC/KIF23/MISP/NOX4/NPHS1/THY1/TM4SF20	8
GO:0005743	mitochondrial inner membrane	8/1029	416/16824	0.999991	0.999999	0.84953	CKMT1A/CKMT1B/CKMT2/COX4I2/COX7B2/NDUFA4L2/STAR/SLC25A47	8
GO:0030662	coated vesicle membrane	7/1029	175/16824	0.916282	0.999999	0.84953	ADCY8/AP1M2/CEMIP/EGF/GAD1/TYRP1/CHRM2	7
GO:0000151	ubiquitin ligase complex	7/1029	272/16824	0.998029	0.999999	0.84953	BUB1B/CBX2/CDC20/DTL/UBE2C/UBE2U/SPSB4	7
GO:0005759	mitochondrial matrix	7/1029	443/16824	0.999999	0.999999	0.84953	AKR1B15/CCNB1/CDK1/NAT8L/TERT/AADAT/BCO2	7
GO:0005930	axoneme	6/1029	113/16824	0.696579	0.999999	0.84953	AKAP14/CENPF/CFAP61/MNS1/SPAG6/TUBB4A	6
GO:0097014	ciliary plasm	6/1029	114/16824	0.704651	0.999999	0.84953	AKAP14/CENPF/CFAP61/MNS1/SPAG6/TUBB4A	6
GO:0005923	bicellular tight junction	6/1029	118/16824	0.735471	0.999999	0.84953	CLDN18/CLDN19/EPPK1/PLXDC1/SAPCD2/WNK4	6
GO:0070160	tight junction	6/1029	122/16824	0.763936	0.999999	0.84953	CLDN18/CLDN19/EPPK1/PLXDC1/SAPCD2/WNK4	6
GO:0000781	chromosome, telomeric region	6/1029	128/16824	0.802283	0.999999	0.84953	CCDC155/CDK1/ORC1/PIF1/RECQL4/TERT	6
GO:0034399	nuclear periphery	6/1029	130/16824	0.813937	0.999999	0.84953	CENPF/CENPW/GHRHR/KIF4A/MAPT/UHRF1	6
GO:0043204	perikaryon	6/1029	130/16824	0.813937	0.999999	0.84953	CTSV/DRP2/GRIK2/KCNC2/CRHBP/PCSK2	6
GO:0043296	apical junction complex	6/1029	134/16824	0.835618	0.999999	0.84953	CLDN18/CLDN19/EPPK1/PLXDC1/SAPCD2/WNK4	6
GO:0016607	nuclear speck	6/1029	382/16824	0.999997	0.999999	0.84953	AFF2/CDC25C/E2F7/MAPT/NR0B1/TERT	6
GO:0097729	9+2 motile cilium	5/1029	85/16824	0.600555	0.999999	0.84953	CABYR/MNS1/PMFBP1/SLC26A6/TACR1	5
GO:0031234	extrinsic component of cytoplasmic side of plasma membrane	5/1029	87/16824	0.621321	0.999999	0.84953	GNAZ/GNG4/GNGT1/STAC2/TGM3	5
GO:0030175	filopodium	5/1029	99/16824	0.731556	0.999999	0.84953	ACTN2/GAP43/IGF2BP1/NLGN1/GPM6A	5
GO:0016363	nuclear matrix	5/1029	108/16824	0.797561	0.999999	0.84953	CENPF/CENPW/GHRHR/KIF4A/UHRF1	5
GO:0005814	centriole	5/1029	130/16824	0.905578	0.999999	0.84953	AURKA/CEP55/PLK1/TOP2A/WDR62	5
GO:0031461	cullin-RING ubiquitin ligase complex	5/1029	152/16824	0.959505	0.999999	0.84953	BUB1B/CDC20/DTL/UBE2C/SPSB4	5
GO:0042581	specific granule	5/1029	158/16824	0.968239	0.999999	0.84953	LCN2/OLFM4/SLC2A5/CFP/FPR2	5
GO:0031968	organelle outer membrane	5/1029	187/16824	0.990756	0.999999	0.84953	CCDC155/CNR1/FATE1/GHRHR/MT3	5
GO:0019867	outer membrane	5/1029	189/16824	0.991538	0.999999	0.84953	CCDC155/CNR1/FATE1/GHRHR/MT3	5
GO:0005770	late endosome	5/1029	244/16824	0.999346	0.999999	0.84953	LAMP5/SLC30A2/SLC30A3/CRHBP/LRAT	5
GO:0044291	cell-cell contact zone	4/1029	67/16824	0.592442	0.999999	0.84953	BAIAP2L2/MYH1/SCN1A/HAMP	4
GO:0016529	sarcoplasmic reticulum	4/1029	69/16824	0.615889	0.999999	0.84953	S100A1/SLN/THBS4/DHRS7C	4
GO:0005844	polysome	4/1029	71/16824	0.638477	0.999999	0.84953	LIN28A/MSI1/NR0B1/RPL10L	4
GO:0031594	neuromuscular junction	4/1029	76/16824	0.691047	0.999999	0.84953	CHRND/NEFL/SPOCK1/UNC13A	4
GO:0098685	Schaffer collateral - CA1 synapse	4/1029	82/16824	0.74665	0.999999	0.84953	ADCY8/DCC/GRM5/NEFL	4
GO:0032588	trans-Golgi network membrane	4/1029	85/16824	0.771431	0.999999	0.84953	AP1M2/CLVS1/CLVS2/CALN1	4
GO:0043202	lysosomal lumen	4/1029	92/16824	0.82182	0.999999	0.84953	ACAN/BCAN/CTSV/GPC3	4
GO:0000784	nuclear chromosome, telomeric region	4/1029	96/16824	0.846253	0.999999	0.84953	CDK1/ORC1/PIF1/TERT	4
GO:0005884	actin filament	4/1029	108/16824	0.90319	0.999999	0.84953	ACTN2/MISP/MYO18B/MYO1A	4
GO:0005793	endoplasmic reticulum-Golgi intermediate compartment	4/1029	122/16824	0.945399	0.999999	0.84953	CA4/COL7A1/LAMP5/ROBO1	4
GO:0005775	vacuolar lumen	4/1029	164/16824	0.991657	0.999999	0.84953	ACAN/BCAN/CTSV/GPC3	4
GO:0001726	ruffle	4/1029	167/16824	0.992757	0.999999	0.84953	EPS8L3/KIF18A/PLA2G4F/TESC	4
GO:0031965	nuclear membrane	4/1029	276/16824	0.999972	0.999999	0.84953	CCDC155/DTL/GHRHR/ADRA1A	4
GO:0014704	intercalated disc	3/1029	50/16824	0.59739	0.999999	0.84953	MYH1/SCN1A/HAMP	3
GO:0045178	basal part of cell	3/1029	50/16824	0.59739	0.999999	0.84953	AQP5/MYO1A/REG1A	3
GO:0032154	cleavage furrow	3/1029	51/16824	0.61096	0.999999	0.84953	CEP55/HTR3A/KIF20A	3
GO:0030173	integral component of Golgi membrane	3/1029	58/16824	0.697152	0.999999	0.84953	B4GALNT1/B4GALNT2/GFY	3
GO:0035580	specific granule lumen	3/1029	62/16824	0.739488	0.999999	0.84953	LCN2/OLFM4/CFP	3
GO:0033116	endoplasmic reticulum-Golgi intermediate compartment membrane	3/1029	68/16824	0.794009	0.999999	0.84953	COL7A1/LAMP5/ROBO1	3
GO:0005905	clathrin-coated pit	3/1029	69/16824	0.802106	0.999999	0.84953	ADCY8/CEMIP/SNAP91	3
GO:0060170	ciliary membrane	3/1029	69/16824	0.802106	0.999999	0.84953	RHO/SSTR3/HHIP	3
GO:0098803	respiratory chain complex	3/1029	69/16824	0.802106	0.999999	0.84953	COX4I2/COX7B2/NDUFA4L2	3
GO:0005746	mitochondrial respirasome	3/1029	73/16824	0.831859	0.999999	0.84953	COX4I2/COX7B2/NDUFA4L2	3
GO:0070469	respirasome	3/1029	81/16824	0.879969	0.999999	0.84953	COX4I2/COX7B2/NDUFA4L2	3
GO:0045095	keratin filament	3/1029	88/16824	0.911589	0.999999	0.84953	EPPK1/KRT85/KRTAP5-5	3
GO:0032587	ruffle membrane	3/1029	90/16824	0.919119	0.999999	0.84953	EPS8L3/PLA2G4F/TESC	3
GO:0016605	PML body	3/1029	98/16824	0.943731	0.999999	0.84953	RDM1/TERT/TRIM16	3
GO:1990204	oxidoreductase complex	3/1029	99/16824	0.946264	0.999999	0.84953	DUOX2/NOX4/RRM2	3
GO:0001669	acrosomal vesicle	3/1029	105/16824	0.959365	0.999999	0.84953	LY6K/SH3GL3/SYT8	3
GO:0001650	fibrillar center	3/1029	128/16824	0.98665	0.999999	0.84953	EN2/ORC6/UBD	3
GO:0070820	tertiary granule	3/1029	160/16824	0.997393	0.999999	0.84953	OLFM4/CFP/FPR2	3
GO:0005741	mitochondrial outer membrane	3/1029	164/16824	0.997886	0.999999	0.84953	CNR1/FATE1/MT3	3
GO:0055037	recycling endosome	3/1029	164/16824	0.997886	0.999999	0.84953	DYNC1I1/LAMP5/SYT5	3
GO:0030027	lamellipodium	3/1029	187/16824	0.999378	0.999999	0.84953	CTNNA2/IGF2BP1/TESC	3
GO:0005840	ribosome	3/1029	223/16824	0.999913	0.999999	0.84953	MT3/NR0B1/RPL10L	3
GO:0005921	gap junction	2/1029	31/16824	0.573406	0.999999	0.84953	GJA10/GJB6	2
GO:0031941	filamentous actin	2/1029	31/16824	0.573406	0.999999	0.84953	MYO18B/MYO1A	2
GO:0032839	dendrite cytoplasm	2/1029	32/16824	0.590883	0.999999	0.84953	GRIK2/KIF5A	2
GO:0009925	basal plasma membrane	2/1029	33/16824	0.60782	0.999999	0.84953	AQP5/MYO1A	2
GO:0043198	dendritic shaft	2/1029	35/16824	0.64008	0.999999	0.84953	NLGN1/SEZ6	2
GO:0032391	photoreceptor connecting cilium	2/1029	36/16824	0.65541	0.999999	0.84953	USH1C/USH1G	2
GO:0033017	sarcoplasmic reticulum membrane	2/1029	37/16824	0.670213	0.999999	0.84953	SLN/DHRS7C	2
GO:0043596	nuclear replication fork	2/1029	41/16824	0.724314	0.999999	0.84953	CDC45/MCM10	2
GO:0008287	protein serine/threonine phosphatase complex	2/1029	43/16824	0.748434	0.999999	0.84953	NKD1/PPP2R2C	2
GO:1903293	phosphatase complex	2/1029	43/16824	0.748434	0.999999	0.84953	NKD1/PPP2R2C	2
GO:0030118	clathrin coat	2/1029	45/16824	0.770716	0.999999	0.84953	AP1M2/BAIAP2L2	2
GO:0005771	multivesicular body	2/1029	48/16824	0.800905	0.999999	0.84953	CRHBP/LRAT	2
GO:0030286	dynein complex	2/1029	51/16824	0.827514	0.999999	0.84953	DNAH12/DYNC1I1	2
GO:0015030	Cajal body	2/1029	55/16824	0.858	0.999999	0.84953	ANKS1B/RDM1	2
GO:0016328	lateral plasma membrane	2/1029	55/16824	0.858	0.999999	0.84953	IQGAP3/MYO1A	2
GO:1904724	tertiary granule lumen	2/1029	55/16824	0.858	0.999999	0.84953	OLFM4/CFP	2
GO:0045334	clathrin-coated endocytic vesicle	2/1029	61/16824	0.894573	0.999999	0.84953	CEMIP/TYRP1	2
GO:0035869	ciliary transition zone	2/1029	62/16824	0.899742	0.999999	0.84953	USH1C/USH1G	2
GO:0010494	cytoplasmic stress granule	2/1029	64/16824	0.909379	0.999999	0.84953	IGF2BP1/LIN28A	2
GO:0031093	platelet alpha granule lumen	2/1029	66/16824	0.918143	0.999999	0.84953	ACTN2/EGF	2
GO:0005912	adherens junction	2/1029	70/16824	0.933333	0.999999	0.84953	CTNNA2/MISP	2
GO:0018995	host cellular component	2/1029	71/16824	0.93669	0.999999	0.84953	TOP2A/CLEC4M	2
GO:0043657	host cell	2/1029	71/16824	0.93669	0.999999	0.84953	TOP2A/CLEC4M	2
GO:0030670	phagocytic vesicle membrane	2/1029	73/16824	0.94293	0.999999	0.84953	ATP6V0D2/DMBT1	2
GO:0070603	SWI/SNF superfamily-type complex	2/1029	74/16824	0.945826	0.999999	0.84953	EN1/EN2	2
GO:0017053	transcription repressor complex	2/1029	76/16824	0.951204	0.999999	0.84953	DEPDC1/INSM1	2
GO:0055038	recycling endosome membrane	2/1029	76/16824	0.951204	0.999999	0.84953	LAMP5/SYT5	2
GO:1904949	ATPase complex	2/1029	78/16824	0.95607	0.999999	0.84953	EN1/EN2	2
GO:0005811	lipid droplet	2/1029	79/16824	0.958325	0.999999	0.84953	AQP10/FABP4	2
GO:0000932	P-body	2/1029	81/16824	0.962507	0.999999	0.84953	LIN28A/TRIM71	2
GO:0031970	organelle envelope lumen	2/1029	83/16824	0.966284	0.999999	0.84953	PTGES/STAR	2
GO:0035097	histone methyltransferase complex	2/1029	85/16824	0.969694	0.999999	0.84953	DYDC1/DYDC2	2
GO:0032580	Golgi cisterna membrane	2/1029	86/16824	0.971272	0.999999	0.84953	B4GALNT4/FUT2	2
GO:0035579	specific granule membrane	2/1029	89/16824	0.975544	0.999999	0.84953	SLC2A5/FPR2	2
GO:0031091	platelet alpha granule	2/1029	90/16824	0.976826	0.999999	0.84953	ACTN2/EGF	2
GO:0030117	membrane coat	2/1029	93/16824	0.980295	0.999999	0.84953	AP1M2/BAIAP2L2	2
GO:0048475	coated membrane	2/1029	93/16824	0.980295	0.999999	0.84953	AP1M2/BAIAP2L2	2
GO:0098800	inner mitochondrial membrane protein complex	2/1029	97/16824	0.984145	0.999999	0.84953	COX4I2/NDUFA4L2	2
GO:0042470	melanosome	2/1029	105/16824	0.989776	0.999999	0.84953	OCA2/TYRP1	2
GO:0048770	pigment granule	2/1029	105/16824	0.989776	0.999999	0.84953	OCA2/TYRP1	2
GO:0031985	Golgi cisterna	2/1029	110/16824	0.992247	0.999999	0.84953	B4GALNT4/FUT2	2
GO:0034708	methyltransferase complex	2/1029	110/16824	0.992247	0.999999	0.84953	DYDC1/DYDC2	2
GO:0036064	ciliary basal body	2/1029	119/16824	0.995307	0.999999	0.84953	CENPF/USH1G	2
GO:0031902	late endosome membrane	2/1029	125/16824	0.996651	0.999999	0.84953	LAMP5/SLC30A3	2
GO:0045335	phagocytic vesicle	2/1029	129/16824	0.997329	0.999999	0.84953	ATP6V0D2/DMBT1	2
GO:0005795	Golgi stack	2/1029	140/16824	0.998572	0.999999	0.84953	B4GALNT4/FUT2	2
GO:0005798	Golgi-associated vesicle	2/1029	171/16824	0.999762	0.999999	0.84953	COL7A1/RHO	2
GO:0098798	mitochondrial protein complex	2/1029	217/16824	0.999984	0.999999	0.84953	COX4I2/NDUFA4L2	2
GO:0001518	voltage-gated sodium channel complex	1/1029	14/16824	0.586846	0.999999	0.84953	SCN1A	1
GO:0005767	secondary lysosome	1/1029	14/16824	0.586846	0.999999	0.84953	CRHBP	1
GO:0043218	compact myelin	1/1029	14/16824	0.586846	0.999999	0.84953	MAG	1
GO:0035102	PRC1 complex	1/1029	15/16824	0.612137	0.999999	0.84953	CBX2	1
GO:0016471	vacuolar proton-transporting V-type ATPase complex	1/1029	16/16824	0.63588	0.999999	0.84953	ATP6V0D2	1
GO:0033646	host intracellular part	1/1029	16/16824	0.63588	0.999999	0.84953	TOP2A	1
GO:0043656	host intracellular region	1/1029	16/16824	0.63588	0.999999	0.84953	TOP2A	1
GO:0031143	pseudopodium	1/1029	17/16824	0.658172	0.999999	0.84953	ACTN2	1
GO:0032433	filopodium tip	1/1029	17/16824	0.658172	0.999999	0.84953	NLGN1	1
GO:0042599	lamellar body	1/1029	17/16824	0.658172	0.999999	0.84953	SPINK5	1
GO:0042622	photoreceptor outer segment membrane	1/1029	17/16824	0.658172	0.999999	0.84953	RHO	1
GO:0097440	apical dendrite	1/1029	17/16824	0.658172	0.999999	0.84953	SEZ6	1
GO:0005721	pericentric heterochromatin	1/1029	18/16824	0.6791	0.999999	0.84953	CENPA	1
GO:0016327	apicolateral plasma membrane	1/1029	18/16824	0.6791	0.999999	0.84953	EPPK1	1
GO:0031527	filopodium membrane	1/1029	18/16824	0.6791	0.999999	0.84953	GAP43	1
GO:0033643	host cell part	1/1029	18/16824	0.6791	0.999999	0.84953	TOP2A	1
GO:0044232	organelle membrane contact site	1/1029	19/16824	0.698748	0.999999	0.84953	FATE1	1
GO:0005697	telomerase holoenzyme complex	1/1029	20/16824	0.717195	0.999999	0.84953	TERT	1
GO:0005868	cytoplasmic dynein complex	1/1029	20/16824	0.717195	0.999999	0.84953	DYNC1I1	1
GO:0042575	DNA polymerase complex	1/1029	20/16824	0.717195	0.999999	0.84953	TERT	1
GO:0042827	platelet dense granule	1/1029	20/16824	0.717195	0.999999	0.84953	ECM1	1
GO:0043194	axon initial segment	1/1029	20/16824	0.717195	0.999999	0.84953	SCN1A	1
GO:0046930	pore complex	1/1029	22/16824	0.750771	0.999999	0.84953	C9	1
GO:0097038	perinuclear endoplasmic reticulum	1/1029	22/16824	0.750771	0.999999	0.84953	NOX4	1
GO:0030867	rough endoplasmic reticulum membrane	1/1029	24/16824	0.780364	0.999999	0.84953	NAT8L	1
GO:0000803	sex chromosome	1/1029	25/16824	0.793816	0.999999	0.84953	MAEL	1
GO:0030057	desmosome	1/1029	25/16824	0.793816	0.999999	0.84953	EVPL	1
GO:0033176	proton-transporting V-type ATPase complex	1/1029	25/16824	0.793816	0.999999	0.84953	ATP6V0D2	1
GO:0044295	axonal growth cone	1/1029	27/16824	0.818302	0.999999	0.84953	GPM6A	1
GO:0016469	proton-transporting two-sector ATPase complex	1/1029	28/16824	0.829433	0.999999	0.84953	ATP6V0D2	1
GO:0030131	clathrin adaptor complex	1/1029	28/16824	0.829433	0.999999	0.84953	AP1M2	1
GO:0080008	Cul4-RING E3 ubiquitin ligase complex	1/1029	31/16824	0.858903	0.999999	0.84953	DTL	1
GO:0042788	polysomal ribosome	1/1029	32/16824	0.867549	0.999999	0.84953	NR0B1	1
GO:1905348	endonuclease complex	1/1029	35/16824	0.890438	0.999999	0.84953	EME1	1
GO:0009295	nucleoid	1/1029	40/16824	0.920145	0.999999	0.84953	TERT	1
GO:0042645	mitochondrial nucleoid	1/1029	40/16824	0.920145	0.999999	0.84953	TERT	1
GO:0030669	clathrin-coated endocytic vesicle membrane	1/1029	42/16824	0.929637	0.999999	0.84953	TYRP1	1
GO:0030119	AP-type membrane coat adaptor complex	1/1029	43/16824	0.933951	0.999999	0.84953	AP1M2	1
GO:0031201	SNARE complex	1/1029	46/16824	0.945372	0.999999	0.84953	CPLX2	1
GO:0031519	PcG protein complex	1/1029	46/16824	0.945372	0.999999	0.84953	CBX2	1
GO:0005637	nuclear inner membrane	1/1029	51/16824	0.960193	0.999999	0.84953	GHRHR	1
GO:0101003	ficolin-1-rich granule membrane	1/1029	57/16824	0.972775	0.999999	0.84953	FPR2	1
GO:0022625	cytosolic large ribosomal subunit	1/1029	60/16824	0.977487	0.999999	0.84953	RPL10L	1
GO:0019005	SCF ubiquitin ligase complex	1/1029	61/16824	0.978869	0.999999	0.84953	SPSB4	1
GO:0001725	stress fiber	1/1029	62/16824	0.980166	0.999999	0.84953	NOX4	1
GO:0097517	contractile actin filament bundle	1/1029	62/16824	0.980166	0.999999	0.84953	NOX4	1
GO:0005801	cis-Golgi network	1/1029	63/16824	0.981383	0.999999	0.84953	RNF183	1
GO:0001533	cornified envelope	1/1029	64/16824	0.982526	0.999999	0.84953	EVPL	1
GO:0032432	actin filament bundle	1/1029	67/16824	0.985551	0.999999	0.84953	NOX4	1
GO:0032592	integral component of mitochondrial membrane	1/1029	67/16824	0.985551	0.999999	0.84953	CNR1	1
GO:0098573	intrinsic component of mitochondrial membrane	1/1029	68/16824	0.986439	0.999999	0.84953	CNR1	1
GO:0070821	tertiary granule membrane	1/1029	71/16824	0.988787	0.999999	0.84953	FPR2	1
GO:0042641	actomyosin	1/1029	74/16824	0.990729	0.999999	0.84953	NOX4	1
GO:0005758	mitochondrial intermembrane space	1/1029	75/16824	0.991298	0.999999	0.84953	STAR	1
GO:0030134	COPII-coated ER to Golgi transport vesicle	1/1029	88/16824	0.996185	0.999999	0.84953	COL7A1	1
GO:0031248	protein acetyltransferase complex	1/1029	90/16824	0.99664	0.999999	0.84953	NAA11	1
GO:1902493	acetyltransferase complex	1/1029	90/16824	0.99664	0.999999	0.84953	NAA11	1
GO:0022626	cytosolic ribosome	1/1029	107/16824	0.998858	0.999999	0.84953	RPL10L	1
GO:0030880	RNA polymerase complex	1/1029	107/16824	0.998858	0.999999	0.84953	TERT	1
GO:0030660	Golgi-associated vesicle membrane	1/1029	108/16824	0.998928	0.999999	0.84953	RHO	1
GO:0015934	large ribosomal subunit	1/1029	117/16824	0.999395	0.999999	0.84953	RPL10L	1
GO:0030176	integral component of endoplasmic reticulum membrane	1/1029	142/16824	0.999877	0.999999	0.84953	RNF183	1
GO:0031227	intrinsic component of endoplasmic reticulum membrane	1/1029	149/16824	0.999921	0.999999	0.84953	RNF183	1
GO:0044391	ribosomal subunit	1/1029	184/16824	0.999992	0.999999	0.84953	RPL10L	1
