# Supplementary material for: Bioinformatics analysis identifies DYNC1I1 as prognosis marker in male patients with liver hepatocellular carcinoma
Source: PLoS One. 2021 Oct 22;16(10):e0258797. doi: 10.1371/journal.pone.0258797 (PMC8535175; doi:10.1371/journal.pone.0258797)
Supplement: S3 Table — (XLSX) [file pone.0258797.s003.xlsx]

## Sheet: updown_mRNA_MF
ID	Description	GeneRatio	BgRatio	pvalue	p.adjust	qvalue	geneID	Count
GO:0015267	channel activity	63/953	451/15994	2.01816e-10	8.90045e-08	8.06377e-08	ABCC8/ANO2/AQP10/AQP5/AQP6/AQP8/ASIC1/BSND/CACNA1B/CACNA1E/CACNA1I/CACNA1S/CACNB4/CACNG1/CACNG4/CHRNA3/CHRND/CLCNKA/CNR1/FAM155B/FXYD3/GABRA2/GABRA3/GABRD/GABRE/GABRG2/GABRQ/GABRR1/GABRR3/GJA10/GRIA2/GRIK2/GRIK4/GRIN1/GRIN2A/HCN2/HTR3A/HTR3B/KCNC1/KCNC2/KCNE5/KCNH2/KCNH5/KCNH6/KCNJ6/KCNJ9/KCNK12/KCNK9/KCNN1/KCNU1/LRRC26/LRRC52/OTOP3/SCN1A/SLC26A6/SLC26A9/SLC4A11/TMC2/TMC5/TRPM5/GPM6A/KCNN2/LRRC55	63
GO:0022803	passive transmembrane transporter activity	63/953	452/15994	2.21404e-10	8.90045e-08	8.06377e-08	ABCC8/ANO2/AQP10/AQP5/AQP6/AQP8/ASIC1/BSND/CACNA1B/CACNA1E/CACNA1I/CACNA1S/CACNB4/CACNG1/CACNG4/CHRNA3/CHRND/CLCNKA/CNR1/FAM155B/FXYD3/GABRA2/GABRA3/GABRD/GABRE/GABRG2/GABRQ/GABRR1/GABRR3/GJA10/GRIA2/GRIK2/GRIK4/GRIN1/GRIN2A/HCN2/HTR3A/HTR3B/KCNC1/KCNC2/KCNE5/KCNH2/KCNH5/KCNH6/KCNJ6/KCNJ9/KCNK12/KCNK9/KCNN1/KCNU1/LRRC26/LRRC52/OTOP3/SCN1A/SLC26A6/SLC26A9/SLC4A11/TMC2/TMC5/TRPM5/GPM6A/KCNN2/LRRC55	63
GO:0005216	ion channel activity	58/953	413/15994	8.77855e-10	2.35265e-07	2.13149e-07	ABCC8/ANO2/ASIC1/BSND/CACNA1B/CACNA1E/CACNA1I/CACNA1S/CACNB4/CACNG1/CACNG4/CHRNA3/CHRND/CLCNKA/CNR1/FAM155B/FXYD3/GABRA2/GABRA3/GABRD/GABRE/GABRG2/GABRQ/GABRR1/GABRR3/GRIA2/GRIK2/GRIK4/GRIN1/GRIN2A/HCN2/HTR3A/HTR3B/KCNC1/KCNC2/KCNE5/KCNH2/KCNH5/KCNH6/KCNJ6/KCNJ9/KCNK12/KCNK9/KCNN1/KCNU1/LRRC26/LRRC52/OTOP3/SCN1A/SLC26A6/SLC26A9/SLC4A11/TMC2/TMC5/TRPM5/GPM6A/KCNN2/LRRC55	58
GO:0022836	gated channel activity	50/953	337/15994	2.01302e-09	4.04618e-07	3.66582e-07	ANO2/ASIC1/CACNA1B/CACNA1E/CACNA1I/CACNA1S/CACNB4/CACNG1/CACNG4/CHRNA3/CHRND/CLCNKA/CNR1/FAM155B/GABRA2/GABRA3/GABRD/GABRE/GABRG2/GABRQ/GABRR1/GABRR3/GRIA2/GRIK2/GRIK4/GRIN1/GRIN2A/HCN2/HTR3A/HTR3B/KCNC1/KCNC2/KCNE5/KCNH2/KCNH5/KCNH6/KCNJ6/KCNJ9/KCNK12/KCNK9/KCNN1/KCNU1/LRRC26/LRRC52/SCN1A/TMC2/TMC5/TRPM5/KCNN2/LRRC55	50
GO:0001228	DNA-binding transcription activator activity, RNA polymerase II-specific	55/953	435/15994	9.70835e-08	1.40537e-05	1.27326e-05	AIRE/ALX1/ALX4/DLX2/DLX5/E2F2/EBF2/ETV4/FOXD1/FOXH1/FOXJ1/GBX2/GCM1/HMGA2/HOXA10/HOXC10/HOXC11/HOXC13/HOXD10/HOXD3/HOXD4/HOXD8/LEF1/LHX3/MAFA/MYBL2/MYCN/NHLH2/NKX2-5/ONECUT3/OTX1/PITX1/POU3F2/PTF1A/RBPJL/RFX6/SCX/SIX1/SIX2/SIX3/SIX4/SOHLH1/SOHLH2/SOX11/SOX2/SOX21/TBX4/TLX1/TLX2/TP73/EGR1/EGR2/FOS/FOSB/TBX20	55
GO:0001216	DNA-binding transcription activator activity	55/953	436/15994	1.04878e-07	1.40537e-05	1.27326e-05	AIRE/ALX1/ALX4/DLX2/DLX5/E2F2/EBF2/ETV4/FOXD1/FOXH1/FOXJ1/GBX2/GCM1/HMGA2/HOXA10/HOXC10/HOXC11/HOXC13/HOXD10/HOXD3/HOXD4/HOXD8/LEF1/LHX3/MAFA/MYBL2/MYCN/NHLH2/NKX2-5/ONECUT3/OTX1/PITX1/POU3F2/PTF1A/RBPJL/RFX6/SCX/SIX1/SIX2/SIX3/SIX4/SOHLH1/SOHLH2/SOX11/SOX2/SOX21/TBX4/TLX1/TLX2/TP73/EGR1/EGR2/FOS/FOSB/TBX20	55
GO:0005261	cation channel activity	43/953	316/15994	3.31812e-07	3.8111e-05	3.45284e-05	ABCC8/ASIC1/CACNA1B/CACNA1E/CACNA1I/CACNA1S/CACNB4/CACNG1/CACNG4/CHRNA3/CHRND/CNR1/FAM155B/GRIA2/GRIK2/GRIK4/GRIN1/GRIN2A/HCN2/HTR3A/HTR3B/KCNC1/KCNC2/KCNE5/KCNH2/KCNH5/KCNH6/KCNJ6/KCNJ9/KCNK12/KCNK9/KCNN1/KCNU1/LRRC26/LRRC52/OTOP3/SCN1A/SLC4A11/TMC2/TRPM5/GPM6A/KCNN2/LRRC55	43
GO:0022843	voltage-gated cation channel activity	25/953	138/15994	5.43035e-07	5.45751e-05	4.94448e-05	CACNA1B/CACNA1E/CACNA1I/CACNA1S/CACNB4/CACNG1/CACNG4/CNR1/GRIN1/GRIN2A/HCN2/KCNC1/KCNC2/KCNE5/KCNH2/KCNH5/KCNH6/KCNJ6/KCNJ9/KCNK9/KCNU1/LRRC26/LRRC52/TMC2/LRRC55	25
GO:0005230	extracellular ligand-gated ion channel activity	17/953	75/15994	1.45665e-06	0.000118058	0.00010696	CHRNA3/CHRND/GABRA2/GABRA3/GABRD/GABRE/GABRG2/GABRQ/GABRR1/GABRR3/GRIA2/GRIK2/GRIK4/GRIN1/GRIN2A/HTR3A/HTR3B	17
GO:0030545	receptor regulator activity	57/953	497/15994	1.46838e-06	0.000118058	0.00010696	AMBN/APELA/APLN/BMP7/CALCA/CCL25/CCL26/CHGB/CRLF1/CXCL5/DAND5/DKK1/DKK4/EGF/FAM3B/FGF17/FGF19/FGF4/GAL/GAST/GCG/GDF10/GIP/GRP/GUCA2A/IL11/IL17B/IL17D/INHA/INSL6/LY6H/LYPD1/MAPT/MDK/MRAP2/NTS/PROK1/REG1A/RETNLB/RLN3/SCG2/SPP1/SST/THBS4/UCN2/WNT3A/BMP10/CCL23/COLEC10/CSF3/CXCL12/CXCL14/FGF23/GDF2/HAMP/INS-IGF2/NTF3	57
GO:0048018	receptor ligand activity	53/953	451/15994	1.65406e-06	0.000120897	0.000109532	AMBN/APELA/APLN/BMP7/CALCA/CCL25/CCL26/CHGB/CRLF1/CXCL5/DAND5/DKK1/EGF/FAM3B/FGF17/FGF19/FGF4/GAL/GAST/GCG/GDF10/GIP/GRP/GUCA2A/IL11/IL17B/IL17D/INHA/INSL6/MAPT/MDK/NTS/PROK1/REG1A/RETNLB/RLN3/SCG2/SPP1/SST/THBS4/UCN2/WNT3A/BMP10/CCL23/COLEC10/CSF3/CXCL12/CXCL14/FGF23/GDF2/HAMP/INS-IGF2/NTF3	53
GO:0022824	transmitter-gated ion channel activity	15/953	61/15994	2.01577e-06	0.000122166	0.000110682	CHRNA3/CHRND/GABRA2/GABRA3/GABRD/GABRE/GABRG2/GABRR1/GRIA2/GRIK2/GRIK4/GRIN1/GRIN2A/HTR3A/HTR3B	15
GO:0022835	transmitter-gated channel activity	15/953	61/15994	2.01577e-06	0.000122166	0.000110682	CHRNA3/CHRND/GABRA2/GABRA3/GABRD/GABRE/GABRG2/GABRR1/GRIA2/GRIK2/GRIK4/GRIN1/GRIN2A/HTR3A/HTR3B	15
GO:0016917	GABA receptor activity	9/953	22/15994	2.23939e-06	0.000122166	0.000110682	GABBR2/GABRA2/GABRA3/GABRD/GABRE/GABRG2/GABRQ/GABRR1/GABRR3	9
GO:0030546	signaling receptor activator activity	53/953	456/15994	2.30662e-06	0.000122166	0.000110682	AMBN/APELA/APLN/BMP7/CALCA/CCL25/CCL26/CHGB/CRLF1/CXCL5/DAND5/DKK1/EGF/FAM3B/FGF17/FGF19/FGF4/GAL/GAST/GCG/GDF10/GIP/GRP/GUCA2A/IL11/IL17B/IL17D/INHA/INSL6/MAPT/MDK/NTS/PROK1/REG1A/RETNLB/RLN3/SCG2/SPP1/SST/THBS4/UCN2/WNT3A/BMP10/CCL23/COLEC10/CSF3/CXCL12/CXCL14/FGF23/GDF2/HAMP/INS-IGF2/NTF3	53
GO:0046873	metal ion transmembrane transporter activity	51/953	433/15994	2.43116e-06	0.000122166	0.000110682	ABCC8/ASIC1/ATP4A/CACNA1B/CACNA1E/CACNA1I/CACNA1S/CACNB4/CACNG1/CACNG4/CNR1/FAM155B/GRIK2/GRIK4/GRIN1/GRIN2A/HCN2/KCNC1/KCNC2/KCNE5/KCNH2/KCNH5/KCNH6/KCNJ6/KCNJ9/KCNK12/KCNK9/KCNN1/KCNU1/LRRC26/LRRC52/SCN1A/SLC12A1/SLC30A2/SLC30A3/SLC30A8/SLC34A3/SLC4A11/SLC6A14/SLC6A15/SLC6A17/SLC6A2/SLC6A3/SLC6A7/SLC6A8/SLC9A3/TMC2/TRPM5/GPM6A/KCNN2/LRRC55	51
GO:0005179	hormone activity	21/953	113/15994	2.83035e-06	0.000133859	0.000121276	APELA/APLN/CALCA/CCL25/CHGB/GAL/GAST/GCG/GIP/GRP/GUCA2A/INHA/INSL6/NTS/RETNLB/RLN3/SST/UCN2/BMP10/HAMP/INS-IGF2	21
GO:0005244	voltage-gated ion channel activity	29/953	192/15994	3.44212e-06	0.000145656	0.000131964	CACNA1B/CACNA1E/CACNA1I/CACNA1S/CACNB4/CACNG1/CACNG4/CLCNKA/CNR1/GRIN1/GRIN2A/HCN2/KCNC1/KCNC2/KCNE5/KCNH2/KCNH5/KCNH6/KCNJ6/KCNJ9/KCNK12/KCNK9/KCNU1/LRRC26/LRRC52/SCN1A/TMC2/TRPM5/LRRC55	29
GO:0022832	voltage-gated channel activity	29/953	192/15994	3.44212e-06	0.000145656	0.000131964	CACNA1B/CACNA1E/CACNA1I/CACNA1S/CACNB4/CACNG1/CACNG4/CLCNKA/CNR1/GRIN1/GRIN2A/HCN2/KCNC1/KCNC2/KCNE5/KCNH2/KCNH5/KCNH6/KCNJ6/KCNJ9/KCNK12/KCNK9/KCNU1/LRRC26/LRRC52/SCN1A/TMC2/TRPM5/LRRC55	29
GO:0004890	GABA-A receptor activity	8/953	19/15994	6.4637e-06	0.000259841	0.000235415	GABRA2/GABRA3/GABRD/GABRE/GABRG2/GABRQ/GABRR1/GABRR3	8
GO:0015103	inorganic anion transmembrane transporter activity	23/953	139/15994	7.53259e-06	0.00028839	0.000261281	ANO2/AQP6/BSND/CLCNKA/FXYD3/GABRA2/GABRA3/GABRD/GABRE/GABRG2/GABRQ/GABRR1/GABRR3/SLC12A1/SLC22A11/SLC22A6/SLC22A8/SLC26A6/SLC26A9/SLC4A11/SLC4A3/SLC6A2/SLC6A3	23
GO:0005267	potassium channel activity	21/953	121/15994	8.69078e-06	0.000317609	0.000287752	ABCC8/GRIK2/GRIK4/HCN2/KCNC1/KCNC2/KCNE5/KCNH2/KCNH5/KCNH6/KCNJ6/KCNJ9/KCNK12/KCNK9/KCNN1/KCNU1/LRRC26/LRRC52/TRPM5/KCNN2/LRRC55	21
GO:0030594	neurotransmitter receptor activity	20/953	113/15994	1.0449e-05	0.000365261	0.000330925	CHRNA3/CHRND/GABBR2/GABRA2/GABRA3/GABRD/GABRE/GABRG2/GABRR1/GRIA2/GRIK2/GRIK4/GRIN1/GRIN2A/GRM5/HTR1D/HTR2C/HTR3A/HTR3B/CHRM2	20
GO:0015079	potassium ion transmembrane transporter activity	24/953	157/15994	1.91384e-05	0.000641135	0.000580866	ABCC8/ATP4A/GRIK2/GRIK4/HCN2/KCNC1/KCNC2/KCNE5/KCNH2/KCNH5/KCNH6/KCNJ6/KCNJ9/KCNK12/KCNK9/KCNN1/KCNU1/LRRC26/LRRC52/SLC12A1/SLC9A3/TRPM5/KCNN2/LRRC55	24
GO:0015276	ligand-gated ion channel activity	22/953	138/15994	2.16142e-05	0.000668379	0.000605549	ASIC1/CHRNA3/CHRND/GABRA2/GABRA3/GABRD/GABRE/GABRG2/GABRQ/GABRR1/GABRR3/GRIA2/GRIK2/GRIK4/GRIN1/GRIN2A/HCN2/HTR3A/HTR3B/KCNH2/KCNJ6/KCNJ9	22
GO:0022834	ligand-gated channel activity	22/953	138/15994	2.16142e-05	0.000668379	0.000605549	ASIC1/CHRNA3/CHRND/GABRA2/GABRA3/GABRD/GABRE/GABRG2/GABRQ/GABRR1/GABRR3/GRIA2/GRIK2/GRIK4/GRIN1/GRIN2A/HCN2/HTR3A/HTR3B/KCNH2/KCNJ6/KCNJ9	22
GO:0015077	monovalent inorganic cation transmembrane transporter activity	41/953	361/15994	5.42032e-05	0.00161405	0.00146232	ABCC8/ASIC1/ATP4A/ATP6V0D2/COX4I2/COX7B2/GRIK2/GRIK4/HCN2/KCNC1/KCNC2/KCNE5/KCNH2/KCNH5/KCNH6/KCNJ6/KCNJ9/KCNK12/KCNK9/KCNN1/KCNU1/LRRC26/LRRC52/NDUFA4L2/OTOP3/RHBG/SCN1A/SLC12A1/SLC34A3/SLC4A11/SLC6A14/SLC6A15/SLC6A17/SLC6A2/SLC6A3/SLC6A7/SLC6A8/SLC9A3/TRPM5/KCNN2/LRRC55	41
GO:0015108	chloride transmembrane transporter activity	17/953	98/15994	6.15458e-05	0.00176724	0.00160112	ANO2/BSND/CLCNKA/FXYD3/GABRA2/GABRA3/GABRD/GABRE/GABRG2/GABRQ/GABRR1/GABRR3/SLC12A1/SLC26A6/SLC26A9/SLC6A2/SLC6A3	17
GO:1904315	transmitter-gated ion channel activity involved in regulation of postsynaptic membrane potential	11/953	47/15994	7.61001e-05	0.00210981	0.00191148	CHRNA3/CHRND/GABRA2/GABRA3/GABRD/GABRE/GABRG2/GABRR1/GRIK2/GRIK4/GRIN1	11
GO:0005254	chloride channel activity	14/953	73/15994	8.82158e-05	0.00236418	0.00214194	ANO2/BSND/CLCNKA/FXYD3/GABRA2/GABRA3/GABRD/GABRE/GABRG2/GABRQ/GABRR1/GABRR3/SLC26A6/SLC26A9	14
GO:0005540	hyaluronic acid binding	7/953	20/15994	0.000101798	0.00264019	0.002392	ACAN/BCAN/CEMIP/HAPLN1/HMMR/LYVE1/STAB2	7
GO:0099529	neurotransmitter receptor activity involved in regulation of postsynaptic membrane potential	11/953	50/15994	0.000138513	0.00348014	0.003153	CHRNA3/CHRND/GABRA2/GABRA3/GABRD/GABRE/GABRG2/GABRR1/GRIK2/GRIK4/GRIN1	11
GO:0098960	postsynaptic neurotransmitter receptor activity	13/953	69/15994	0.00018843	0.00459084	0.00415928	CHRNA3/CHRND/GABRA2/GABRA3/GABRD/GABRE/GABRG2/GABRR1/GRIK2/GRIK4/GRIN1/GRM5/CHRM2	13
GO:0008509	anion transmembrane transporter activity	36/953	329/15994	0.000314517	0.00743739	0.00673825	ANO2/AQP6/BSND/CLCNKA/FXYD3/GABRA2/GABRA3/GABRD/GABRE/GABRG2/GABRQ/GABRR1/GABRR3/OCA2/RTBDN/SLC12A1/SLC22A11/SLC22A12/SLC22A6/SLC22A8/SLC26A6/SLC26A9/SLC38A8/SLC4A11/SLC4A3/SLC6A14/SLC6A15/SLC6A2/SLC6A3/SLC6A7/SLC6A8/SLC7A10/SLC7A11/SLC9A3/SLCO1C1/SLCO6A1	36
GO:0003777	microtubule motor activity	14/953	83/15994	0.000362513	0.00832745	0.00754464	CENPE/DNAH12/DYNC1I1/KIF14/KIF15/KIF18A/KIF18B/KIF1A/KIF20A/KIF23/KIF2C/KIF4A/KIF5A/KIFC1	14
GO:0005249	voltage-gated potassium channel activity	14/953	85/15994	0.000466258	0.0104131	0.00943423	HCN2/KCNC1/KCNC2/KCNE5/KCNH2/KCNH5/KCNH6/KCNJ6/KCNJ9/KCNK9/KCNU1/LRRC26/LRRC52/LRRC55	14
GO:0001653	peptide receptor activity	20/953	149/15994	0.00054411	0.0118234	0.0107119	BDKRB1/CCKBR/CCR3/GAL/GHRHR/GLP1R/GPR35/GRPR/GUCY2C/KISS1R/NPFFR2/PTH2R/RXFP4/SSTR3/SSTR5/TACR1/UTS2R/FPR2/PTH1R/VIPR1	20
GO:0005253	anion channel activity	14/953	87/15994	0.000594273	0.0125736	0.0113916	ANO2/BSND/CLCNKA/FXYD3/GABRA2/GABRA3/GABRD/GABRE/GABRG2/GABRQ/GABRR1/GABRR3/SLC26A6/SLC26A9	14
GO:0005328	neurotransmitter:sodium symporter activity	7/953	26/15994	0.000630689	0.0128539	0.0116456	SLC6A14/SLC6A15/SLC6A17/SLC6A2/SLC6A3/SLC6A7/SLC6A8	7
GO:0005452	inorganic anion exchanger activity	5/953	13/15994	0.000639498	0.0128539	0.0116456	SLC22A11/SLC22A6/SLC22A8/SLC4A11/SLC4A3	5
GO:0008066	glutamate receptor activity	7/953	27/15994	0.000808092	0.0158465	0.0143569	GRIA2/GRIK2/GRIK4/GRIN1/GRIN2A/GRM4/GRM5	7
GO:0008528	G protein-coupled peptide receptor activity	19/953	143/15994	0.000840209	0.016084	0.014572	BDKRB1/CCKBR/CCR3/GAL/GHRHR/GLP1R/GPR35/GRPR/KISS1R/NPFFR2/PTH2R/RXFP4/SSTR3/SSTR5/TACR1/UTS2R/FPR2/PTH1R/VIPR1	19
GO:0008083	growth factor activity	20/953	155/15994	0.000902999	0.016884	0.0152968	AMBN/BMP7/DKK1/EGF/FGF17/FGF19/FGF4/GDF10/IL11/INHA/MDK/PROK1/REG1A/THBS4/BMP10/CSF3/CXCL12/FGF23/GDF2/NTF3	20
GO:0003774	motor activity	18/953	134/15994	0.00100078	0.018287	0.016568	CENPE/DNAH12/DYNC1I1/KIF14/KIF15/KIF18A/KIF18B/KIF1A/KIF20A/KIF23/KIF2C/KIF4A/KIF5A/KIFC1/MYH1/MYH13/MYO18B/MYO1A	18
GO:0070492	oligosaccharide binding	5/953	15/15994	0.00135013	0.0238235	0.021584	REG1A/REG1B/REG3A/REG3G/ITLN1	5
GO:0005245	voltage-gated calcium channel activity	9/953	46/15994	0.00136303	0.0238235	0.021584	CACNA1B/CACNA1E/CACNA1I/CACNA1S/CACNB4/CACNG1/CACNG4/CNR1/TMC2	9
GO:0004869	cysteine-type endopeptidase inhibitor activity	10/953	57/15994	0.00179828	0.0306546	0.027773	BIRC5/CARD18/CSN2/CST1/CST2/CST4/LEF1/MT3/PTTG1/SPOCK1	10
GO:0016918	retinal binding	5/953	16/15994	0.00186826	0.0306546	0.027773	CRABP1/OPN4/RBP2/RHO/STRA6	5
GO:0071837	HMG box domain binding	5/953	16/15994	0.00186826	0.0306546	0.027773	ALX4/DLX5/HOXA3/PAX3/EGR2	5
GO:0005326	neurotransmitter transmembrane transporter activity	9/953	50/15994	0.00250464	0.0400286	0.0362658	GABRQ/SLC6A14/SLC6A15/SLC6A17/SLC6A2/SLC6A3/SLC6A7/SLC6A8/SLC7A11	9
GO:0030020	extracellular matrix structural constituent conferring tensile strength	8/953	41/15994	0.00253913	0.0400286	0.0362658	COL11A1/COL15A1/COL24A1/COL2A1/COL7A1/COL9A1/COL25A1/COL6A6	8
GO:0001664	G protein-coupled receptor binding	28/953	269/15994	0.00290849	0.0438937	0.0397675	ADRA2C/APELA/APLN/APLP1/CALCA/CCKBR/CCL25/CCL26/CTHRC1/CXCL5/GAL/GCG/GNAZ/MRAP2/NPFFR2/PPP1R1B/PROK1/REEP2/RLN3/UCHL1/UCN2/WNT3A/WNT6/CCL23/CXCL12/CXCL14/MARCO/PROK2	28
GO:0008503	benzodiazepine receptor activity	4/953	11/15994	0.00294808	0.0438937	0.0397675	GABRA2/GABRA3/GABRE/GABRG2	4
GO:0015250	water channel activity	4/953	11/15994	0.00294808	0.0438937	0.0397675	AQP10/AQP5/AQP6/AQP8	4
GO:0008146	sulfotransferase activity	9/953	52/15994	0.00330691	0.048341	0.0437968	CHST5/CHST6/HS3ST4/HS3ST5/HS6ST2/SULT1C2/SULT1C3/SULT4A1/NDST3	9
GO:0005201	extracellular matrix structural constituent	19/953	161/15994	0.00338109	0.0485428	0.0439796	ACAN/AMBN/COL11A1/COL15A1/COL22A1/COL24A1/COL2A1/COL7A1/COL9A1/COMP/CTHRC1/EDIL3/FBN3/HAPLN1/LAMB4/MATN3/COL25A1/COL6A6/ECM1	19
GO:0015081	sodium ion transmembrane transporter activity	18/953	150/15994	0.00356902	0.0502084	0.0454886	ASIC1/ATP4A/GRIK2/GRIK4/HCN2/SCN1A/SLC12A1/SLC34A3/SLC4A11/SLC6A14/SLC6A15/SLC6A17/SLC6A2/SLC6A3/SLC6A7/SLC6A8/SLC9A3/TRPM5	18
GO:0008574	ATP-dependent microtubule motor activity, plus-end-directed	6/953	26/15994	0.003622	0.0502084	0.0454886	DYNC1I1/KIF14/KIF18A/KIF18B/KIF1A/KIF5A	6
GO:0099094	ligand-gated cation channel activity	14/953	105/15994	0.003743	0.0510063	0.0462115	ASIC1/CHRNA3/CHRND/GRIA2/GRIK2/GRIK4/GRIN1/GRIN2A/HCN2/HTR3A/HTR3B/KCNH2/KCNJ6/KCNJ9	14
GO:0005501	retinoid binding	7/953	35/15994	0.00403689	0.0540944	0.0490093	CRABP1/OPN4/RBP2/RHO/STRA6/CYP26A1/LRAT	7
GO:0005372	water transmembrane transporter activity	4/953	12/15994	0.00421524	0.0548577	0.0497009	AQP10/AQP5/AQP6/AQP8	4
GO:0004970	ionotropic glutamate receptor activity	5/953	19/15994	0.00428425	0.0548577	0.0497009	GRIA2/GRIK2/GRIK4/GRIN1/GRIN2A	5
GO:0030276	clathrin binding	9/953	54/15994	0.00429855	0.0548577	0.0497009	CALY/CEMIP/DNAJC6/DNER/SNAP91/SYT3/SYT5/SYT8/SYT10	9
GO:0008395	steroid hydroxylase activity	7/953	36/15994	0.00475863	0.0588606	0.0533275	CYP17A1/CYP19A1/CYP2W1/CYP1A2/CYP2B6/CYP2C19/CYP2C8	7
GO:0019840	isoprenoid binding	7/953	36/15994	0.00475863	0.0588606	0.0533275	CRABP1/OPN4/RBP2/RHO/STRA6/CYP26A1/LRAT	7
GO:0022851	GABA-gated chloride ion channel activity	4/953	13/15994	0.00580446	0.0707089	0.064062	GABRA2/GABRA3/GABRE/GABRG2	4
GO:0008188	neuropeptide receptor activity	8/953	48/15994	0.00694586	0.082347	0.074606	GAL/GRPR/KISS1R/NPFFR2/RXFP4/SSTR3/SSTR5/TACR1	8
GO:0048306	calcium-dependent protein binding	9/953	58/15994	0.00696467	0.082347	0.074606	CPLX2/DMBT1/S100A1/S100P/SYT8/TNNC1/TNNI3/CLEC4M/FCN2	9
GO:0016712	oxidoreductase activity, acting on paired donors, with incorporation or reduction of molecular oxygen, reduced flavin or flavoprotein as one donor, and incorporation of one atom of oxygen	6/953	30/15994	0.00762526	0.0888509	0.0804986	CYP19A1/CYP2W1/CYP1A2/CYP2B6/CYP2C19/CYP2C8	6
GO:0004089	carbonate dehydratase activity	4/953	14/15994	0.00774776	0.0889886	0.0806233	CA10/CA12/CA4/CA9	4
GO:0005539	glycosaminoglycan binding	22/953	212/15994	0.00800843	0.090687	0.0821621	ACAN/APLP1/BCAN/BMP7/CEL/CEMIP/COL11A1/COMP/FGF4/HAPLN1/HMMR/MDK/NELL1/REG1A/REG1B/REG3A/REG3G/THBS4/CCL23/COL25A1/LYVE1/STAB2	22
GO:0015301	anion:anion antiporter activity	6/953	31/15994	0.00898908	0.0976652	0.0884843	SLC22A6/SLC26A6/SLC26A9/SLC4A11/SLC4A3/SLC7A11	6
GO:0071855	neuropeptide receptor binding	6/953	31/15994	0.00898908	0.0976652	0.0884843	APELA/APLN/CCKBR/GAL/MRAP2/UCN2	6
GO:0140323	solute:anion antiporter activity	6/953	31/15994	0.00898908	0.0976652	0.0884843	SLC22A6/SLC26A6/SLC26A9/SLC4A11/SLC4A3/SLC7A11	6
GO:0005272	sodium channel activity	7/953	41/15994	0.00990347	0.102527	0.0928891	ASIC1/GRIK2/GRIK4/HCN2/SCN1A/SLC4A11/TRPM5	7
GO:0019841	retinol binding	4/953	15/15994	0.0100742	0.102527	0.0928891	CRABP1/RBP2/STRA6/LRAT	4
GO:0034483	heparan sulfate sulfotransferase activity	4/953	15/15994	0.0100742	0.102527	0.0928891	HS3ST4/HS3ST5/HS6ST2/NDST3	4
GO:0035173	histone kinase activity	4/953	15/15994	0.0100742	0.102527	0.0928891	AURKA/AURKB/CCNB1/CDK1	4
GO:0042834	peptidoglycan binding	4/953	15/15994	0.0100742	0.102527	0.0928891	REG1A/REG1B/REG3A/REG3G	4
GO:0004175	endopeptidase activity	35/953	392/15994	0.0110517	0.111069	0.100628	ADAM23/ADAMTS16/ADAMTS18/ADAMTS20/CAPN13/CAPN8/CAPN9/CELA3A/CELA3B/CTSE/CTSV/ECEL1/KLK13/KLK15/KLK2/KLK3/KLK4/MEP1A/MMP10/MMP11/MMP12/MMP13/PCSK1/PGC/PHEX/PIP/PRSS1/PRSS56/PYDC1/RHBDL3/TINAG/TMPRSS15/UCHL1/ADAMTS13/PCSK2	35
GO:0003688	DNA replication origin binding	5/953	24/15994	0.0122342	0.121436	0.11002	CDC45/CDC6/MCM10/ORC1/ORC6	5
GO:0022853	active ion transmembrane transporter activity	23/953	234/15994	0.0126701	0.122605	0.11108	ATP4A/ATP6V0D2/SLC12A1/SLC22A11/SLC22A6/SLC22A8/SLC26A6/SLC26A9/SLC30A3/SLC34A3/SLC4A11/SLC4A3/SLC6A14/SLC6A15/SLC6A17/SLC6A2/SLC6A3/SLC6A7/SLC6A8/SLC7A11/SLC9A3/SLCO1C1/SLCO6A1	23
GO:0005237	inhibitory extracellular ligand-gated ion channel activity	4/953	16/15994	0.0128095	0.122605	0.11108	GABRA2/GABRA3/GABRE/GABRG2	4
GO:0015347	sodium-independent organic anion transmembrane transporter activity	4/953	16/15994	0.0128095	0.122605	0.11108	SLC22A11/SLC22A6/SLCO1C1/SLCO6A1	4
GO:0004222	metalloendopeptidase activity	12/953	99/15994	0.0145281	0.136117	0.123322	ADAM23/ADAMTS16/ADAMTS18/ADAMTS20/ECEL1/MEP1A/MMP10/MMP11/MMP12/MMP13/PHEX/ADAMTS13	12
GO:0004033	aldo-keto reductase (NADP) activity	5/953	25/15994	0.0145598	0.136117	0.123322	AKR1B10/AKR1B15/ALDH3A1/MIOX/RDH8	5
GO:0030414	peptidase inhibitor activity	18/953	175/15994	0.016783	0.155098	0.140518	BIRC5/CARD18/COL7A1/CSN2/CST1/CST2/CST4/GPC3/LEF1/MT3/PCSK1N/PI15/PTTG1/SERPINI2/SPINK1/SPINK5/SPOCK1/PZP	18
GO:0016538	cyclin-dependent protein serine/threonine kinase regulator activity	7/953	46/15994	0.018248	0.163344	0.147989	CCNA2/CCNB1/CCNB2/CCNE1/CCNO/CDK5R2/CDKN2A	7
GO:0008331	high voltage-gated calcium channel activity	3/953	10/15994	0.0184528	0.163344	0.147989	CACNA1B/CACNA1S/CACNB4	3
GO:0015378	sodium:chloride symporter activity	3/953	10/15994	0.0184528	0.163344	0.147989	SLC12A1/SLC6A2/SLC6A3	3
GO:0019825	oxygen binding	6/953	36/15994	0.0184879	0.163344	0.147989	CYP17A1/CYP19A1/HBE1/NOX4/CYP26A1/CYP2C19	6
GO:0016782	transferase activity, transferring sulfur-containing groups	9/953	69/15994	0.0207809	0.181607	0.164535	CHST5/CHST6/HS3ST4/HS3ST5/HS6ST2/SULT1C2/SULT1C3/SULT4A1/NDST3	9
GO:0017046	peptide hormone binding	7/953	48/15994	0.0226666	0.195957	0.177536	CCKBR/GHRHR/GLP1R/PTH2R/CRHBP/PTH1R/VIPR1	7
GO:0033130	acetylcholine receptor binding	3/953	11/15994	0.024267	0.205375	0.186069	LY6H/LYPD1/PSCA	3
GO:0052650	NADP-retinol dehydrogenase activity	3/953	11/15994	0.024267	0.205375	0.186069	AKR1B10/AKR1B15/RDH8	3
GO:0005262	calcium channel activity	13/953	119/15994	0.024891	0.208462	0.188866	CACNA1B/CACNA1E/CACNA1I/CACNA1S/CACNB4/CACNG1/CACNG4/CNR1/FAM155B/GRIN1/GRIN2A/TMC2/GPM6A	13
GO:0042277	peptide binding	25/953	277/15994	0.0253795	0.210362	0.190587	BDKRB1/CACNA1B/CCKBR/CEMIP/CTSV/GHRHR/GLP1R/GPR1/GRIA2/GRIN1/GRIN2A/GRPR/MAPK8IP2/NLGN1/PTGES/PTH2R/SSTR3/SSTR5/CLEC4M/COL25A1/CRHBP/FPR2/MARCO/PTH1R/VIPR1	25
GO:0008106	alcohol dehydrogenase (NADP+) activity	4/953	20/15994	0.0282348	0.227008	0.205668	AKR1B10/AKR1B15/ALDH3A1/RDH8	4
GO:0008301	DNA binding, bending	4/953	20/15994	0.0282348	0.227008	0.205668	FOXD1/HMGA2/LEF1/TOP2A	4
GO:0099095	ligand-gated anion channel activity	4/953	20/15994	0.0282348	0.227008	0.205668	GABRA2/GABRA3/GABRE/GABRG2	4
GO:0015370	solute:sodium symporter activity	9/953	73/15994	0.028886	0.229944	0.208328	SLC12A1/SLC34A3/SLC6A14/SLC6A15/SLC6A17/SLC6A2/SLC6A3/SLC6A7/SLC6A8	9
GO:0001217	DNA-binding transcription repressor activity	22/953	241/15994	0.0307967	0.240394	0.217796	ARX/DLX4/DMBX1/E2F1/E2F7/E2F8/EMX1/EN1/FEZF1/FOXM1/FOXS1/GSC/HES2/HMGA2/HOXB13/HOXD9/INSM1/MXD3/NKX3-2/SPDEF/VAX2/DACH1	22
GO:0001227	DNA-binding transcription repressor activity, RNA polymerase II-specific	22/953	241/15994	0.0307967	0.240394	0.217796	ARX/DLX4/DMBX1/E2F1/E2F7/E2F8/EMX1/EN1/FEZF1/FOXM1/FOXS1/GSC/HES2/HMGA2/HOXB13/HOXD9/INSM1/MXD3/NKX3-2/SPDEF/VAX2/DACH1	22
GO:0042562	hormone binding	11/953	100/15994	0.0355672	0.274962	0.249114	CCKBR/CHRNA3/CHRND/GHRHR/GLP1R/PTH2R/UCN2/AMHR2/CRHBP/PTH1R/VIPR1	11
GO:0015373	anion:sodium symporter activity	3/953	13/15994	0.0384949	0.289251	0.26206	SLC12A1/SLC6A2/SLC6A3	3
GO:0016725	oxidoreductase activity, acting on CH or CH2 groups	3/953	13/15994	0.0384949	0.289251	0.26206	RRM2/CYP1A2/CYP2C8	3
GO:0039706	co-receptor binding	3/953	13/15994	0.0384949	0.289251	0.26206	DKK1/DKK4/WNT3A	3
GO:0001540	amyloid-beta binding	9/953	77/15994	0.0389812	0.290194	0.262914	CACNA1B/GRIA2/GRIN1/GRIN2A/MAPK8IP2/NLGN1/COL25A1/FPR2/MARCO	9
GO:0020037	heme binding	13/953	127/15994	0.0394581	0.291049	0.263689	CYP17A1/CYP19A1/CYP2W1/DUOX2/HBE1/LOXHD1/NOX4/PXDNL/CYP1A2/CYP26A1/CYP2B6/CYP2C19/CYP2C8	13
GO:0004866	endopeptidase inhibitor activity	16/953	168/15994	0.0429767	0.31412	0.284592	BIRC5/CARD18/COL7A1/CSN2/CST1/CST2/CST4/LEF1/MT3/PCSK1N/PTTG1/SERPINI2/SPINK1/SPINK5/SPOCK1/PZP	16
GO:1990939	ATP-dependent microtubule motor activity	6/953	44/15994	0.0449687	0.325719	0.2951	DYNC1I1/KIF14/KIF18A/KIF18B/KIF1A/KIF5A	6
GO:0005125	cytokine activity	19/953	212/15994	0.0495214	0.355493	0.322075	BMP7/CCL25/CCL26/CRLF1/CXCL5/FAM3B/GDF10/IL11/IL17B/IL17D/INHA/SCG2/SPP1/BMP10/CCL23/CSF3/CXCL12/CXCL14/GDF2	19
GO:0003682	chromatin binding	39/953	499/15994	0.0502215	0.356049	0.322579	AIRE/ARX/CBX2/CDC45/CDCA5/CDK1/CDT1/CENPA/CENPF/CHAF1B/DLX1/DLX2/EBF2/EXO1/HMGA2/HOXC13/HOXD10/INSM1/LEF1/NCAPH/NKX2-2/NKX2-5/ORC1/POLQ/PRDM7/PRDM9/PTF1A/RBPJL/SIX1/TICRR/TOP2A/UBE2T/UHRF1/VAX2/VCX/ZIC2/EGR1/EGR2/FOS	39
GO:0005516	calmodulin binding	18/953	199/15994	0.0509389	0.356049	0.322579	ADCY8/ASPM/CACNA1S/CAMKV/GAP43/GRIN1/IQGAP3/ITPKA/KCNH5/KCNN1/MYH1/MYH13/MYO1A/PCP4/PDE1C/PNCK/UNC13A/KCNN2	18
GO:0000217	DNA secondary structure binding	4/953	24/15994	0.0513703	0.356049	0.322579	NEIL3/NR0B1/RECQL4/XRCC2	4
GO:0042923	neuropeptide binding	4/953	24/15994	0.0513703	0.356049	0.322579	GPR1/GRPR/SSTR3/SSTR5	4
GO:0008237	metallopeptidase activity	16/953	173/15994	0.0535737	0.367093	0.332585	ADAM23/ADAMTS16/ADAMTS18/ADAMTS20/CPA1/CPA2/CPA6/ECEL1/MEP1A/MMP10/MMP11/MMP12/MMP13/PHEX/ADAMTS13/CNDP1	16
GO:0046982	protein heterodimerization activity	33/953	415/15994	0.0557211	0.367093	0.332585	ADCY8/ADRA2C/ALX1/ALX4/ANO2/AURKA/CABYR/CENPA/CENPW/CRLF1/DMBX1/GABBR2/GAD1/INHA/KCNH5/KCNN1/MAFA/NEFL/NKX2-5/SCGB2A1/SCX/SOHLH1/SOHLH2/SPTA1/SYT5/TFDP3/TOP2A/TYRP1/UGT1A10/ADRA1A/FOS/PVALB/SYT10	33
GO:0061135	endopeptidase regulator activity	16/953	174/15994	0.0558932	0.367093	0.332585	BIRC5/CARD18/COL7A1/CSN2/CST1/CST2/CST4/LEF1/MT3/PCSK1N/PTTG1/SERPINI2/SPINK1/SPINK5/SPOCK1/PZP	16
GO:0008381	mechanosensitive ion channel activity	3/953	15/15994	0.056082	0.367093	0.332585	FAM155B/TMC2/TMC5	3
GO:0008392	arachidonic acid epoxygenase activity	3/953	15/15994	0.056082	0.367093	0.332585	CYP2B6/CYP2C19/CYP2C8	3
GO:0015269	calcium-activated potassium channel activity	3/953	15/15994	0.056082	0.367093	0.332585	KCNN1/KCNU1/KCNN2	3
GO:0004497	monooxygenase activity	10/953	95/15994	0.0561598	0.367093	0.332585	CYP17A1/CYP19A1/CYP2W1/TYRP1/CYP1A2/CYP26A1/CYP2B6/CYP2C19/CYP2C8/DBH	10
GO:0005104	fibroblast growth factor receptor binding	4/953	25/15994	0.0583818	0.377848	0.342329	FGF17/FGF19/FGF4/FGF23	4
GO:0015085	calcium ion transmembrane transporter activity	13/953	135/15994	0.0592149	0.377848	0.342329	CACNA1B/CACNA1E/CACNA1I/CACNA1S/CACNB4/CACNG1/CACNG4/CNR1/FAM155B/GRIN1/GRIN2A/TMC2/GPM6A	13
GO:0046906	tetrapyrrole binding	13/953	135/15994	0.0592149	0.377848	0.342329	CYP17A1/CYP19A1/CYP2W1/DUOX2/HBE1/LOXHD1/NOX4/PXDNL/CYP1A2/CYP26A1/CYP2B6/CYP2C19/CYP2C8	13
GO:0030246	carbohydrate binding	22/953	260/15994	0.0617021	0.390618	0.353898	ACAN/BCAN/CHODL/CLEC2L/G6PD/LGALS14/REG1A/REG1B/REG3A/REG3G/SI/SLC2A5/TINAG/CLEC1B/CLEC4G/CLEC4M/COLEC10/DBH/FCN2/FCN3/ITLN1/MAG	22
GO:0008009	chemokine activity	6/953	48/15994	0.0641682	0.400489	0.362842	CCL25/CCL26/CXCL5/CCL23/CXCL12/CXCL14	6
GO:0005178	integrin binding	12/953	124/15994	0.0660074	0.400489	0.362842	ACTN2/ADAM23/COMP/EDIL3/EGFL6/ESM1/IBSP/SPP1/THBS4/THY1/ADAMTS13/CXCL12	12
GO:0008391	arachidonic acid monooxygenase activity	3/953	16/15994	0.066068	0.400489	0.362842	CYP2B6/CYP2C19/CYP2C8	3
GO:0015377	cation:chloride symporter activity	3/953	16/15994	0.066068	0.400489	0.362842	SLC12A1/SLC6A2/SLC6A3	3
GO:0016888	endodeoxyribonuclease activity, producing 5'-phosphomonoesters	3/953	16/15994	0.066068	0.400489	0.362842	DNASE1L2/EXO1/DNASE1L3	3
GO:0015291	secondary active transmembrane transporter activity	20/953	234/15994	0.0665859	0.400489	0.362842	SLC12A1/SLC22A11/SLC22A6/SLC22A8/SLC26A6/SLC26A9/SLC34A3/SLC4A11/SLC4A3/SLC6A14/SLC6A15/SLC6A17/SLC6A2/SLC6A3/SLC6A7/SLC6A8/SLC7A11/SLC9A3/SLCO1C1/SLCO6A1	20
GO:0017147	Wnt-protein binding	5/953	37/15994	0.0667482	0.400489	0.362842	CTHRC1/EGF/FZD10/SFRP4/WIF1	5
GO:0008017	microtubule binding	20/953	236/15994	0.0712862	0.424549	0.38464	BIRC5/CENPE/DPYSL5/DYNC1I1/KIF14/KIF15/KIF18A/KIF18B/KIF1A/KIF20A/KIF23/KIF2C/KIF4A/KIF5A/KIFC1/MAPT/PLK1/PRC1/SKA1/TRIM54	20
GO:0061134	peptidase regulator activity	18/953	209/15994	0.0743166	0.439343	0.398043	BIRC5/CARD18/COL7A1/CSN2/CST1/CST2/CST4/GPC3/LEF1/MT3/PCSK1N/PI15/PTTG1/SERPINI2/SPINK1/SPINK5/SPOCK1/PZP	18
GO:0005044	scavenger receptor activity	6/953	50/15994	0.0753209	0.442029	0.400477	DMBT1/TINAG/TMPRSS15/CD5L/MARCO/STAB2	6
GO:0004198	calcium-dependent cysteine-type endopeptidase activity	3/953	17/15994	0.0768019	0.447455	0.405392	CAPN13/CAPN8/CAPN9	3
GO:0004857	enzyme inhibitor activity	28/953	356/15994	0.0812653	0.470052	0.425866	BIRC5/CARD18/CDKN2A/COL7A1/CSN2/CST1/CST2/CST4/ELFN2/GPC3/LEF1/MT3/PCSK1N/PI15/PIF1/PPP1R14C/PPP1R14D/PPP1R1B/PTTG1/SCGB1A1/SERPINI2/SFN/SLN/SPINK1/SPINK5/SPOCK1/TESC/PZP	28
GO:0005227	calcium activated cation channel activity	4/953	28/15994	0.0822755	0.472496	0.42808	KCNN1/KCNU1/TRPM5/KCNN2	4
GO:0019894	kinesin binding	5/953	40/15994	0.0873108	0.491973	0.445726	KCNC1/KIF18B/KIF5A/MAPK8IP2/PRC1	5
GO:0001102	RNA polymerase II activating transcription factor binding	6/953	52/15994	0.0875026	0.491973	0.445726	NHLH2/PITX2/TBX4/EGR2/FOS/TBX20	6
GO:0005544	calcium-dependent phospholipid binding	6/953	52/15994	0.0875026	0.491973	0.445726	CPNE7/PLA2G4F/SYT3/SYT5/SYT8/SYT10	6
GO:0031690	adrenergic receptor binding	3/953	18/15994	0.0882438	0.492694	0.446379	ADRA2C/APLP1/UCHL1	3
GO:0005518	collagen binding	7/953	65/15994	0.0910284	0.50128	0.454158	COCH/COMP/MMP12/MMP13/SPARCL1/SPOCK1/CCBE1	7
GO:0016835	carbon-oxygen lyase activity	7/953	65/15994	0.0910284	0.50128	0.454158	CA10/CA12/CA4/CA9/HMGA2/NEIL3/POLQ	7
GO:0033218	amide binding	26/953	332/15994	0.0937156	0.512567	0.464384	BDKRB1/CACNA1B/CCKBR/CEMIP/CTSV/GHRHR/GLP1R/GPR1/GRIA2/GRIN1/GRIN2A/GRPR/MAPK8IP2/NLGN1/PTGES/PTH2R/SSTR3/SSTR5/CLEC4M/COL25A1/CRHBP/FPR2/MAG/MARCO/PTH1R/VIPR1	26
GO:0001972	retinoic acid binding	3/953	19/15994	0.10035	0.529143	0.479402	CRABP1/CYP26A1/LRAT	3
GO:0015106	bicarbonate transmembrane transporter activity	3/953	19/15994	0.10035	0.529143	0.479402	SLC26A6/SLC26A9/SLC4A11	3
GO:0015296	anion:cation symporter activity	3/953	19/15994	0.10035	0.529143	0.479402	SLC12A1/SLC6A2/SLC6A3	3
GO:0031681	G-protein beta-subunit binding	3/953	19/15994	0.10035	0.529143	0.479402	GNG4/GNGT1/RASD2	3
GO:0043138	3'-5' DNA helicase activity	3/953	19/15994	0.10035	0.529143	0.479402	CDC45/GINS1/RECQL4	3
GO:0001786	phosphatidylserine binding	6/953	54/15994	0.100695	0.529143	0.479402	GAP43/GSDMC/SYT3/SYT5/SYT8/SYT10	6
GO:0042165	neurotransmitter binding	6/953	55/15994	0.107662	0.543056	0.492007	CHRNA3/CHRND/GRIN1/HTR2C/HTR3A/CRHBP	6
GO:0004252	serine-type endopeptidase activity	13/953	149/15994	0.107796	0.543056	0.492007	CELA3A/CELA3B/KLK13/KLK15/KLK2/KLK3/KLK4/PCSK1/PRSS1/PRSS56/RHBDL3/TMPRSS15/PCSK2	13
GO:0008514	organic anion transmembrane transporter activity	17/953	206/15994	0.108644	0.543056	0.492007	OCA2/RTBDN/SLC22A11/SLC22A12/SLC22A6/SLC26A6/SLC26A9/SLC38A8/SLC4A11/SLC6A14/SLC6A15/SLC6A7/SLC6A8/SLC7A10/SLC7A11/SLCO1C1/SLCO6A1	17
GO:0008094	DNA-dependent ATPase activity	10/953	108/15994	0.109752	0.543056	0.492007	CDC45/DQX1/ERCC6L/GINS1/PIF1/POLQ/RAD54L/RECQL4/TOP2A/XRCC2	10
GO:0005251	delayed rectifier potassium channel activity	4/953	31/15994	0.110213	0.543056	0.492007	KCNC1/KCNC2/KCNE5/KCNH2	4
GO:0015020	glucuronosyltransferase activity	4/953	31/15994	0.110213	0.543056	0.492007	EXTL1/UGT1A10/UGT1A5/UGT2B11	4
GO:0022839	ion gated channel activity	5/953	43/15994	0.110783	0.543056	0.492007	ANO2/KCNN1/KCNU1/TRPM5/KCNN2	5
GO:0005242	inward rectifier potassium channel activity	3/953	20/15994	0.113077	0.543056	0.492007	KCNH2/KCNJ6/KCNJ9	3
GO:0005385	zinc ion transmembrane transporter activity	3/953	20/15994	0.113077	0.543056	0.492007	SLC30A2/SLC30A3/SLC30A8	3
GO:0015171	amino acid transmembrane transporter activity	7/953	69/15994	0.115686	0.543056	0.492007	OCA2/SLC38A8/SLC6A14/SLC6A15/SLC6A7/SLC7A10/SLC7A11	7
GO:0004966	galanin receptor activity	2/953	10/15994	0.116176	0.543056	0.492007	GAL/RXFP4	2
GO:0008199	ferric iron binding	2/953	10/15994	0.116176	0.543056	0.492007	MIOX/RRM2	2
GO:0015252	proton channel activity	2/953	10/15994	0.116176	0.543056	0.492007	OTOP3/SLC4A11	2
GO:0016175	superoxide-generating NADPH oxidase activity	2/953	10/15994	0.116176	0.543056	0.492007	DUOX2/NOX4	2
GO:0016595	glutamate binding	2/953	10/15994	0.116176	0.543056	0.492007	GAD1/GRIN1	2
GO:0019531	oxalate transmembrane transporter activity	2/953	10/15994	0.116176	0.543056	0.492007	SLC26A6/SLC26A9	2
GO:0036122	BMP binding	2/953	10/15994	0.116176	0.543056	0.492007	COMP/SOSTDC1	2
GO:0043176	amine binding	2/953	10/15994	0.116176	0.543056	0.492007	HTR2C/HTR3A	2
GO:0051378	serotonin binding	2/953	10/15994	0.116176	0.543056	0.492007	HTR2C/HTR3A	2
GO:0008138	protein tyrosine/serine/threonine phosphatase activity	5/953	44/15994	0.119221	0.547735	0.496246	CDKN3/DUSP13/DUSP9/PTP4A3/TPTE	5
GO:0019212	phosphatase inhibitor activity	5/953	44/15994	0.119221	0.547735	0.496246	ELFN2/PPP1R14C/PPP1R14D/PPP1R1B/TESC	5
GO:1901618	organic hydroxy compound transmembrane transporter activity	5/953	44/15994	0.119221	0.547735	0.496246	AQP10/SLC6A2/SLC6A3/SLCO1C1/STRA6	5
GO:0072341	modified amino acid binding	8/953	83/15994	0.120671	0.551249	0.49943	GAP43/GSDMC/NOX4/PTGES/SYT3/SYT5/SYT8/SYT10	8
GO:0030165	PDZ domain binding	8/953	84/15994	0.126855	0.576222	0.522055	GRIK2/KIF14/NKD1/NLGN1/SLC22A12/SLC26A6/SLC9A3/TMEM88B	8
GO:0043177	organic acid binding	16/953	198/15994	0.133129	0.596885	0.540775	ACAN/BCAN/CEMIP/CRABP1/FABP4/GAD1/GRIN1/HAPLN1/HBE1/HMMR/CYP26A1/DBH/LRAT/LYVE1/MAG/STAB2	16
GO:0004303	estradiol 17-beta-dehydrogenase activity	2/953	11/15994	0.1366	0.596885	0.540775	AKR1B15/RDH8	2
GO:0004865	protein serine/threonine phosphatase inhibitor activity	2/953	11/15994	0.1366	0.596885	0.540775	PPP1R14C/PPP1R14D	2
GO:0050786	RAGE receptor binding	2/953	11/15994	0.1366	0.596885	0.540775	S100P/S100A12	2
GO:0089720	caspase binding	2/953	11/15994	0.1366	0.596885	0.540775	CARD18/MAGEA3	2
GO:1902282	voltage-gated potassium channel activity involved in ventricular cardiac muscle cell action potential repolarization	2/953	11/15994	0.1366	0.596885	0.540775	KCNE5/KCNH2	2
GO:1990825	sequence-specific mRNA binding	2/953	11/15994	0.1366	0.596885	0.540775	LIN28A/RBM24	2
GO:0030021	extracellular matrix structural constituent conferring compression resistance	3/953	22/15994	0.140201	0.609307	0.552029	ACAN/AMBN/HAPLN1	3
GO:0031406	carboxylic acid binding	15/953	186/15994	0.144026	0.622565	0.564042	ACAN/BCAN/CEMIP/CRABP1/FABP4/GAD1/GRIN1/HAPLN1/HMMR/CYP26A1/DBH/LRAT/LYVE1/MAG/STAB2	15
GO:0140097	catalytic activity, acting on DNA	16/953	201/15994	0.145746	0.624425	0.565727	CDC45/DNASE1L2/DQX1/EME1/ERCC6L/EXO1/GINS1/HMGA2/NEIL3/PIF1/POLQ/RAD54L/RECQL4/TERT/TOP2A/DNASE1L3	16
GO:0001085	RNA polymerase II transcription factor binding	6/953	60/15994	0.14601	0.624425	0.565727	GBX2/GSC/LHX3/PITX1/PITX2/TBX20	6
GO:0043394	proteoglycan binding	4/953	35/15994	0.152996	0.640316	0.580124	COL2A1/COMP/HPSE2/FCN2	4
GO:0042379	chemokine receptor binding	6/953	61/15994	0.154341	0.640316	0.580124	CCL25/CCL26/CXCL5/CCL23/CXCL12/CXCL14	6
GO:0004129	cytochrome-c oxidase activity	3/953	23/15994	0.154504	0.640316	0.580124	COX4I2/COX7B2/NDUFA4L2	3
GO:0015002	heme-copper terminal oxidase activity	3/953	23/15994	0.154504	0.640316	0.580124	COX4I2/COX7B2/NDUFA4L2	3
GO:0015464	acetylcholine receptor activity	3/953	23/15994	0.154504	0.640316	0.580124	CHRNA3/CHRND/CHRM2	3
GO:0016676	oxidoreductase activity, acting on a heme group of donors, oxygen as acceptor	3/953	23/15994	0.154504	0.640316	0.580124	COX4I2/COX7B2/NDUFA4L2	3
GO:0004032	alditol:NADP+ 1-oxidoreductase activity	2/953	12/15994	0.15773	0.643345	0.582868	AKR1B10/AKR1B15	2
GO:0030548	acetylcholine receptor regulator activity	2/953	12/15994	0.15773	0.643345	0.582868	LY6H/LYPD1	2
GO:0099602	neurotransmitter receptor regulator activity	2/953	12/15994	0.15773	0.643345	0.582868	LY6H/LYPD1	2
GO:0038024	cargo receptor activity	7/953	75/15994	0.158436	0.643345	0.582868	DMBT1/TINAG/TMPRSS15/CD5L/FPR2/MARCO/STAB2	7
GO:0015294	solute:cation symporter activity	9/953	103/15994	0.160314	0.6477	0.586813	SLC12A1/SLC34A3/SLC6A14/SLC6A15/SLC6A17/SLC6A2/SLC6A3/SLC6A7/SLC6A8	9
GO:0005506	iron ion binding	12/953	146/15994	0.161402	0.648835	0.587842	ALOX15B/CYP17A1/CYP19A1/CYP2W1/LCN2/MIOX/RRM2/CYP1A2/CYP26A1/CYP2B6/CYP2C19/CYP2C8	12
GO:0003678	DNA helicase activity	7/953	76/15994	0.166181	0.664725	0.602238	CDC45/DQX1/ERCC6L/GINS1/PIF1/POLQ/RECQL4	7
GO:0004190	aspartic-type endopeptidase activity	3/953	24/15994	0.169238	0.666995	0.604295	CTSE/PGC/PIP	3
GO:0016675	oxidoreductase activity, acting on a heme group of donors	3/953	24/15994	0.169238	0.666995	0.604295	COX4I2/COX7B2/NDUFA4L2	3
GO:0030247	polysaccharide binding	3/953	24/15994	0.169238	0.666995	0.604295	TINAG/CLEC4G/FCN2	3
GO:0022804	active transmembrane transporter activity	25/953	343/15994	0.173133	0.677208	0.613548	ABCB5/ABCC8/ATP4A/ATP6V0D2/SLC12A1/SLC22A11/SLC22A6/SLC22A8/SLC26A6/SLC26A9/SLC30A3/SLC34A3/SLC4A11/SLC4A3/SLC6A14/SLC6A15/SLC6A17/SLC6A2/SLC6A3/SLC6A7/SLC6A8/SLC7A11/SLC9A3/SLCO1C1/SLCO6A1	25
GO:0005160	transforming growth factor beta receptor binding	5/953	50/15994	0.175612	0.677208	0.613548	BMP7/GDF10/INHA/BMP10/GDF2	5
GO:0061980	regulatory RNA binding	4/953	37/15994	0.176405	0.677208	0.613548	LIN28A/SOX2/TEX19/TRIM71	4
GO:0003906	DNA-(apurinic or apyrimidinic site) endonuclease activity	2/953	13/15994	0.17941	0.677208	0.613548	HMGA2/NEIL3	2
GO:0005283	amino acid:sodium symporter activity	2/953	13/15994	0.17941	0.677208	0.613548	SLC6A15/SLC6A7	2
GO:0008020	G protein-coupled photoreceptor activity	2/953	13/15994	0.17941	0.677208	0.613548	OPN4/RHO	2
GO:0008271	secondary active sulfate transmembrane transporter activity	2/953	13/15994	0.17941	0.677208	0.613548	SLC26A6/SLC26A9	2
GO:0042043	neurexin family protein binding	2/953	13/15994	0.17941	0.677208	0.613548	CEL/NLGN1	2
GO:0097617	annealing activity	2/953	13/15994	0.17941	0.677208	0.613548	RAD54L/RECQL4	2
GO:0043027	cysteine-type endopeptidase inhibitor activity involved in apoptotic process	3/953	25/15994	0.184354	0.689399	0.624593	BIRC5/LEF1/MT3	3
GO:0070001	aspartic-type peptidase activity	3/953	25/15994	0.184354	0.689399	0.624593	CTSE/PGC/PIP	3
GO:0015459	potassium channel regulator activity	5/953	51/15994	0.185865	0.691832	0.626797	KCNE5/LRRC26/LRRC52/WNK4/LRRC55	5
GO:0099528	G protein-coupled neurotransmitter receptor activity	4/953	38/15994	0.188538	0.698548	0.632881	GABBR2/HTR1D/HTR2C/CHRM2	4
GO:0044325	ion channel binding	10/953	122/15994	0.191193	0.705133	0.638848	ABCC8/ACTN2/KCNC1/KCNC2/KCNE5/KCNH5/LRRC26/LRRC52/RIMS2/LRRC55	10
GO:0005184	neuropeptide hormone activity	3/953	26/15994	0.199808	0.726476	0.658185	GAL/GRP/NTS	3
GO:0035198	miRNA binding	3/953	26/15994	0.199808	0.726476	0.658185	LIN28A/SOX2/TRIM71	3
GO:0001162	RNA polymerase II intronic transcription regulatory region sequence-specific DNA binding	2/953	14/15994	0.201498	0.726476	0.658185	EMX1/VAX2	2
GO:0031432	titin binding	2/953	14/15994	0.201498	0.726476	0.658185	ACTN2/MYBPC1	2
GO:0086008	voltage-gated potassium channel activity involved in cardiac muscle cell action potential repolarization	2/953	14/15994	0.201498	0.726476	0.658185	KCNE5/KCNH2	2
GO:0019887	protein kinase regulator activity	13/953	168/15994	0.202474	0.726737	0.658421	CCNA2/CCNB1/CCNB2/CCNE1/CCNO/CDK5R2/CDKN2A/EGF/GRM5/MT3/PPP1R1B/SFN/TESC	13
GO:0050840	extracellular matrix binding	5/953	53/15994	0.206991	0.739649	0.67012	COL11A1/SPARCL1/SPOCK1/SPP1/ECM1	5
GO:0004180	carboxypeptidase activity	4/953	40/15994	0.213553	0.751922	0.681239	CPA1/CPA2/CPA6/CNDP1	4
GO:0004520	endodeoxyribonuclease activity	4/953	40/15994	0.213553	0.751922	0.681239	DNASE1L2/EME1/EXO1/DNASE1L3	4
GO:0030547	receptor inhibitor activity	4/953	40/15994	0.213553	0.751922	0.681239	DKK1/DKK4/LY6H/LYPD1	4
GO:0008236	serine-type peptidase activity	13/953	170/15994	0.214167	0.751922	0.681239	CELA3A/CELA3B/KLK13/KLK15/KLK2/KLK3/KLK4/PCSK1/PRSS1/PRSS56/RHBDL3/TMPRSS15/PCSK2	13
GO:0099106	ion channel regulator activity	9/953	111/15994	0.216217	0.755818	0.684768	CACNG1/CACNG4/FXYD3/KCNE5/LRRC26/LRRC52/TNNI3/WNK4/LRRC55	9
GO:0008227	G protein-coupled amine receptor activity	5/953	54/15994	0.217838	0.758189	0.686917	ADRA2C/HTR1D/HTR2C/ADRA1A/CHRM2	5
GO:0004725	protein tyrosine phosphatase activity	8/953	97/15994	0.220705	0.758974	0.687627	CDC25C/CDKN3/DNAJC6/DUSP13/DUSP9/EYA1/PTP4A3/TPTE	8
GO:0009881	photoreceptor activity	2/953	15/15994	0.223869	0.758974	0.687627	OPN4/RHO	2
GO:0019215	intermediate filament binding	2/953	15/15994	0.223869	0.758974	0.687627	EPPK1/EVPL	2
GO:0050664	oxidoreductase activity, acting on NAD(P)H, oxygen as acceptor	2/953	15/15994	0.223869	0.758974	0.687627	DUOX2/NOX4	2
GO:0070742	C2H2 zinc finger domain binding	2/953	15/15994	0.223869	0.758974	0.687627	HMGA2/LEF1	2
GO:0072349	modified amino acid transmembrane transporter activity	2/953	15/15994	0.223869	0.758974	0.687627	SLC6A8/SLC7A11	2
GO:0015297	antiporter activity	7/953	83/15994	0.224671	0.758974	0.687627	SLC22A6/SLC26A6/SLC26A9/SLC4A11/SLC4A3/SLC7A11/SLC9A3	7
GO:0004864	protein phosphatase inhibitor activity	4/953	41/15994	0.226388	0.761575	0.689984	ELFN2/PPP1R14C/PPP1R14D/PPP1R1B	4
GO:0004181	metallocarboxypeptidase activity	3/953	28/15994	0.231547	0.762966	0.691244	CPA1/CPA2/CPA6	3
GO:0004683	calmodulin-dependent protein kinase activity	3/953	28/15994	0.231547	0.762966	0.691244	CAMKV/ITPKA/PNCK	3
GO:0005343	organic acid:sodium symporter activity	3/953	28/15994	0.231547	0.762966	0.691244	SLC6A15/SLC6A7/SLC6A8	3
GO:0016701	oxidoreductase activity, acting on single donors with incorporation of molecular oxygen	3/953	28/15994	0.231547	0.762966	0.691244	ALOX15B/MIOX/BCO2	3
GO:0030507	spectrin binding	3/953	28/15994	0.231547	0.762966	0.691244	DYNC1I1/USH1C/USH1G	3
GO:0033613	activating transcription factor binding	7/953	84/15994	0.233564	0.76647	0.694419	HOXD4/NHLH2/PITX2/TBX4/EGR2/FOS/TBX20	7
GO:0016825	hydrolase activity, acting on acid phosphorus-nitrogen bonds	13/953	174/15994	0.238387	0.769839	0.697471	CELA3A/CELA3B/KLK13/KLK15/KLK2/KLK3/KLK4/PCSK1/PRSS1/PRSS56/RHBDL3/TMPRSS15/PCSK2	13
GO:0017171	serine hydrolase activity	13/953	174/15994	0.238387	0.769839	0.697471	CELA3A/CELA3B/KLK13/KLK15/KLK2/KLK3/KLK4/PCSK1/PRSS1/PRSS56/RHBDL3/TMPRSS15/PCSK2	13
GO:0043178	alcohol binding	7/953	85/15994	0.242571	0.769839	0.697471	CRABP1/RBP2/STAR/STRA6/APOF/CETP/LRAT	7
GO:0004675	transmembrane receptor protein serine/threonine kinase activity	2/953	16/15994	0.246412	0.769839	0.697471	SOSTDC1/AMHR2	2
GO:0004935	adrenergic receptor activity	2/953	16/15994	0.246412	0.769839	0.697471	ADRA2C/ADRA1A	2
GO:0008553	proton-exporting ATPase activity, phosphorylative mechanism	2/953	16/15994	0.246412	0.769839	0.697471	ATP4A/ATP6V0D2	2
GO:0015116	sulfate transmembrane transporter activity	2/953	16/15994	0.246412	0.769839	0.697471	SLC26A6/SLC26A9	2
GO:0022841	potassium ion leak channel activity	2/953	16/15994	0.246412	0.769839	0.697471	KCNK12/KCNK9	2
GO:0022848	acetylcholine-gated cation-selective channel activity	2/953	16/15994	0.246412	0.769839	0.697471	CHRNA3/CHRND	2
GO:0042800	histone methyltransferase activity (H3-K4 specific)	2/953	16/15994	0.246412	0.769839	0.697471	PRDM7/PRDM9	2
GO:0043395	heparan sulfate proteoglycan binding	2/953	16/15994	0.246412	0.769839	0.697471	COMP/HPSE2	2
GO:0098918	structural constituent of synapse	2/953	16/15994	0.246412	0.769839	0.697471	ERC2/NEFL	2
GO:0019842	vitamin binding	10/953	130/15994	0.247038	0.769839	0.697471	CRABP1/GAD1/OPN4/RBP2/RHO/RTBDN/STRA6/AADAT/DBH/LRAT	10
GO:1902936	phosphatidylinositol bisphosphate binding	8/953	101/15994	0.253773	0.787773	0.713719	ACTN2/CLVS1/CLVS2/GSDMC/MAPT/SNAP91/SYT5/SYT10	8
GO:0070851	growth factor receptor binding	10/953	132/15994	0.261831	0.7923	0.717821	AGR2/EGF/ESM1/FGF17/FGF19/FGF4/IL11/CSF3/ECM1/FGF23	10
GO:0019207	kinase regulator activity	14/953	194/15994	0.26743	0.7923	0.717821	CCKBR/CCNA2/CCNB1/CCNB2/CCNE1/CCNO/CDK5R2/CDKN2A/EGF/GRM5/MT3/PPP1R1B/SFN/TESC	14
GO:0019905	syntaxin binding	6/953	73/15994	0.267895	0.7923	0.717821	CPLX2/SYT3/SYT5/SYT8/UNC13A/SYT10	6
GO:0001161	intronic transcription regulatory region sequence-specific DNA binding	2/953	17/15994	0.269027	0.7923	0.717821	EMX1/VAX2	2
GO:0005005	transmembrane-ephrin receptor activity	2/953	17/15994	0.269027	0.7923	0.717821	EPHA10/EPHA5	2
GO:0005416	amino acid:cation symporter activity	2/953	17/15994	0.269027	0.7923	0.717821	SLC6A15/SLC6A7	2
GO:0016755	transferase activity, transferring amino-acyl groups	2/953	17/15994	0.269027	0.7923	0.717821	TGM3/TGM4	2
GO:0017081	chloride channel regulator activity	2/953	17/15994	0.269027	0.7923	0.717821	BSND/WNK4	2
GO:0030296	protein tyrosine kinase activator activity	2/953	17/15994	0.269027	0.7923	0.717821	EGF/GRM5	2
GO:0034185	apolipoprotein binding	2/953	17/15994	0.269027	0.7923	0.717821	MAPT/LCAT	2
GO:0042166	acetylcholine binding	2/953	17/15994	0.269027	0.7923	0.717821	CHRNA3/CHRND	2
GO:0042813	Wnt-activated receptor activity	2/953	17/15994	0.269027	0.7923	0.717821	EGF/FZD10	2
GO:0051010	microtubule plus-end binding	2/953	17/15994	0.269027	0.7923	0.717821	KIF18A/KIF2C	2
GO:0055106	ubiquitin-protein transferase regulator activity	2/953	17/15994	0.269027	0.7923	0.717821	CDC20/CDC20B	2
GO:0031490	chromatin DNA binding	7/953	88/15994	0.270211	0.792882	0.718348	CENPA/HMGA2/INSM1/PRDM7/PRDM9/VAX2/ZIC2	7
GO:0016887	ATPase activity	27/953	399/15994	0.273115	0.794369	0.719695	ABCB5/ABCC8/CDC45/CENPE/DDX53/DQX1/DYNC1I1/ERCC6L/GINS1/KIF14/KIF15/KIF18A/KIF18B/KIF1A/KIF20A/KIF23/KIF2C/KIF4A/KIF5A/KIFC1/PIF1/POLQ/RAD54L/RECQL4/TNNT1/TOP2A/XRCC2	27
GO:0015631	tubulin binding	22/953	320/15994	0.273379	0.794369	0.719695	BIRC5/CENPE/DPYSL5/DYNC1I1/KIF14/KIF15/KIF18A/KIF18B/KIF1A/KIF20A/KIF23/KIF2C/KIF4A/KIF5A/KIFC1/MAPT/PLK1/PRC1/SKA1/SLC6A2/STMND1/TRIM54	22
GO:0005342	organic acid transmembrane transporter activity	11/953	149/15994	0.274876	0.794369	0.719695	OCA2/SLC26A6/SLC26A9/SLC38A8/SLC6A14/SLC6A15/SLC6A7/SLC6A8/SLC7A10/SLC7A11/SLCO1C1	11
GO:0046943	carboxylic acid transmembrane transporter activity	11/953	149/15994	0.274876	0.794369	0.719695	OCA2/SLC26A6/SLC26A9/SLC38A8/SLC6A14/SLC6A15/SLC6A7/SLC6A8/SLC7A10/SLC7A11/SLCO1C1	11
GO:0008376	acetylgalactosaminyltransferase activity	4/953	45/15994	0.279408	0.794369	0.719695	B3GALT1/B4GALNT1/B4GALNT2/B4GALNT4	4
GO:0004993	G protein-coupled serotonin receptor activity	3/953	31/15994	0.280598	0.794369	0.719695	HTR1D/HTR2C/CHRM2	3
GO:0005231	excitatory extracellular ligand-gated ion channel activity	3/953	31/15994	0.280598	0.794369	0.719695	CHRNA3/CHRND/GRIK2	3
GO:0015175	neutral amino acid transmembrane transporter activity	3/953	31/15994	0.280598	0.794369	0.719695	SLC6A7/SLC7A10/SLC7A11	3
GO:0051721	protein phosphatase 2A binding	3/953	31/15994	0.280598	0.794369	0.719695	ADCY8/MAPT/SLC6A3	3
GO:0099589	serotonin receptor activity	3/953	31/15994	0.280598	0.794369	0.719695	HTR1D/HTR2C/CHRM2	3
GO:0004867	serine-type endopeptidase inhibitor activity	7/953	90/15994	0.289085	0.815523	0.738861	COL7A1/PCSK1N/SERPINI2/SPINK1/SPINK5/SPOCK1/PZP	7
GO:0009975	cyclase activity	2/953	18/15994	0.291625	0.816957	0.74016	ADCY8/GUCY2C	2
GO:0016500	protein-hormone receptor activity	2/953	18/15994	0.291625	0.816957	0.74016	INSRR/AMHR2	2
GO:0016836	hydro-lyase activity	4/953	46/15994	0.292975	0.817887	0.741003	CA10/CA12/CA4/CA9	4
GO:0016247	channel regulator activity	10/953	137/15994	0.299968	0.834514	0.756067	BSND/CACNG1/CACNG4/FXYD3/KCNE5/LRRC26/LRRC52/TNNI3/WNK4/LRRC55	10
GO:0002020	protease binding	9/953	123/15994	0.311416	0.849479	0.769625	ALPI/CARD18/COMP/LCN2/MAGEA3/SLC6A3/CCBE1/ECM1/PZP	9
GO:0005003	ephrin receptor activity	2/953	19/15994	0.314128	0.849479	0.769625	EPHA10/EPHA5	2
GO:0016849	phosphorus-oxygen lyase activity	2/953	19/15994	0.314128	0.849479	0.769625	ADCY8/GUCY2C	2
GO:0022840	leak channel activity	2/953	19/15994	0.314128	0.849479	0.769625	KCNK12/KCNK9	2
GO:0022842	narrow pore channel activity	2/953	19/15994	0.314128	0.849479	0.769625	KCNK12/KCNK9	2
GO:0070840	dynein complex binding	2/953	19/15994	0.314128	0.849479	0.769625	CCDC155/CENPF	2
GO:1901338	catecholamine binding	2/953	19/15994	0.314128	0.849479	0.769625	ADRA2C/SLC6A3	2
GO:0015078	proton transmembrane transporter activity	8/953	108/15994	0.314857	0.849479	0.769625	ATP4A/ATP6V0D2/COX4I2/COX7B2/NDUFA4L2/OTOP3/SLC4A11/SLC9A3	8
GO:0042826	histone deacetylase binding	8/953	108/15994	0.314857	0.849479	0.769625	CDC20/GCM1/HOXA10/INSM1/LEF1/MAGEA1/SIX3/TOP2A	8
GO:0019199	transmembrane receptor protein kinase activity	6/953	78/15994	0.32033	0.861355	0.780385	EPHA10/EPHA5/INSRR/ROS1/SOSTDC1/AMHR2	6
GO:0008201	heparin binding	11/953	156/15994	0.326347	0.874611	0.792394	APLP1/BMP7/CEL/COL11A1/COMP/FGF4/MDK/NELL1/THBS4/CCL23/COL25A1	11
GO:0042056	chemoattractant activity	3/953	34/15994	0.330454	0.881234	0.798394	SCG2/COLEC10/NTF3	3
GO:0016209	antioxidant activity	6/953	79/15994	0.331011	0.881234	0.798394	DUOX2/HBE1/LOXHD1/MT3/NQO1/PXDNL	6
GO:0004745	retinol dehydrogenase activity	2/953	20/15994	0.336467	0.88405	0.800946	RDH8/DHRS7C	2
GO:0005248	voltage-gated sodium channel activity	2/953	20/15994	0.336467	0.88405	0.800946	HCN2/SCN1A	2
GO:0017116	single-stranded DNA helicase activity	2/953	20/15994	0.336467	0.88405	0.800946	PIF1/POLQ	2
GO:0030506	ankyrin binding	2/953	20/15994	0.336467	0.88405	0.800946	FLNC/RHBG	2
GO:1901682	sulfur compound transmembrane transporter activity	3/953	35/15994	0.34709	0.906836	0.821591	SLC26A6/SLC26A9/SLC7A11	3
GO:0015293	symporter activity	10/953	143/15994	0.347395	0.906836	0.821591	SLC12A1/SLC34A3/SLC4A11/SLC6A14/SLC6A15/SLC6A17/SLC6A2/SLC6A3/SLC6A7/SLC6A8	10
GO:0004197	cysteine-type endopeptidase activity	7/953	97/15994	0.357073	0.929083	0.841746	CAPN13/CAPN8/CAPN9/CTSV/PYDC1/TINAG/UCHL1	7
GO:0051861	glycolipid binding	2/953	21/15994	0.358582	0.929999	0.842576	THY1/MAG	2
GO:0004601	peroxidase activity	4/953	51/15994	0.36166	0.931219	0.843681	DUOX2/HBE1/LOXHD1/PXDNL	4
GO:0015179	L-amino acid transmembrane transporter activity	4/953	51/15994	0.36166	0.931219	0.843681	OCA2/SLC6A7/SLC7A10/SLC7A11	4
GO:0046915	transition metal ion transmembrane transporter activity	3/953	36/15994	0.363685	0.931219	0.843681	SLC30A2/SLC30A3/SLC30A8	3
GO:0061631	ubiquitin conjugating enzyme activity	3/953	36/15994	0.363685	0.931219	0.843681	UBE2C/UBE2T/UBE2U	3
GO:0005200	structural constituent of cytoskeleton	7/953	99/15994	0.376822	0.955601	0.865771	BFSP2/CTNNA2/KRT20/NEFL/SPTA1/TUBA3C/TUBB4A	7
GO:0072509	divalent inorganic cation transmembrane transporter activity	3/953	37/15994	0.38021	0.955601	0.865771	SLC30A2/SLC30A3/SLC30A8	3
GO:0005112	Notch binding	2/953	22/15994	0.38042	0.955601	0.865771	DLL3/DNER	2
GO:0005212	structural constituent of eye lens	2/953	22/15994	0.38042	0.955601	0.865771	BFSP2/CRYBA2	2
GO:0005520	insulin-like growth factor binding	2/953	22/15994	0.38042	0.955601	0.865771	ESM1/IGFALS	2
GO:0005537	mannose binding	2/953	22/15994	0.38042	0.955601	0.865771	CLEC4M/COLEC10	2
GO:0005546	phosphatidylinositol-4,5-bisphosphate binding	5/953	68/15994	0.381527	0.955601	0.865771	ACTN2/GSDMC/SNAP91/SYT5/SYT10	5
GO:0061650	ubiquitin-like protein conjugating enzyme activity	3/953	38/15994	0.396639	0.973461	0.881952	UBE2C/UBE2T/UBE2U	3
GO:0001223	transcription coactivator binding	2/953	23/15994	0.401936	0.973461	0.881952	SIX1/TERT	2
GO:0030552	cAMP binding	2/953	23/15994	0.401936	0.973461	0.881952	HCN2/POPDC3	2
GO:0070412	R-SMAD binding	2/953	23/15994	0.401936	0.973461	0.881952	FOXH1/FOS	2
GO:0005109	frizzled binding	3/953	39/15994	0.412948	0.973461	0.881952	CTHRC1/WNT3A/WNT6	3
GO:0005310	dicarboxylic acid transmembrane transporter activity	3/953	39/15994	0.412948	0.973461	0.881952	SLC26A6/SLC26A9/SLC7A11	3
GO:0016893	endonuclease activity, active with either ribo- or deoxyribonucleic acids and producing 5'-phosphomonoesters	3/953	39/15994	0.412948	0.973461	0.881952	DNASE1L2/EXO1/DNASE1L3	3
GO:0048020	CCR chemokine receptor binding	3/953	39/15994	0.412948	0.973461	0.881952	CCL25/CCL26/CCL23	3
GO:0005507	copper ion binding	4/953	55/15994	0.416547	0.973461	0.881952	MT3/PRND/DBH/S100A12	4
GO:0016684	oxidoreductase activity, acting on peroxide as acceptor	4/953	55/15994	0.416547	0.973461	0.881952	DUOX2/HBE1/LOXHD1/PXDNL	4
GO:0016829	lyase activity	11/953	168/15994	0.418209	0.973461	0.881952	ADCY8/CA10/CA12/CA4/CA9/CYP17A1/GAD1/GUCY2C/HMGA2/NEIL3/POLQ	11
GO:0016705	oxidoreductase activity, acting on paired donors, with incorporation or reduction of molecular oxygen	10/953	152/15994	0.420278	0.973461	0.881952	CYP17A1/CYP19A1/CYP2W1/TYRP1/CYP1A2/CYP26A1/CYP2B6/CYP2C19/CYP2C8/DBH	10
GO:0008327	methyl-CpG binding	2/953	24/15994	0.42309	0.973461	0.881952	HOXB13/UHRF1	2
GO:0033612	receptor serine/threonine kinase binding	2/953	24/15994	0.42309	0.973461	0.881952	BMP7/BMP10	2
GO:0043028	cysteine-type endopeptidase regulator activity involved in apoptotic process	3/953	40/15994	0.429115	0.973461	0.881952	BIRC5/LEF1/MT3	3
GO:0015101	organic cation transmembrane transporter activity	2/953	25/15994	0.44385	0.973461	0.881952	SLC6A8/SLC25A47	2
GO:0030371	translation repressor activity	2/953	25/15994	0.44385	0.973461	0.881952	NANOS1/TRIM71	2
GO:0031492	nucleosomal DNA binding	2/953	25/15994	0.44385	0.973461	0.881952	CENPA/HMGA2	2
GO:0048027	mRNA 5'-UTR binding	2/953	25/15994	0.44385	0.973461	0.881952	IGF2BP1/IGF2BP3	2
GO:0009055	electron transfer activity	7/953	106/15994	0.445978	0.973461	0.881952	COX4I2/COX7B2/CYP19A1/NDUFA4L2/NOX4/NQO1/CYP1A2	7
GO:0005126	cytokine receptor binding	17/953	272/15994	0.455311	0.973461	0.881952	BMP7/CCL25/CCL26/CRLF1/CXCL5/GDF10/IL11/INHA/BMP10/CCL23/CSF3/CXCL12/CXCL14/ECM1/GDF2/LIFR/NTF3	17
GO:0000149	SNARE binding	7/953	107/15994	0.455782	0.973461	0.881952	CPLX2/SNAP91/SYT3/SYT5/SYT8/UNC13A/SYT10	7
GO:0004536	deoxyribonuclease activity	4/953	58/15994	0.457011	0.973461	0.881952	DNASE1L2/EME1/EXO1/DNASE1L3	4
GO:0004860	protein kinase inhibitor activity	4/953	58/15994	0.457011	0.973461	0.881952	CDKN2A/PPP1R1B/SFN/TESC	4
GO:0002162	dystroglycan binding	1/953	10/15994	0.459098	0.973461	0.881952	AGR2	1
GO:0004016	adenylate cyclase activity	1/953	10/15994	0.459098	0.973461	0.881952	ADCY8	1
GO:0005436	sodium:phosphate symporter activity	1/953	10/15994	0.459098	0.973461	0.881952	SLC34A3	1
GO:0015280	ligand-gated sodium channel activity	1/953	10/15994	0.459098	0.973461	0.881952	ASIC1	1
GO:0015651	quaternary ammonium group transmembrane transporter activity	1/953	10/15994	0.459098	0.973461	0.881952	SLC25A47	1
GO:0016832	aldehyde-lyase activity	1/953	10/15994	0.459098	0.973461	0.881952	CYP17A1	1
GO:0019855	calcium channel inhibitor activity	1/953	10/15994	0.459098	0.973461	0.881952	TNNI3	1
GO:0019864	IgG binding	1/953	10/15994	0.459098	0.973461	0.881952	PIP	1
GO:0019869	chloride channel inhibitor activity	1/953	10/15994	0.459098	0.973461	0.881952	WNK4	1
GO:0031720	haptoglobin binding	1/953	10/15994	0.459098	0.973461	0.881952	HBE1	1
GO:0032356	oxidized DNA binding	1/953	10/15994	0.459098	0.973461	0.881952	RECQL4	1
GO:0045236	CXCR chemokine receptor binding	1/953	10/15994	0.459098	0.973461	0.881952	CXCL12	1
GO:0070016	armadillo repeat domain binding	1/953	10/15994	0.459098	0.973461	0.881952	LEF1	1
GO:0070513	death domain binding	1/953	10/15994	0.459098	0.973461	0.881952	DAPL1	1
GO:0099186	structural constituent of postsynapse	1/953	10/15994	0.459098	0.973461	0.881952	NEFL	1
GO:0140078	class I DNA-(apurinic or apyrimidinic site) endonuclease activity	1/953	10/15994	0.459098	0.973461	0.881952	NEIL3	1
GO:0140161	monocarboxylate:sodium symporter activity	1/953	10/15994	0.459098	0.973461	0.881952	SLC6A8	1
GO:0019208	phosphatase regulator activity	6/953	91/15994	0.460109	0.973461	0.881952	ELFN2/PPP1R14C/PPP1R14D/PPP1R1B/PPP2R2C/TESC	6
GO:0051015	actin filament binding	12/953	190/15994	0.460354	0.973461	0.881952	ACTN2/CTNNA2/MISP/MYBPC1/MYH1/MYH13/MYO1A/NEB/SPTA1/TNNC1/TNNI3/USH1C	12
GO:0001637	G protein-coupled chemoattractant receptor activity	2/953	26/15994	0.464186	0.973461	0.881952	CCR3/GPR35	2
GO:0004950	chemokine receptor activity	2/953	26/15994	0.464186	0.973461	0.881952	CCR3/GPR35	2
GO:0017075	syntaxin-1 binding	2/953	26/15994	0.464186	0.973461	0.881952	CPLX2/UNC13A	2
GO:0048029	monosaccharide binding	5/953	75/15994	0.464894	0.973461	0.881952	G6PD/SLC2A5/CLEC4M/COLEC10/DBH	5
GO:0008194	UDP-glycosyltransferase activity	9/953	142/15994	0.473727	0.973461	0.881952	B3GALT1/B4GALNT1/B4GALNT2/B4GALNT4/EXTL1/UGT1A10/UGT1A5/UGT2B11/NDST3	9
GO:0001221	transcription cofactor binding	3/953	43/15994	0.476569	0.973461	0.881952	SIX1/SIX3/TERT	3
GO:0004712	protein serine/threonine/tyrosine kinase activity	3/953	43/15994	0.476569	0.973461	0.881952	AURKA/AURKB/TTK	3
GO:0016702	oxidoreductase activity, acting on single donors with incorporation of molecular oxygen, incorporation of two atoms of oxygen	2/953	27/15994	0.484077	0.973461	0.881952	ALOX15B/BCO2	2
GO:0080025	phosphatidylinositol-3,5-bisphosphate binding	2/953	27/15994	0.484077	0.973461	0.881952	CLVS1/CLVS2	2
GO:0090482	vitamin transmembrane transporter activity	2/953	27/15994	0.484077	0.973461	0.881952	RTBDN/STRA6	2
GO:0099604	ligand-gated calcium channel activity	2/953	27/15994	0.484077	0.973461	0.881952	GRIN1/GRIN2A	2
GO:0019955	cytokine binding	8/953	127/15994	0.488032	0.973461	0.881952	CCR3/COMP/CRLF1/CRLF2/SOSTDC1/TRIM16/IL1RL1/LIFR	8
GO:0019888	protein phosphatase regulator activity	5/953	77/15994	0.488155	0.973461	0.881952	ELFN2/PPP1R14C/PPP1R14D/PPP1R1B/PPP2R2C	5
GO:0050839	cell adhesion molecule binding	28/953	462/15994	0.491186	0.973461	0.881952	ACTN2/ADAM23/ANLN/CCNB2/CDH10/CDH12/CDH18/CDH22/CDH7/CDH8/CDH9/COMP/CTNNA2/DIAPH3/EDIL3/EGFL6/ESM1/EVPL/IBSP/NLGN1/OLFM4/S100P/SFN/SPP1/THBS4/THY1/ADAMTS13/CXCL12	28
GO:0004143	diacylglycerol kinase activity	1/953	11/15994	0.491348	0.973461	0.881952	DGKK	1
GO:0004596	peptide alpha-N-acetyltransferase activity	1/953	11/15994	0.491348	0.973461	0.881952	NAA11	1
GO:0004859	phospholipase inhibitor activity	1/953	11/15994	0.491348	0.973461	0.881952	SCGB1A1	1
GO:0005221	intracellular cyclic nucleotide activated cation channel activity	1/953	11/15994	0.491348	0.973461	0.881952	HCN2	1
GO:0005247	voltage-gated chloride channel activity	1/953	11/15994	0.491348	0.973461	0.881952	CLCNKA	1
GO:0005324	long-chain fatty acid transporter activity	1/953	11/15994	0.491348	0.973461	0.881952	FABP4	1
GO:0005391	sodium:potassium-exchanging ATPase activity	1/953	11/15994	0.491348	0.973461	0.881952	ATP4A	1
GO:0005536	glucose binding	1/953	11/15994	0.491348	0.973461	0.881952	G6PD	1
GO:0008556	potassium transmembrane transporter activity, phosphorylative mechanism	1/953	11/15994	0.491348	0.973461	0.881952	ATP4A	1
GO:0015386	potassium:proton antiporter activity	1/953	11/15994	0.491348	0.973461	0.881952	SLC9A3	1
GO:0015643	toxic substance binding	1/953	11/15994	0.491348	0.973461	0.881952	GUCY2C	1
GO:0016813	hydrolase activity, acting on carbon-nitrogen (but not peptide) bonds, in linear amidines	1/953	11/15994	0.491348	0.973461	0.881952	PADI3	1
GO:0034452	dynactin binding	1/953	11/15994	0.491348	0.973461	0.881952	MAPT	1
GO:0043295	glutathione binding	1/953	11/15994	0.491348	0.973461	0.881952	PTGES	1
GO:0043560	insulin receptor substrate binding	1/953	11/15994	0.491348	0.973461	0.881952	INSRR	1
GO:0043855	cyclic nucleotide-gated ion channel activity	1/953	11/15994	0.491348	0.973461	0.881952	HCN2	1
GO:0048407	platelet-derived growth factor binding	1/953	11/15994	0.491348	0.973461	0.881952	COL2A1	1
GO:0070700	BMP receptor binding	1/953	11/15994	0.491348	0.973461	0.881952	BMP7	1
GO:0019210	kinase inhibitor activity	4/953	61/15994	0.496486	0.973461	0.881952	CDKN2A/PPP1R1B/SFN/TESC	4
GO:0030295	protein kinase activator activity	5/953	78/15994	0.49965	0.973461	0.881952	CCNB1/CDK5R2/EGF/GRM5/MT3	5
GO:0043425	bHLH transcription factor binding	2/953	28/15994	0.503503	0.973461	0.881952	FOXH1/SCX	2
GO:0071813	lipoprotein particle binding	2/953	28/15994	0.503503	0.973461	0.881952	MAPT/STAB2	2
GO:0071814	protein-lipid complex binding	2/953	28/15994	0.503503	0.973461	0.881952	MAPT/STAB2	2
GO:0005246	calcium channel regulator activity	3/953	45/15994	0.507164	0.973461	0.881952	CACNG1/CACNG4/TNNI3	3
GO:0003779	actin binding	25/953	415/15994	0.507365	0.973461	0.881952	ACTN2/ADCY8/ANLN/CDK5R2/CTNNA2/DIAPH3/EPS8L3/FLNC/FMN2/KIF18A/MAPT/MISP/MYBPC1/MYH1/MYH13/MYO18B/MYO1A/NEB/PIP/SLC6A2/SPTA1/TNNC1/TNNI2/TNNI3/USH1C	25
GO:0004714	transmembrane receptor protein tyrosine kinase activity	4/953	62/15994	0.509373	0.973461	0.881952	EPHA10/EPHA5/INSRR/ROS1	4
GO:0005089	Rho guanyl-nucleotide exchange factor activity	5/953	79/15994	0.511044	0.973461	0.881952	ARHGEF39/EPS8L3/MCF2L2/PLEKHG4B/RASGRF1	5
GO:0004896	cytokine receptor activity	6/953	96/15994	0.51244	0.973461	0.881952	CCR3/CRLF1/CRLF2/GPR35/IL1RL1/LIFR	6
GO:0019838	growth factor binding	8/953	130/15994	0.514773	0.973461	0.881952	COL2A1/ESM1/FSTL4/GHRHR/TRIM16/AMHR2/IGFALS/LIFR	8
GO:1901681	sulfur compound binding	14/953	232/15994	0.520091	0.973461	0.881952	APLP1/BMP7/CEL/COL11A1/COMP/FGF4/HPSE2/HS3ST5/MDK/NELL1/PTGES/THBS4/CCL23/COL25A1	14
GO:0004861	cyclin-dependent protein serine/threonine kinase inhibitor activity	1/953	12/15994	0.521676	0.973461	0.881952	CDKN2A	1
GO:0005041	low-density lipoprotein particle receptor activity	1/953	12/15994	0.521676	0.973461	0.881952	STAB2	1
GO:0008554	sodium transmembrane transporter activity, phosphorylative mechanism	1/953	12/15994	0.521676	0.973461	0.881952	ATP4A	1
GO:0015355	secondary active monocarboxylate transmembrane transporter activity	1/953	12/15994	0.521676	0.973461	0.881952	SLC6A8	1
GO:0015385	sodium:proton antiporter activity	1/953	12/15994	0.521676	0.973461	0.881952	SLC9A3	1
GO:0015926	glucosidase activity	1/953	12/15994	0.521676	0.973461	0.881952	SI	1
GO:0015929	hexosaminidase activity	1/953	12/15994	0.521676	0.973461	0.881952	CEMIP	1
GO:0016889	endodeoxyribonuclease activity, producing 3'-phosphomonoesters	1/953	12/15994	0.521676	0.973461	0.881952	EME1	1
GO:0017110	nucleoside-diphosphatase activity	1/953	12/15994	0.521676	0.973461	0.881952	ENTPD3	1
GO:0019992	diacylglycerol binding	1/953	12/15994	0.521676	0.973461	0.881952	UNC13A	1
GO:0033691	sialic acid binding	1/953	12/15994	0.521676	0.973461	0.881952	MAG	1
GO:0035240	dopamine binding	1/953	12/15994	0.521676	0.973461	0.881952	SLC6A3	1
GO:0045295	gamma-catenin binding	1/953	12/15994	0.521676	0.973461	0.881952	LEF1	1
GO:0070410	co-SMAD binding	1/953	12/15994	0.521676	0.973461	0.881952	FOXH1	1
GO:0097001	ceramide binding	1/953	12/15994	0.521676	0.973461	0.881952	MAG	1
GO:1900750	oligopeptide binding	1/953	12/15994	0.521676	0.973461	0.881952	PTGES	1
GO:0008307	structural constituent of muscle	3/953	46/15994	0.522107	0.973461	0.881952	ACTN2/MYBPC1/NEB	3
GO:0033293	monocarboxylic acid binding	4/953	63/15994	0.522108	0.973461	0.881952	CRABP1/FABP4/CYP26A1/LRAT	4
GO:0030291	protein serine/threonine kinase inhibitor activity	2/953	29/15994	0.522447	0.973461	0.881952	CDKN2A/SFN	2
GO:0030332	cyclin binding	2/953	29/15994	0.522447	0.973461	0.881952	CDK1/INSM1	2
GO:0031624	ubiquitin conjugating enzyme binding	2/953	29/15994	0.522447	0.973461	0.881952	GRIK2/RASD2	2
GO:0033764	steroid dehydrogenase activity, acting on the CH-OH group of donors, NAD or NADP as acceptor	2/953	29/15994	0.522447	0.973461	0.881952	AKR1B15/RDH8	2
GO:1901981	phosphatidylinositol phosphate binding	9/953	150/15994	0.540516	0.973461	0.881952	ACTN2/CLVS1/CLVS2/GAP43/GSDMC/MAPT/SNAP91/SYT5/SYT10	9
GO:0000979	RNA polymerase II core promoter sequence-specific DNA binding	2/953	30/15994	0.5409	0.973461	0.881952	GBX2/FOS	2
GO:0043548	phosphatidylinositol 3-kinase binding	2/953	30/15994	0.5409	0.973461	0.881952	INSRR/RASD2	2
GO:0097472	cyclin-dependent protein kinase activity	2/953	30/15994	0.5409	0.973461	0.881952	CCNA2/CDK1	2
GO:0016616	oxidoreductase activity, acting on the CH-OH group of donors, NAD or NADP as acceptor	7/953	116/15994	0.541793	0.973461	0.881952	AKR1B10/AKR1B15/ALDH3A1/G6PD/MIOX/RDH8/DHRS7C	7
GO:0005451	monovalent cation:proton antiporter activity	1/953	13/15994	0.550199	0.973461	0.881952	SLC9A3	1
GO:0008253	5'-nucleotidase activity	1/953	13/15994	0.550199	0.973461	0.881952	NT5DC2	1
GO:0008417	fucosyltransferase activity	1/953	13/15994	0.550199	0.973461	0.881952	FUT2	1
GO:0016653	oxidoreductase activity, acting on NAD(P)H, heme protein as acceptor	1/953	13/15994	0.550199	0.973461	0.881952	NQO1	1
GO:0017017	MAP kinase tyrosine/serine/threonine phosphatase activity	1/953	13/15994	0.550199	0.973461	0.881952	DUSP9	1
GO:0031404	chloride ion binding	1/953	13/15994	0.550199	0.973461	0.881952	SLC22A6	1
GO:0036041	long-chain fatty acid binding	1/953	13/15994	0.550199	0.973461	0.881952	FABP4	1
GO:0070330	aromatase activity	1/953	13/15994	0.550199	0.973461	0.881952	CYP19A1	1
GO:0086080	protein binding involved in heterotypic cell-cell adhesion	1/953	13/15994	0.550199	0.973461	0.881952	GLDN	1
GO:0034061	DNA polymerase activity	2/953	31/15994	0.558852	0.973461	0.881952	POLQ/TERT	2
GO:0015485	cholesterol binding	3/953	49/15994	0.565392	0.973461	0.881952	STAR/APOF/CETP	3
GO:0019209	kinase activator activity	5/953	84/15994	0.566285	0.973461	0.881952	CCNB1/CDK5R2/EGF/GRM5/MT3	5
GO:0005154	epidermal growth factor receptor binding	2/953	32/15994	0.576297	0.973461	0.881952	AGR2/EGF	2
GO:0009678	pyrophosphate hydrolysis-driven proton transmembrane transporter activity	2/953	32/15994	0.576297	0.973461	0.881952	ATP4A/ATP6V0D2	2
GO:0048019	receptor antagonist activity	2/953	32/15994	0.576297	0.973461	0.881952	DKK1/DKK4	2
GO:0003756	protein disulfide isomerase activity	1/953	14/15994	0.577022	0.973461	0.881952	PDIA2	1
GO:0005313	L-glutamate transmembrane transporter activity	1/953	14/15994	0.577022	0.973461	0.881952	SLC7A11	1
GO:0005344	oxygen carrier activity	1/953	14/15994	0.577022	0.973461	0.881952	HBE1	1
GO:0005523	tropomyosin binding	1/953	14/15994	0.577022	0.973461	0.881952	TNNT1	1
GO:0008242	omega peptidase activity	1/953	14/15994	0.577022	0.973461	0.881952	UCHL1	1
GO:0015172	acidic amino acid transmembrane transporter activity	1/953	14/15994	0.577022	0.973461	0.881952	SLC7A11	1
GO:0016805	dipeptidase activity	1/953	14/15994	0.577022	0.973461	0.881952	CNDP1	1
GO:0016864	intramolecular oxidoreductase activity, transposing S-S bonds	1/953	14/15994	0.577022	0.973461	0.881952	PDIA2	1
GO:0019104	DNA N-glycosylase activity	1/953	14/15994	0.577022	0.973461	0.881952	NEIL3	1
GO:0035497	cAMP response element binding	1/953	14/15994	0.577022	0.973461	0.881952	HMGA2	1
GO:0044548	S100 protein binding	1/953	14/15994	0.577022	0.973461	0.881952	S100A1	1
GO:0045028	G protein-coupled purinergic nucleotide receptor activity	1/953	14/15994	0.577022	0.973461	0.881952	P2RY4	1
GO:0045504	dynein heavy chain binding	1/953	14/15994	0.577022	0.973461	0.881952	DYNC1I1	1
GO:0046935	1-phosphatidylinositol-3-kinase regulator activity	1/953	14/15994	0.577022	0.973461	0.881952	CCKBR	1
GO:0051139	metal ion:proton antiporter activity	1/953	14/15994	0.577022	0.973461	0.881952	SLC9A3	1
GO:0005080	protein kinase C binding	3/953	50/15994	0.579276	0.973461	0.881952	NELL1/TOP2A/UGT1A10	3
GO:0008028	monocarboxylic acid transmembrane transporter activity	3/953	50/15994	0.579276	0.973461	0.881952	SLC26A6/SLC6A8/SLCO1C1	3
GO:0004553	hydrolase activity, hydrolyzing O-glycosyl compounds	5/953	86/15994	0.587469	0.973461	0.881952	CEMIP/GLB1L3/HPSE2/OTOG/SI	5
GO:0008238	exopeptidase activity	6/953	104/15994	0.591709	0.973461	0.881952	CPA1/CPA2/CPA6/CTSV/UCHL1/CNDP1	6
GO:0003823	antigen binding	3/953	51/15994	0.592877	0.973461	0.881952	CLEC4M/FCN2/FCN3	3
GO:0017048	Rho GTPase binding	10/953	174/15994	0.593105	0.973461	0.881952	ANLN/ARHGDIG/ARHGEF39/DIAPH3/EPS8L3/IQGAP3/ITPKA/MCF2L2/PLEKHG4B/RASGRF1	10
GO:0015662	ion transmembrane transporter activity, phosphorylative mechanism	2/953	33/15994	0.593232	0.973461	0.881952	ATP4A/ATP6V0D2	2
GO:0004386	helicase activity	9/953	157/15994	0.596191	0.973461	0.881952	CDC45/DDX53/DQX1/ERCC6L/GINS1/PIF1/POLQ/RAD54L/RECQL4	9
GO:0001222	transcription corepressor binding	1/953	15/15994	0.602247	0.973461	0.881952	SIX3	1
GO:0004029	aldehyde dehydrogenase (NAD+) activity	1/953	15/15994	0.602247	0.973461	0.881952	ALDH3A1	1
GO:0005024	transforming growth factor beta-activated receptor activity	1/953	15/15994	0.602247	0.973461	0.881952	AMHR2	1
GO:0005092	GDP-dissociation inhibitor activity	1/953	15/15994	0.602247	0.973461	0.881952	ARHGDIG	1
GO:0005243	gap junction channel activity	1/953	15/15994	0.602247	0.973461	0.881952	GJA10	1
GO:0005545	1-phosphatidylinositol binding	1/953	15/15994	0.602247	0.973461	0.881952	SNAP91	1
GO:0008252	nucleotidase activity	1/953	15/15994	0.602247	0.973461	0.881952	NT5DC2	1
GO:0008409	5'-3' exonuclease activity	1/953	15/15994	0.602247	0.973461	0.881952	EXO1	1
GO:0015037	peptide disulfide oxidoreductase activity	1/953	15/15994	0.602247	0.973461	0.881952	PDIA2	1
GO:0015271	outward rectifier potassium channel activity	1/953	15/15994	0.602247	0.973461	0.881952	KCNU1	1
GO:0016594	glycine binding	1/953	15/15994	0.602247	0.973461	0.881952	GRIN1	1
GO:0030228	lipoprotein particle receptor activity	1/953	15/15994	0.602247	0.973461	0.881952	STAB2	1
GO:0033549	MAP kinase phosphatase activity	1/953	15/15994	0.602247	0.973461	0.881952	DUSP9	1
GO:0043274	phospholipase binding	1/953	15/15994	0.602247	0.973461	0.881952	NEFL	1
GO:0050700	CARD domain binding	1/953	15/15994	0.602247	0.973461	0.881952	CARD18	1
GO:0019829	ATPase-coupled cation transmembrane transporter activity	3/953	52/15994	0.606189	0.973461	0.881952	ATP4A/ATP6V0D2/SLC30A3	3
GO:0004721	phosphoprotein phosphatase activity	10/953	176/15994	0.607704	0.973461	0.881952	CDC25C/CDKN3/DLGAP5/DNAJC6/DUSP13/DUSP9/EYA1/PPP2R2C/PTP4A3/TPTE	10
GO:0008200	ion channel inhibitor activity	2/953	34/15994	0.609656	0.973461	0.881952	TNNI3/WNK4	2
GO:0016229	steroid dehydrogenase activity	2/953	34/15994	0.609656	0.973461	0.881952	AKR1B15/RDH8	2
GO:0036002	pre-mRNA binding	2/953	34/15994	0.609656	0.973461	0.881952	CELF3/RBM24	2
GO:0044390	ubiquitin-like protein conjugating enzyme binding	2/953	34/15994	0.609656	0.973461	0.881952	GRIK2/RASD2	2
GO:0001618	virus receptor activity	4/953	71/15994	0.617671	0.973461	0.881952	CDK1/HAVCR1/CLEC4G/CLEC4M	4
GO:0140272	exogenous protein binding	4/953	71/15994	0.617671	0.973461	0.881952	CDK1/HAVCR1/CLEC4G/CLEC4M	4
GO:0016614	oxidoreductase activity, acting on CH-OH group of donors	7/953	125/15994	0.621659	0.973461	0.881952	AKR1B10/AKR1B15/ALDH3A1/G6PD/MIOX/RDH8/DHRS7C	7
GO:0015144	carbohydrate transmembrane transporter activity	2/953	35/15994	0.625569	0.973461	0.881952	AQP10/SLC2A5	2
GO:0016248	channel inhibitor activity	2/953	35/15994	0.625569	0.973461	0.881952	TNNI3/WNK4	2
GO:0016620	oxidoreductase activity, acting on the aldehyde or oxo group of donors, NAD or NADP as acceptor	2/953	35/15994	0.625569	0.973461	0.881952	AKR1B10/ALDH3A1	2
GO:0030551	cyclic nucleotide binding	2/953	35/15994	0.625569	0.973461	0.881952	HCN2/POPDC3	2
GO:0000400	four-way junction DNA binding	1/953	16/15994	0.625969	0.973461	0.881952	XRCC2	1
GO:0004030	aldehyde dehydrogenase [NAD(P)+] activity	1/953	16/15994	0.625969	0.973461	0.881952	ALDH3A1	1
GO:0004551	nucleotide diphosphatase activity	1/953	16/15994	0.625969	0.973461	0.881952	NUDT10	1
GO:0005229	intracellular calcium activated chloride channel activity	1/953	16/15994	0.625969	0.973461	0.881952	ANO2	1
GO:0008093	cytoskeletal anchor activity	1/953	16/15994	0.625969	0.973461	0.881952	ACTL8	1
GO:0008191	metalloendopeptidase inhibitor activity	1/953	16/15994	0.625969	0.973461	0.881952	SPOCK1	1
GO:0022821	potassium ion antiporter activity	1/953	16/15994	0.625969	0.973461	0.881952	SLC9A3	1
GO:0030169	low-density lipoprotein particle binding	1/953	16/15994	0.625969	0.973461	0.881952	STAB2	1
GO:0030275	LRR domain binding	1/953	16/15994	0.625969	0.973461	0.881952	ROBO1	1
GO:0043495	protein-membrane adaptor activity	1/953	16/15994	0.625969	0.973461	0.881952	ACTL8	1
GO:0047498	calcium-dependent phospholipase A2 activity	1/953	16/15994	0.625969	0.973461	0.881952	PLA2G4F	1
GO:0050780	dopamine receptor binding	1/953	16/15994	0.625969	0.973461	0.881952	PPP1R1B	1
GO:0050811	GABA receptor binding	1/953	16/15994	0.625969	0.973461	0.881952	LHFPL4	1
GO:0055102	lipase inhibitor activity	1/953	16/15994	0.625969	0.973461	0.881952	SCGB1A1	1
GO:0061778	intracellular chloride channel activity	1/953	16/15994	0.625969	0.973461	0.881952	ANO2	1
GO:0070628	proteasome binding	1/953	16/15994	0.625969	0.973461	0.881952	UBD	1
GO:0031491	nucleosome binding	3/953	54/15994	0.631934	0.980839	0.888637	CENPA/HMGA2/UHRF1	3
GO:0016798	hydrolase activity, acting on glycosyl bonds	6/953	109/15994	0.637636	0.987783	0.894928	CEMIP/GLB1L3/HPSE2/NEIL3/OTOG/SI	6
GO:0042162	telomeric DNA binding	2/953	36/15994	0.640974	0.989024	0.896052	PIF1/TERT	2
GO:0003951	NAD+ kinase activity	1/953	17/15994	0.648278	0.989024	0.896052	DGKK	1
GO:0008308	voltage-gated anion channel activity	1/953	17/15994	0.648278	0.989024	0.896052	CLCNKA	1
GO:0015125	bile acid transmembrane transporter activity	1/953	17/15994	0.648278	0.989024	0.896052	SLCO1C1	1
GO:0030676	Rac guanyl-nucleotide exchange factor activity	1/953	17/15994	0.648278	0.989024	0.896052	EPS8L3	1
GO:0031489	myosin V binding	1/953	17/15994	0.648278	0.989024	0.896052	RAB3B	1
GO:0035014	phosphatidylinositol 3-kinase regulator activity	1/953	17/15994	0.648278	0.989024	0.896052	CCKBR	1
GO:0070182	DNA polymerase binding	1/953	17/15994	0.648278	0.989024	0.896052	CDT1	1
GO:0015036	disulfide oxidoreductase activity	2/953	37/15994	0.655875	0.990272	0.897183	PDIA2/STAB2	2
GO:0043539	protein serine/threonine kinase activator activity	2/953	37/15994	0.655875	0.990272	0.897183	CCNB1/CDK5R2	2
GO:0051393	alpha-actinin binding	2/953	37/15994	0.655875	0.990272	0.897183	MYBPC1/KCNN2	2
GO:0003707	steroid hormone receptor activity	3/953	56/15994	0.656486	0.990272	0.897183	LEF1/NR0B1/OR51E2	3
GO:0032934	sterol binding	3/953	56/15994	0.656486	0.990272	0.897183	STAR/APOF/CETP	3
GO:0042625	ATPase-coupled ion transmembrane transporter activity	3/953	56/15994	0.656486	0.990272	0.897183	ATP4A/ATP6V0D2/SLC30A3	3
GO:0003746	translation elongation factor activity	1/953	18/15994	0.669258	0.99343	0.900044	EEF1A2	1
GO:0005355	glucose transmembrane transporter activity	1/953	18/15994	0.669258	0.99343	0.900044	SLC2A5	1
GO:0008353	RNA polymerase II CTD heptapeptide repeat kinase activity	1/953	18/15994	0.669258	0.99343	0.900044	CDK1	1
GO:0015149	hexose transmembrane transporter activity	1/953	18/15994	0.669258	0.99343	0.900044	SLC2A5	1
GO:0047555	3',5'-cyclic-GMP phosphodiesterase activity	1/953	18/15994	0.669258	0.99343	0.900044	PDE1C	1
GO:0070696	transmembrane receptor protein serine/threonine kinase binding	1/953	18/15994	0.669258	0.99343	0.900044	BMP7	1
GO:0120020	cholesterol transfer activity	1/953	18/15994	0.669258	0.99343	0.900044	CETP	1
GO:0140303	intramembrane lipid transporter activity	1/953	18/15994	0.669258	0.99343	0.900044	ATP8A2	1
GO:0060590	ATPase regulator activity	2/953	38/15994	0.670277	0.99343	0.900044	BRSK2/NCAPH	2
GO:0051117	ATPase binding	4/953	76/15994	0.670936	0.99343	0.900044	BRSK2/S100A1/SLC26A9/SLN	4
GO:0016758	transferase activity, transferring hexosyl groups	11/953	204/15994	0.677037	0.9981	0.904275	ALG1L/B3GALT1/B4GALNT1/B4GALNT2/B4GALNT4/EXTL1/FUT2/UGT1A10/UGT1A5/UGT2B11/NDST3	11
GO:0008235	metalloexopeptidase activity	3/953	58/15994	0.679838	0.9981	0.904275	CPA1/CPA2/CPA6	3
GO:0018024	histone-lysine N-methyltransferase activity	2/953	39/15994	0.684186	0.9981	0.904275	PRDM7/PRDM9	2
GO:0004622	lysophospholipase activity	1/953	19/15994	0.688987	0.9981	0.904275	PLA2G4F	1
GO:0008483	transaminase activity	1/953	19/15994	0.688987	0.9981	0.904275	AADAT	1
GO:0015299	solute:proton antiporter activity	1/953	19/15994	0.688987	0.9981	0.904275	SLC9A3	1
GO:0034458	3'-5' RNA helicase activity	1/953	19/15994	0.688987	0.9981	0.904275	DQX1	1
GO:0070577	lysine-acetylated histone binding	1/953	19/15994	0.688987	0.9981	0.904275	BRDT	1
GO:0102567	phospholipase A2 activity (consuming 1,2-dipalmitoylphosphatidylcholine)	1/953	19/15994	0.688987	0.9981	0.904275	PLA2G4F	1
GO:0102568	phospholipase A2 activity consuming 1,2-dioleoylphosphatidylethanolamine)	1/953	19/15994	0.688987	0.9981	0.904275	PLA2G4F	1
GO:0120015	sterol transfer activity	1/953	19/15994	0.688987	0.9981	0.904275	CETP	1
GO:0140033	acetylation-dependent protein binding	1/953	19/15994	0.688987	0.9981	0.904275	BRDT	1
GO:0001046	core promoter sequence-specific DNA binding	2/953	40/15994	0.697611	0.999992	0.905989	GBX2/FOS	2
GO:0004806	triglyceride lipase activity	1/953	20/15994	0.707541	0.999992	0.905989	CEL	1
GO:0008373	sialyltransferase activity	1/953	20/15994	0.707541	0.999992	0.905989	ST6GALNAC5	1
GO:0015035	protein disulfide oxidoreductase activity	1/953	20/15994	0.707541	0.999992	0.905989	STAB2	1
GO:0015145	monosaccharide transmembrane transporter activity	1/953	20/15994	0.707541	0.999992	0.905989	SLC2A5	1
GO:0016894	endonuclease activity, active with either ribo- or deoxyribonucleic acids and producing 3'-phosphomonoesters	1/953	20/15994	0.707541	0.999992	0.905989	EME1	1
GO:0017049	GTP-Rho binding	1/953	20/15994	0.707541	0.999992	0.905989	ANLN	1
GO:0031418	L-ascorbic acid binding	1/953	20/15994	0.707541	0.999992	0.905989	DBH	1
GO:0031683	G-protein beta/gamma-subunit complex binding	1/953	20/15994	0.707541	0.999992	0.905989	GNAZ	1
GO:0050750	low-density lipoprotein particle receptor binding	1/953	20/15994	0.707541	0.999992	0.905989	DKK1	1
GO:0051184	cofactor transmembrane transporter activity	1/953	20/15994	0.707541	0.999992	0.905989	SLC6A8	1
GO:0046332	SMAD binding	4/953	80/15994	0.709705	0.999992	0.905989	FOXH1/HMGA2/AMHR2/FOS	4
GO:0042626	ATPase-coupled transmembrane transporter activity	5/953	100/15994	0.718338	0.999992	0.905989	ABCB5/ABCC8/ATP4A/ATP6V0D2/SLC30A3	5
GO:0001614	purinergic nucleotide receptor activity	1/953	21/15994	0.724989	0.999992	0.905989	P2RY4	1
GO:0016502	nucleotide receptor activity	1/953	21/15994	0.724989	0.999992	0.905989	P2RY4	1
GO:0016769	transferase activity, transferring nitrogenous groups	1/953	21/15994	0.724989	0.999992	0.905989	AADAT	1
GO:0016799	hydrolase activity, hydrolyzing N-glycosyl compounds	1/953	21/15994	0.724989	0.999992	0.905989	NEIL3	1
GO:0019789	SUMO transferase activity	1/953	21/15994	0.724989	0.999992	0.905989	EGR2	1
GO:0022829	wide pore channel activity	1/953	21/15994	0.724989	0.999992	0.905989	GJA10	1
GO:0034237	protein kinase A regulatory subunit binding	1/953	21/15994	0.724989	0.999992	0.905989	AKAP14	1
GO:0044769	ATPase activity, coupled to transmembrane movement of ions, rotational mechanism	1/953	21/15994	0.724989	0.999992	0.905989	ATP6V0D2	1
GO:0046625	sphingolipid binding	1/953	21/15994	0.724989	0.999992	0.905989	MAG	1
GO:0046961	proton-transporting ATPase activity, rotational mechanism	1/953	21/15994	0.724989	0.999992	0.905989	ATP6V0D2	1
GO:0051428	peptide hormone receptor binding	1/953	21/15994	0.724989	0.999992	0.905989	UCN2	1
GO:0070034	telomerase RNA binding	1/953	21/15994	0.724989	0.999992	0.905989	TERT	1
GO:0003684	damaged DNA binding	3/953	63/15994	0.732997	0.999992	0.905989	NEIL3/POLQ/RECQL4	3
GO:0016903	oxidoreductase activity, acting on the aldehyde or oxo group of donors	2/953	43/15994	0.735063	0.999992	0.905989	AKR1B10/ALDH3A1	2
GO:0000146	microfilament motor activity	1/953	22/15994	0.741397	0.999992	0.905989	MYH13	1
GO:0016895	exodeoxyribonuclease activity, producing 5'-phosphomonoesters	1/953	22/15994	0.741397	0.999992	0.905989	EXO1	1
GO:0019865	immunoglobulin binding	1/953	22/15994	0.741397	0.999992	0.905989	PIP	1
GO:0030742	GTP-dependent protein binding	1/953	22/15994	0.741397	0.999992	0.905989	RAB3B	1
GO:0042605	peptide antigen binding	1/953	22/15994	0.741397	0.999992	0.905989	CLEC4M	1
GO:0050321	tau-protein kinase activity	1/953	22/15994	0.741397	0.999992	0.905989	BRSK2	1
GO:0051119	sugar transmembrane transporter activity	1/953	22/15994	0.741397	0.999992	0.905989	SLC2A5	1
GO:0140103	catalytic activity, acting on a glycoprotein	1/953	22/15994	0.741397	0.999992	0.905989	B4GALNT4	1
GO:0008374	O-acyltransferase activity	2/953	44/15994	0.746639	0.999992	0.905989	LCAT/LRAT	2
GO:0050681	androgen receptor binding	2/953	44/15994	0.746639	0.999992	0.905989	CCNE1/FOXH1	2
GO:0016493	C-C chemokine receptor activity	1/953	23/15994	0.756827	0.999992	0.905989	CCR3	1
GO:0035250	UDP-galactosyltransferase activity	1/953	23/15994	0.756827	0.999992	0.905989	B3GALT1	1
GO:0051371	muscle alpha-actinin binding	1/953	23/15994	0.756827	0.999992	0.905989	MYBPC1	1
GO:0016860	intramolecular oxidoreductase activity	2/953	45/15994	0.757777	0.999992	0.905989	PDIA2/PTGES	2
GO:0035254	glutamate receptor binding	2/953	45/15994	0.757777	0.999992	0.905989	CACNG4/RASGRF1	2
GO:0005319	lipid transporter activity	6/953	125/15994	0.762251	0.999992	0.905989	ATP8A2/FABP4/SLCO1C1/STRA6/APOF/CETP	6
GO:0140375	immune receptor activity	6/953	125/15994	0.762251	0.999992	0.905989	CCR3/CRLF1/CRLF2/GPR35/IL1RL1/LIFR	6
GO:0042805	actinin binding	2/953	46/15994	0.768489	0.999992	0.905989	MYBPC1/KCNN2	2
GO:0008022	protein C-terminus binding	9/953	183/15994	0.769018	0.999992	0.905989	CACNA1B/CDC20/CENPF/MKI67/NEFL/SH3GL3/TERT/TOP2A/ECM1	9
GO:0048365	Rac GTPase binding	3/953	67/15994	0.77031	0.999992	0.905989	ARHGDIG/EPS8L3/ITPKA	3
GO:0001671	ATPase activator activity	1/953	24/15994	0.771337	0.999992	0.905989	NCAPH	1
GO:0004364	glutathione transferase activity	1/953	24/15994	0.771337	0.999992	0.905989	PTGES	1
GO:0004529	exodeoxyribonuclease activity	1/953	24/15994	0.771337	0.999992	0.905989	EXO1	1
GO:0019957	C-C chemokine binding	1/953	24/15994	0.771337	0.999992	0.905989	CCR3	1
GO:0005548	phospholipid transporter activity	2/953	47/15994	0.778787	0.999992	0.905989	ATP8A2/CETP	2
GO:0016279	protein-lysine N-methyltransferase activity	2/953	47/15994	0.778787	0.999992	0.905989	PRDM7/PRDM9	2
GO:0035258	steroid hormone receptor binding	4/953	89/15994	0.784459	0.999992	0.905989	CCNE1/FOXH1/LEF1/NR0B1	4
GO:0003887	DNA-directed DNA polymerase activity	1/953	25/15994	0.784982	0.999992	0.905989	POLQ	1
GO:0031210	phosphatidylcholine binding	1/953	25/15994	0.784982	0.999992	0.905989	CETP	1
GO:0045503	dynein light chain binding	1/953	25/15994	0.784982	0.999992	0.905989	DYNC1I1	1
GO:0050997	quaternary ammonium group binding	1/953	25/15994	0.784982	0.999992	0.905989	CETP	1
GO:0070325	lipoprotein particle receptor binding	1/953	25/15994	0.784982	0.999992	0.905989	DKK1	1
GO:0015399	primary active transmembrane transporter activity	5/953	109/15994	0.785236	0.999992	0.905989	ABCB5/ABCC8/ATP4A/ATP6V0D2/SLC30A3	5
GO:0016278	lysine N-methyltransferase activity	2/953	48/15994	0.78868	0.999992	0.905989	PRDM7/PRDM9	2
GO:0017022	myosin binding	3/953	70/15994	0.795409	0.999992	0.905989	IQGAP3/NPHS1/RAB3B	3
GO:0015491	cation:cation antiporter activity	1/953	26/15994	0.797814	0.999992	0.905989	SLC9A3	1
GO:0035925	mRNA 3'-UTR AU-rich region binding	1/953	26/15994	0.797814	0.999992	0.905989	RBM24	1
GO:0042974	retinoic acid receptor binding	1/953	26/15994	0.797814	0.999992	0.905989	PRAME	1
GO:0070273	phosphatidylinositol-4-phosphate binding	1/953	26/15994	0.797814	0.999992	0.905989	GSDMC	1
GO:0016830	carbon-carbon lyase activity	2/953	49/15994	0.798182	0.999992	0.905989	CYP17A1/GAD1	2
GO:0030170	pyridoxal phosphate binding	2/953	49/15994	0.798182	0.999992	0.905989	GAD1/AADAT	2
GO:0070279	vitamin B6 binding	2/953	49/15994	0.798182	0.999992	0.905989	GAD1/AADAT	2
GO:0016791	phosphatase activity	12/953	247/15994	0.80598	0.999992	0.905989	ALPI/CDC25C/CDKN3/DLGAP5/DNAJC6/DUSP13/DUSP9/EYA1/NT5DC2/PPP2R2C/PTP4A3/TPTE	12
GO:0070888	E-box binding	2/953	50/15994	0.807303	0.999992	0.905989	PTF1A/SCX	2
GO:0000030	mannosyltransferase activity	1/953	27/15994	0.809881	0.999992	0.905989	ALG1L	1
GO:0004623	phospholipase A2 activity	1/953	27/15994	0.809881	0.999992	0.905989	PLA2G4F	1
GO:0016891	endoribonuclease activity, producing 5'-phosphomonoesters	1/953	27/15994	0.809881	0.999992	0.905989	EXO1	1
GO:0017091	AU-rich element binding	1/953	27/15994	0.809881	0.999992	0.905989	RBM24	1
GO:0046875	ephrin receptor binding	1/953	27/15994	0.809881	0.999992	0.905989	ANKS1B	1
GO:0019003	GDP binding	3/953	72/15994	0.810837	0.999992	0.905989	DIRAS1/RAB3B/DIRAS3	3
GO:0045182	translation regulator activity	6/953	133/15994	0.811328	0.999992	0.905989	AIRE/EEF1A2/IGF2BP1/IGF2BP3/NANOS1/TRIM71	6
GO:0008375	acetylglucosaminyltransferase activity	2/953	51/15994	0.816055	0.999992	0.905989	EXTL1/NDST3	2
GO:0004713	protein tyrosine kinase activity	6/953	134/15994	0.816865	0.999992	0.905989	EPHA10/EPHA5/INSRR/MELK/ROS1/TTK	6
GO:0008276	protein methyltransferase activity	3/953	73/15994	0.818176	0.999992	0.905989	METTL11B/PRDM7/PRDM9	3
GO:0045296	cadherin binding	15/953	307/15994	0.821032	0.999992	0.905989	ANLN/CCNB2/CDH10/CDH12/CDH18/CDH22/CDH7/CDH8/CDH9/CTNNA2/DIAPH3/EVPL/OLFM4/S100P/SFN	15
GO:0004114	3',5'-cyclic-nucleotide phosphodiesterase activity	1/953	28/15994	0.821229	0.999992	0.905989	PDE1C	1
GO:0043236	laminin binding	1/953	28/15994	0.821229	0.999992	0.905989	ECM1	1
GO:0042054	histone methyltransferase activity	2/953	52/15994	0.82445	0.999992	0.905989	PRDM7/PRDM9	2
GO:0005496	steroid binding	4/953	95/15994	0.825186	0.999992	0.905989	PDIA2/STAR/APOF/CETP	4
GO:0005088	Ras guanyl-nucleotide exchange factor activity	6/953	136/15994	0.827552	0.999992	0.905989	ARHGEF39/EGF/EPS8L3/MCF2L2/PLEKHG4B/RASGRF1	6
GO:0016651	oxidoreductase activity, acting on NAD(P)H	4/953	96/15994	0.831314	0.999992	0.905989	DUOX2/MIOX/NOX4/NQO1	4
GO:0004112	cyclic-nucleotide phosphodiesterase activity	1/953	29/15994	0.831899	0.999992	0.905989	PDE1C	1
GO:0004693	cyclin-dependent protein serine/threonine kinase activity	1/953	29/15994	0.831899	0.999992	0.905989	CDK1	1
GO:0035035	histone acetyltransferase binding	1/953	29/15994	0.831899	0.999992	0.905989	EGR1	1
GO:0042287	MHC protein binding	1/953	29/15994	0.831899	0.999992	0.905989	COL2A1	1
GO:0051059	NF-kappaB binding	1/953	29/15994	0.831899	0.999992	0.905989	CDKN2A	1
GO:0061629	RNA polymerase II-specific DNA-binding transcription factor binding	13/953	273/15994	0.834222	0.999992	0.905989	CCNE1/CDKN2A/FOXH1/GSC/LEF1/NHLH2/NR0B1/PITX2/PRAME/TBX4/EGR2/FOS/TBX20	13
GO:0019903	protein phosphatase binding	6/953	138/15994	0.837736	0.999992	0.905989	ADCY8/MAPT/NEK2/REG1A/ROS1/SLC6A3	6
GO:0004519	endonuclease activity	5/953	118/15994	0.839116	0.999992	0.905989	DNASE1L2/EME1/EXO1/PXDNL/DNASE1L3	5
GO:0016667	oxidoreductase activity, acting on a sulfur group of donors	2/953	54/15994	0.840212	0.999992	0.905989	PDIA2/STAB2	2
GO:0001530	lipopolysaccharide binding	1/953	30/15994	0.841934	0.999992	0.905989	BPIFA2	1
GO:0008266	poly(U) RNA binding	1/953	30/15994	0.841934	0.999992	0.905989	MSI1	1
GO:0035255	ionotropic glutamate receptor binding	1/953	30/15994	0.841934	0.999992	0.905989	CACNG4	1
GO:0050699	WW domain binding	1/953	30/15994	0.841934	0.999992	0.905989	CDC25C	1
GO:0008234	cysteine-type peptidase activity	7/953	159/15994	0.842536	0.999992	0.905989	CAPN13/CAPN8/CAPN9/CTSV/PYDC1/TINAG/UCHL1	7
GO:0016597	amino acid binding	2/953	55/15994	0.847603	0.999992	0.905989	GAD1/GRIN1	2
GO:0015248	sterol transporter activity	1/953	31/15994	0.85137	0.999992	0.905989	CETP	1
GO:0015298	solute:cation antiporter activity	1/953	31/15994	0.85137	0.999992	0.905989	SLC9A3	1
GO:0016410	N-acyltransferase activity	4/953	100/15994	0.854062	0.999992	0.905989	CERS1/NAA11/NAT8L/NAT2	4
GO:0019956	chemokine binding	1/953	32/15994	0.860243	0.999992	0.905989	CCR3	1
GO:0031369	translation initiation factor binding	1/953	32/15994	0.860243	0.999992	0.905989	LIN28A	1
GO:0008170	N-methyltransferase activity	3/953	80/15994	0.863035	0.999992	0.905989	PNMT/PRDM7/PRDM9	3
GO:0097110	scaffold protein binding	2/953	58/15994	0.867945	0.999992	0.905989	KCNH2/NLGN1	2
GO:0000287	magnesium ion binding	9/953	205/15994	0.86798	0.999992	0.905989	ALPI/ATP4A/ATP8A2/BRSK2/PIF1/PLK1/S100P/TESC/TOP2A	9
GO:0005217	intracellular ligand-gated ion channel activity	1/953	33/15994	0.868587	0.999992	0.905989	HCN2	1
GO:0005504	fatty acid binding	1/953	33/15994	0.868587	0.999992	0.905989	FABP4	1
GO:0008187	poly-pyrimidine tract binding	1/953	33/15994	0.868587	0.999992	0.905989	MSI1	1
GO:0016831	carboxy-lyase activity	1/953	33/15994	0.868587	0.999992	0.905989	GAD1	1
GO:0043014	alpha-tubulin binding	1/953	33/15994	0.868587	0.999992	0.905989	SLC6A2	1
GO:0042393	histone binding	8/953	187/15994	0.874929	0.999992	0.905989	AIRE/ASF1B/BRDT/CBX2/CHAF1B/HJURP/LEF1/UHRF1	8
GO:0016757	transferase activity, transferring glycosyl groups	12/953	266/15994	0.875094	0.999992	0.905989	ALG1L/B3GALT1/B4GALNT1/B4GALNT2/B4GALNT4/EXTL1/FUT2/ST6GALNAC5/UGT1A10/UGT1A5/UGT2B11/NDST3	12
GO:0008378	galactosyltransferase activity	1/953	34/15994	0.876434	0.999992	0.905989	B3GALT1	1
GO:0017080	sodium channel regulator activity	1/953	34/15994	0.876434	0.999992	0.905989	FXYD3	1
GO:0003697	single-stranded DNA binding	4/953	106/15994	0.883267	0.999992	0.905989	CDC45/MAPT/MCM10/NEIL3	4
GO:0001103	RNA polymerase II repressing transcription factor binding	1/953	35/15994	0.883812	0.999992	0.905989	GSC	1
GO:0042169	SH2 domain binding	1/953	35/15994	0.883812	0.999992	0.905989	SHCBP1	1
GO:0008080	N-acetyltransferase activity	3/953	84/15994	0.884044	0.999992	0.905989	NAA11/NAT8L/NAT2	3
GO:0017069	snRNA binding	1/953	36/15994	0.89075	0.999992	0.905989	CELF3	1
GO:0032451	demethylase activity	1/953	36/15994	0.89075	0.999992	0.905989	CYP1A2	1
GO:0035064	methylated histone binding	2/953	62/15994	0.891192	0.999992	0.905989	CBX2/UHRF1	2
GO:0140034	methylation-dependent protein binding	2/953	62/15994	0.891192	0.999992	0.905989	CBX2/UHRF1	2
GO:0035091	phosphatidylinositol binding	10/953	233/15994	0.893971	0.999992	0.905989	ACTN2/CLVS1/CLVS2/GAP43/GSDMC/MAPT/SNAP91/SYT5/THY1/SYT10	10
GO:0120013	lipid transfer activity	1/953	37/15994	0.897274	0.999992	0.905989	CETP	1
GO:0003730	mRNA 3'-UTR binding	3/953	88/15994	0.902131	0.999992	0.905989	IGF2BP1/IGF2BP3/RBM24	3
GO:0051213	dioxygenase activity	3/953	88/15994	0.902131	0.999992	0.905989	ALOX15B/ASPHD1/BCO2	3
GO:0016709	oxidoreductase activity, acting on paired donors, with incorporation or reduction of molecular oxygen, NAD(P)H as one donor, and incorporation of one atom of oxygen	1/953	38/15994	0.90341	0.999992	0.905989	CYP26A1	1
GO:0048487	beta-tubulin binding	1/953	38/15994	0.90341	0.999992	0.905989	SLC6A2	1
GO:0008536	Ran GTPase binding	1/953	39/15994	0.909179	0.999992	0.905989	BIRC5	1
GO:0016409	palmitoyltransferase activity	1/953	39/15994	0.909179	0.999992	0.905989	LRAT	1
GO:0030331	estrogen receptor binding	1/953	39/15994	0.909179	0.999992	0.905989	LEF1	1
GO:0003727	single-stranded RNA binding	3/953	90/15994	0.910184	0.999992	0.905989	DLX2/MSI1/ZFR2	3
GO:0005549	odorant binding	2/953	66/15994	0.910589	0.999992	0.905989	OR13A1/OR8G5	2
GO:0030544	Hsp70 protein binding	1/953	40/15994	0.914603	0.999992	0.905989	CDK1	1
GO:0051879	Hsp90 protein binding	1/953	40/15994	0.914603	0.999992	0.905989	MAPT	1
GO:0030674	protein-macromolecule adaptor activity	8/953	203/15994	0.922336	0.999992	0.905989	ACTL8/COL11A1/EVPL/MAPK8IP2/MAPT/NEFL/TRIM17/SPSB4	8
GO:0051427	hormone receptor binding	7/953	182/15994	0.922355	0.999992	0.905989	CCNE1/FABP4/FOXH1/LEF1/NR0B1/PRAME/UCN2	7
GO:0016859	cis-trans isomerase activity	1/953	42/15994	0.924501	0.999992	0.905989	BCO2	1
GO:0140297	DNA-binding transcription factor binding	15/953	346/15994	0.925476	0.999992	0.905989	CCNE1/CDKN2A/FOXH1/GSC/HOXD4/LEF1/NHLH2/NR0B1/PITX2/PRAME/SCX/TBX4/EGR2/FOS/TBX20	15
GO:0004674	protein serine/threonine kinase activity	19/953	425/15994	0.926782	0.999992	0.905989	AURKA/AURKB/BRSK2/BUB1/BUB1B/CAMKV/CDK1/ITPKA/MELK/NEK2/PBK/PKMYT1/PLK1/PNCK/SBK3/SOSTDC1/TTK/WNK4/AMHR2	19
GO:0005048	signal sequence binding	1/953	43/15994	0.929012	0.999992	0.905989	CEMIP	1
GO:0034062	5'-3' RNA polymerase activity	1/953	43/15994	0.929012	0.999992	0.905989	TERT	1
GO:0097747	RNA polymerase activity	1/953	43/15994	0.929012	0.999992	0.905989	TERT	1
GO:0019213	deacetylase activity	1/953	44/15994	0.933253	0.999992	0.905989	NDST3	1
GO:0043130	ubiquitin binding	2/953	72/15994	0.9337	0.999992	0.905989	TOP2A/UCHL1	2
GO:0004177	aminopeptidase activity	1/953	45/15994	0.937241	0.999992	0.905989	CTSV	1
GO:0042887	amide transmembrane transporter activity	1/953	45/15994	0.937241	0.999992	0.905989	AQP10	1
GO:0048156	tau protein binding	1/953	45/15994	0.937241	0.999992	0.905989	BRSK2	1
GO:0004722	protein serine/threonine phosphatase activity	2/953	74/15994	0.940057	0.999992	0.905989	CDKN3/PPP2R2C	2
GO:0004715	non-membrane spanning protein tyrosine kinase activity	1/953	46/15994	0.940991	0.999992	0.905989	MELK	1
GO:1990841	promoter-specific chromatin binding	1/953	46/15994	0.940991	0.999992	0.905989	EGR1	1
GO:0051087	chaperone binding	3/953	100/15994	0.942109	0.999992	0.905989	BIRC5/MAPT/TERT	3
GO:0003724	RNA helicase activity	2/953	75/15994	0.943014	0.999992	0.905989	DDX53/DQX1	2
GO:0004879	nuclear receptor activity	1/953	47/15994	0.944517	0.999992	0.905989	NR0B1	1
GO:0098531	ligand-activated transcription factor activity	1/953	47/15994	0.944517	0.999992	0.905989	NR0B1	1
GO:0035257	nuclear hormone receptor binding	5/953	149/15994	0.946812	0.999992	0.905989	CCNE1/FOXH1/LEF1/NR0B1/PRAME	5
GO:0017124	SH3 domain binding	4/953	126/15994	0.947006	0.999992	0.905989	CABYR/DNAJC6/MAPT/PTTG1	4
GO:0051018	protein kinase A binding	1/953	49/15994	0.950951	0.999992	0.905989	AKAP14	1
GO:0016407	acetyltransferase activity	3/953	104/15994	0.951641	0.999992	0.905989	NAA11/NAT8L/NAT2	3
GO:0042578	phosphoric ester hydrolase activity	14/953	344/15994	0.953039	0.999992	0.905989	ALPI/CDC25C/CDKN3/DLGAP5/DNAJC6/DUSP13/DUSP9/ENPP6/EYA1/NT5DC2/PDE1C/PPP2R2C/PTP4A3/TPTE	14
GO:0000049	tRNA binding	1/953	50/15994	0.953882	0.999992	0.905989	TERT	1
GO:0050661	NADP binding	1/953	50/15994	0.953882	0.999992	0.905989	G6PD	1
GO:0098632	cell-cell adhesion mediator activity	1/953	50/15994	0.953882	0.999992	0.905989	GLDN	1
GO:0016922	nuclear receptor binding	3/953	107/15994	0.957806	0.999992	0.905989	CCNE1/FOXH1/LEF1	3
GO:0005543	phospholipid binding	17/953	409/15994	0.9581	0.999992	0.905989	ACTN2/BAIAP2L2/CLVS1/CLVS2/CPNE7/GAP43/GSDMC/MAPT/PLA2G4F/SNAP91/SYT3/SYT5/SYT8/THY1/UNC13A/CETP/SYT10	17
GO:0016655	oxidoreductase activity, acting on NAD(P)H, quinone or similar compound as acceptor	1/953	52/15994	0.959231	0.999992	0.905989	NQO1	1
GO:0035591	signaling adaptor activity	1/953	52/15994	0.959231	0.999992	0.905989	MAPK8IP2	1
GO:0047485	protein N-terminus binding	3/953	108/15994	0.959692	0.999992	0.905989	GAD1/SLC6A3/TERT	3
GO:0051219	phosphoprotein binding	2/953	83/15994	0.962143	0.999992	0.905989	GPRIN1/SFN	2
GO:0016746	transferase activity, transferring acyl groups	9/953	247/15994	0.962176	0.999992	0.905989	CERS1/NAA11/NAT16/NAT8L/TGM3/TGM4/LCAT/LRAT/NAT2	9
GO:0016765	transferase activity, transferring alkyl or aryl (other than methyl) groups	1/953	54/15994	0.963959	0.999992	0.905989	PTGES	1
GO:0019902	phosphatase binding	6/953	183/15994	0.965144	0.999992	0.905989	ADCY8/MAPT/NEK2/REG1A/ROS1/SLC6A3	6
GO:0016796	exonuclease activity, active with either ribo- or deoxyribonucleic acids and producing 5'-phosphomonoesters	1/953	55/15994	0.966114	0.999992	0.905989	EXO1	1
GO:0043621	protein self-association	1/953	55/15994	0.966114	0.999992	0.905989	PTH1R	1
GO:0048037	cofactor binding	20/953	479/15994	0.967231	0.999992	0.905989	CREG2/CYP17A1/CYP19A1/CYP2W1/DUOX2/G6PD/GAD1/HBE1/LCN2/LOXHD1/NOX4/PTGES/PXDNL/AADAT/CYP1A2/CYP26A1/CYP2B6/CYP2C19/CYP2C8/DBH	20
GO:0004521	endoribonuclease activity	1/953	56/15994	0.96814	0.999992	0.905989	EXO1	1
GO:0003924	GTPase activity	11/953	296/15994	0.968859	0.999992	0.905989	DIRAS1/EEF1A2/GNAZ/GNG4/GNGT1/RAB3B/RASD2/RGS20/TUBA3C/TUBB4A/DIRAS3	11
GO:0016627	oxidoreductase activity, acting on the CH-CH group of donors	1/953	57/15994	0.970045	0.999992	0.905989	TECRL	1
GO:0044389	ubiquitin-like protein ligase binding	11/953	299/15994	0.971608	0.999992	0.905989	AURKA/CCNB1/DIO2/FATE1/GRIK2/KCNH2/MAGEC2/UBE2C/UBE2T/UCHL1/EGR2	11
GO:1990782	protein tyrosine kinase binding	2/953	89/15994	0.97227	0.999992	0.905989	GRM5/NOX4	2
GO:0098631	cell adhesion mediator activity	1/953	59/15994	0.973521	0.999992	0.905989	GLDN	1
GO:0016747	transferase activity, transferring acyl groups other than amino-acyl groups	7/953	216/15994	0.976052	0.999992	0.905989	CERS1/NAA11/NAT16/NAT8L/LCAT/LRAT/NAT2	7
GO:0032182	ubiquitin-like protein binding	2/953	92/15994	0.976298	0.999992	0.905989	TOP2A/UCHL1	2
GO:0060090	molecular adaptor activity	8/953	241/15994	0.977973	0.999992	0.905989	ACTL8/COL11A1/EVPL/MAPK8IP2/MAPT/NEFL/TRIM17/SPSB4	8
GO:0008081	phosphoric diester hydrolase activity	2/953	94/15994	0.978662	0.999992	0.905989	ENPP6/PDE1C	2
GO:0002039	p53 binding	1/953	64/15994	0.980547	0.999992	0.905989	TP73	1
GO:0016853	isomerase activity	4/953	150/15994	0.980933	0.999992	0.905989	PDIA2/PTGES/TOP2A/BCO2	4
GO:0030374	nuclear receptor transcription coactivator activity	1/953	67/15994	0.983834	0.999992	0.905989	ACTN2	1
GO:0034212	peptide N-acetyltransferase activity	1/953	70/15994	0.986566	0.999992	0.905989	NAA11	1
GO:0070491	repressing transcription factor binding	1/953	70/15994	0.986566	0.999992	0.905989	GSC	1
GO:0008757	S-adenosylmethionine-dependent methyltransferase activity	3/953	133/15994	0.987621	0.999992	0.905989	PNMT/PRDM7/PRDM9	3
GO:0016811	hydrolase activity, acting on carbon-nitrogen (but not peptide) bonds, in linear amides	1/953	72/15994	0.988126	0.999992	0.905989	KLK3	1
GO:0140030	modification-dependent protein binding	3/953	134/15994	0.988208	0.999992	0.905989	BRDT/CBX2/UHRF1	3
GO:0005085	guanyl-nucleotide exchange factor activity	6/953	211/15994	0.988246	0.999992	0.905989	ARHGEF39/EGF/EPS8L3/MCF2L2/PLEKHG4B/RASGRF1	6
GO:0031625	ubiquitin protein ligase binding	9/953	282/15994	0.988493	0.999992	0.905989	AURKA/DIO2/FATE1/GRIK2/KCNH2/MAGEC2/UBE2T/UCHL1/EGR2	9
GO:0003725	double-stranded RNA binding	1/953	75/15994	0.990133	0.999992	0.905989	ZFR2	1
GO:0004518	nuclease activity	5/953	191/15994	0.990351	0.999992	0.905989	DNASE1L2/EME1/EXO1/PXDNL/DNASE1L3	5
GO:0004527	exonuclease activity	1/953	76/15994	0.990724	0.999992	0.905989	EXO1	1
GO:0050660	flavin adenine dinucleotide binding	1/953	78/15994	0.991801	0.999992	0.905989	NOX4	1
GO:0031072	heat shock protein binding	2/953	113/15994	0.992261	0.999992	0.905989	CDK1/MAPT	2
GO:0003729	mRNA binding	7/953	246/15994	0.992354	0.999992	0.905989	CELF3/IGF2BP1/IGF2BP3/LIN28A/RBM24/SRRM3/NXF3	7
GO:0008135	translation factor activity, RNA binding	1/953	80/15994	0.992754	0.999992	0.905989	EEF1A2	1
GO:0061659	ubiquitin-like protein ligase activity	6/953	224/15994	0.99309	0.999992	0.905989	RNF157/RNF183/TRAIP/TRIM71/UHRF1/EGR2	6
GO:0008013	beta-catenin binding	1/953	81/15994	0.993188	0.999992	0.905989	LEF1	1
GO:0016779	nucleotidyltransferase activity	2/953	117/15994	0.993769	0.999992	0.905989	POLQ/TERT	2
GO:0016298	lipase activity	2/953	119/15994	0.994411	0.999992	0.905989	CEL/PLA2G4F	2
GO:0004843	thiol-dependent ubiquitin-specific protease activity	1/953	85/15994	0.994679	0.999992	0.905989	UCHL1	1
GO:0051082	unfolded protein binding	2/953	120/15994	0.994707	0.999992	0.905989	CHAF1B/NWD2	2
GO:0016810	hydrolase activity, acting on carbon-nitrogen (but not peptide) bonds	2/953	121/15994	0.994988	0.999992	0.905989	KLK3/PADI3	2
GO:0003714	transcription corepressor activity	6/953	232/15994	0.995053	0.999992	0.905989	ALX1/E2F7/E2F8/HOXC6/NR0B1/SSX1	6
GO:0052689	carboxylic ester hydrolase activity	2/953	122/15994	0.995254	0.999992	0.905989	CEL/PLA2G4F	2
GO:0036459	thiol-dependent ubiquitinyl hydrolase activity	1/953	90/15994	0.996093	0.999992	0.905989	UCHL1	1
GO:0101005	ubiquitinyl hydrolase activity	1/953	90/15994	0.996093	0.999992	0.905989	UCHL1	1
GO:0008168	methyltransferase activity	4/953	185/15994	0.996146	0.999992	0.905989	METTL11B/PNMT/PRDM7/PRDM9	4
GO:0003713	transcription coactivator activity	9/953	312/15994	0.996195	0.999992	0.905989	ACTN2/BRDT/CCNE1/MCIDAS/NKX2-2/POU3F2/SIX3/SOX11/WNT3A	9
GO:0005096	GTPase activator activity	7/953	264/15994	0.996292	0.999992	0.905989	ARHGAP11A/ARHGAP40/ARHGDIG/DEPDC1/DEPDC1B/RGS20/THY1	7
GO:0061630	ubiquitin protein ligase activity	5/953	215/15994	0.996636	0.999992	0.905989	RNF157/RNF183/TRAIP/TRIM71/UHRF1	5
GO:0004620	phospholipase activity	1/953	95/15994	0.997132	0.999992	0.905989	PLA2G4F	1
GO:0016741	transferase activity, transferring one-carbon groups	4/953	196/15994	0.997716	0.999992	0.905989	METTL11B/PNMT/PRDM7/PRDM9	4
GO:0019783	ubiquitin-like protein-specific protease activity	1/953	99/15994	0.99776	0.999992	0.905989	UCHL1	1
GO:0017016	Ras GTPase binding	13/953	420/15994	0.997761	0.999992	0.905989	ANLN/ARHGDIG/ARHGEF39/BIRC5/DIAPH3/EGF/EPS8L3/IQGAP3/ITPKA/MCF2L2/PLEKHG4B/RASGRF1/RIMS2	13
GO:0090079	translation regulator activity, nucleic acid binding	1/953	102/15994	0.998139	0.999992	0.905989	EEF1A2	1
GO:0060589	nucleoside-triphosphatase regulator activity	9/953	333/15994	0.998316	0.999992	0.905989	ARHGAP11A/ARHGAP40/ARHGDIG/BRSK2/DEPDC1/DEPDC1B/NCAPH/RGS20/THY1	9
GO:0004540	ribonuclease activity	1/953	104/15994	0.998356	0.999992	0.905989	EXO1	1
GO:0008047	enzyme activator activity	16/953	500/15994	0.998506	0.999992	0.905989	ARHGAP11A/ARHGAP40/ARHGDIG/CCNB1/CDK5R2/CLPS/CLPSL2/DEPDC1/DEPDC1B/EGF/GRM5/GUCA2A/MT3/NCAPH/RGS20/THY1	16
GO:0031267	small GTPase binding	13/953	434/15994	0.998639	0.999992	0.905989	ANLN/ARHGDIG/ARHGEF39/BIRC5/DIAPH3/EGF/EPS8L3/IQGAP3/ITPKA/MCF2L2/PLEKHG4B/RASGRF1/RIMS2	13
GO:0004842	ubiquitin-protein transferase activity	10/953	366/15994	0.998797	0.999992	0.905989	DTL/RNF157/RNF183/TRAIP/TRIM17/TRIM71/UBE2C/UBE2T/UBE2U/UHRF1	10
GO:0005525	GTP binding	9/953	342/15994	0.998823	0.999992	0.905989	DIRAS1/EEF1A2/GNAZ/GUCY2C/RAB3B/RASD2/TUBA3C/TUBB4A/DIRAS3	9
GO:0019787	ubiquitin-like protein transferase activity	11/953	391/15994	0.998836	0.999992	0.905989	DTL/RNF157/RNF183/TRAIP/TRIM17/TRIM71/UBE2C/UBE2T/UBE2U/UHRF1/EGR2	11
GO:0030695	GTPase regulator activity	7/953	295/15994	0.998992	0.999992	0.905989	ARHGAP11A/ARHGAP40/ARHGDIG/DEPDC1/DEPDC1B/RGS20/THY1	7
GO:0032550	purine ribonucleoside binding	9/953	346/15994	0.998998	0.999992	0.905989	DIRAS1/EEF1A2/GNAZ/GUCY2C/RAB3B/RASD2/TUBA3C/TUBB4A/DIRAS3	9
GO:0001883	purine nucleoside binding	9/953	349/15994	0.999113	0.999992	0.905989	DIRAS1/EEF1A2/GNAZ/GUCY2C/RAB3B/RASD2/TUBA3C/TUBB4A/DIRAS3	9
GO:0032549	ribonucleoside binding	9/953	349/15994	0.999113	0.999992	0.905989	DIRAS1/EEF1A2/GNAZ/GUCY2C/RAB3B/RASD2/TUBA3C/TUBB4A/DIRAS3	9
GO:0001882	nucleoside binding	9/953	356/15994	0.999333	0.999992	0.905989	DIRAS1/EEF1A2/GNAZ/GUCY2C/RAB3B/RASD2/TUBA3C/TUBB4A/DIRAS3	9
GO:0019001	guanyl nucleotide binding	9/953	361/15994	0.999457	0.999992	0.905989	DIRAS1/EEF1A2/GNAZ/GUCY2C/RAB3B/RASD2/TUBA3C/TUBB4A/DIRAS3	9
GO:0032561	guanyl ribonucleotide binding	9/953	361/15994	0.999457	0.999992	0.905989	DIRAS1/EEF1A2/GNAZ/GUCY2C/RAB3B/RASD2/TUBA3C/TUBB4A/DIRAS3	9
GO:0016874	ligase activity	1/953	122/15994	0.99946	0.999992	0.905989	UCHL1	1
GO:0043021	ribonucleoprotein complex binding	1/953	126/15994	0.999579	0.999992	0.905989	LIN28A	1
GO:0050662	coenzyme binding	5/953	278/15994	0.999825	0.999992	0.905989	G6PD/GAD1/NOX4/AADAT/DBH	5
GO:0004984	olfactory receptor activity	6/953	310/15994	0.99985	0.999992	0.905989	OR13A1/OR1F1/OR51E1/OR51E2/OR56A3/OR8G5	6
GO:0003735	structural constituent of ribosome	1/953	157/15994	0.999938	0.999992	0.905989	RPL10L	1
GO:0017137	Rab GTPase binding	1/953	170/15994	0.999972	0.999992	0.905989	RIMS2	1
GO:0140098	catalytic activity, acting on RNA	5/953	340/15994	0.999992	0.999992	0.905989	DDX53/DQX1/EXO1/PIF1/TERT	5
