# Supplementary material for: Bioinformatics analysis identifies DYNC1I1 as prognosis marker in male patients with liver hepatocellular carcinoma
Source: PLoS One. 2021 Oct 22;16(10):e0258797. doi: 10.1371/journal.pone.0258797 (PMC8535175; doi:10.1371/journal.pone.0258797)
Supplement: S4 Table — (XLSX) [file pone.0258797.s004.xlsx]

## Sheet: KEGG
ID	Description	GeneRatio	BgRatio	pvalue	p.adjust	qvalue	geneID	Count
GO:0003002	regionalization	61/978	348/16012	5.73e-14	2.61e-10	2.37e-10	ALX1/ALX4/AURKA/DKK1/DLL3/DLX1/DLX2/DMRT2/EMX1/EN1/EVX1/FEZF1/FOXD1/FOXH1/FOXJ1/GBX2/GPC3/GSC/HES2/HOXA10/HOXA11/HOXA3/HOXA6/HOXA9/HOXB8/HOXB9/HOXC10/HOXC11/HOXC13/HOXC6/HOXC8/HOXC9/HOXD10/HOXD11/HOXD3/HOXD4/HOXD8/HOXD9/LEF1/LHX3/MESP2/MNS1/NKD1/NKX2-2/NKX2-5/OTX1/PITX2/RIPPLY2/ROBO1/SIX1/SIX2/SIX3/SOSTDC1/SP8/TDRD5/VAX2/WNT3A/XRCC2/EGR2/HHIP/TBX20	61	dowm
GO:0048706	embryonic skeletal system development	33/978	125/16012	3.9e-13	8.89e-10	8.06e-10	ALX1/ALX3/ALX4/BMP7/COL11A1/COL2A1/DLX1/DLX2/DMRT2/EYA1/GSC/HOXA11/HOXA3/HOXA6/HOXA9/HOXB8/HOXB9/HOXC11/HOXC6/HOXC9/HOXD1/HOXD10/HOXD3/HOXD4/HOXD9/NKX3-2/OSR2/SCX/SHOX2/SIX1/SIX2/SIX4/SOX11	33	dowm
GO:0007389	pattern specification process	68/978	442/16012	1.3e-12	1.97e-09	1.79e-09	ALX1/ALX3/ALX4/AURKA/BMP7/DAND5/DKK1/DLL3/DLX1/DLX2/DMRT2/EMX1/EN1/EVX1/EYA1/FEZF1/FOXD1/FOXH1/FOXJ1/GBX2/GPC3/GSC/HES2/HOXA10/HOXA11/HOXA3/HOXA6/HOXA9/HOXB8/HOXB9/HOXC10/HOXC11/HOXC13/HOXC6/HOXC8/HOXC9/HOXD10/HOXD11/HOXD3/HOXD4/HOXD8/HOXD9/LEF1/LHX3/MESP2/MNS1/NKD1/NKX2-2/NKX2-5/NKX3-2/OTX1/PITX2/RIPPLY2/ROBO1/SIX1/SIX2/SIX3/SOSTDC1/SP8/TDRD5/VAX2/WNT3A/WNT6/XRCC2/AMHR2/EGR2/HHIP/TBX20	68	dowm
GO:0048704	embryonic skeletal system morphogenesis	25/978	93/16012	1.81e-10	2.07e-07	1.87e-07	ALX1/ALX3/ALX4/BMP7/COL11A1/COL2A1/DLX2/EYA1/GSC/HOXA11/HOXA3/HOXA6/HOXB8/HOXC11/HOXC9/HOXD10/HOXD3/HOXD4/HOXD9/OSR2/SHOX2/SIX1/SIX2/SIX4/SOX11	25	dowm
GO:0009952	anterior/posterior pattern specification	40/978	217/16012	2.78e-10	2.3e-07	2.09e-07	ALX1/ALX4/AURKA/DKK1/DLL3/DMRT2/EN1/FEZF1/FOXH1/GBX2/GPC3/HES2/HOXA10/HOXA11/HOXA3/HOXA6/HOXA9/HOXB8/HOXB9/HOXC10/HOXC11/HOXC13/HOXC6/HOXC8/HOXC9/HOXD10/HOXD3/HOXD4/HOXD8/HOXD9/LEF1/MESP2/NKD1/OTX1/RIPPLY2/SIX2/SIX3/TDRD5/WNT3A/XRCC2	40	dowm
GO:0001501	skeletal system development	68/978	498/16012	3.03e-10	2.3e-07	2.09e-07	ACAN/ALX1/ALX3/ALX4/BCAN/BMP7/CLDN18/COCH/COL11A1/COL2A1/COL7A1/COMP/DLL3/DLX1/DLX2/DLX5/DLX6/DMRT2/EN1/EXTL1/EYA1/FGF4/GDF10/GSC/HAPLN1/HMGA2/HOXA10/HOXA11/HOXA13/HOXA3/HOXA6/HOXA9/HOXB8/HOXB9/HOXC10/HOXC11/HOXC6/HOXC8/HOXC9/HOXD1/HOXD10/HOXD3/HOXD4/HOXD8/HOXD9/INHA/MATN3/MDK/MMP13/NKX3-2/OSR2/PHEX/PITX1/PITX2/RIPPLY2/SCX/SFRP4/SHOX2/SIX1/SIX2/SIX4/SOX11/TBX4/BMP10/ECM1/GDF2/HHIP/PTH1R	68	dowm
GO:0048705	skeletal system morphogenesis	41/978	233/16012	7.23e-10	4.63e-07	4.2e-07	ACAN/ALX1/ALX3/ALX4/BMP7/COCH/COL11A1/COL2A1/COL7A1/COMP/DLX2/DLX5/EYA1/FGF4/GSC/HOXA11/HOXA3/HOXA6/HOXB8/HOXC11/HOXC8/HOXC9/HOXD10/HOXD3/HOXD4/HOXD8/HOXD9/MATN3/MMP13/NKX3-2/OSR2/RIPPLY2/SCX/SFRP4/SHOX2/SIX1/SIX2/SIX4/SOX11/TBX4/HHIP	41	dowm
GO:0007059	chromosome segregation	47/978	291/16012	8.12e-10	4.63e-07	4.2e-07	AURKB/BANF2/BIRC5/BUB1/BUB1B/CCDC155/CCNB1/CCNE1/CDC20/CDC6/CDCA2/CDCA5/CDCA8/CDT1/CENPE/CENPF/CENPK/CENPW/DLGAP5/EME1/FMN2/HJURP/KIF14/KIF18A/KIF18B/KIF23/KIF2C/KIF4A/KIFC1/MAEL/MKI67/NCAPG/NCAPH/NDC80/NEK2/NUF2/PLK1/PRC1/PTTG1/SKA1/SKA3/SMC1B/SPC25/TEX11/TOP2A/TRIP13/TTK	47	dowm
GO:0000280	nuclear division	56/978	384/16012	1.04e-09	5.24e-07	4.76e-07	ANLN/ASPM/AURKA/AURKB/BIRC5/BMP7/BRDT/BUB1/BUB1B/CCDC155/CCNB1/CCNE1/CDC20/CDC25C/CDC6/CDCA5/CDCA8/CDT1/CENPE/CENPF/CENPK/DLGAP5/EGF/EME1/FBXO43/FMN2/KIF14/KIF18A/KIF18B/KIF23/KIF2C/KIF4A/KIFC1/MAEL/MISP/MKI67/MND1/MYBL2/NCAPG/NCAPH/NDC80/NEK2/NUF2/PKMYT1/PLK1/PRC1/PRDM7/PRDM9/PTTG1/RAD54L/TEX11/TEX19/TOP2A/TRIP13/TTK/UBE2C	56	dowm
GO:0000070	mitotic sister chromatid segregation	30/978	144/16012	2.42e-09	1.1e-06	1e-06	AURKB/BUB1/BUB1B/CCNB1/CDC20/CDC6/CDCA5/CDCA8/CDT1/CENPE/CENPF/CENPK/DLGAP5/KIF14/KIF18A/KIF18B/KIF23/KIF2C/KIF4A/KIFC1/NCAPG/NCAPH/NDC80/NEK2/NUF2/PLK1/PRC1/PTTG1/TRIP13/TTK	30	dowm
GO:0048562	embryonic organ morphogenesis	45/978	285/16012	3.87e-09	1.6e-06	1.46e-06	ALX1/ALX3/ALX4/ATP8A2/BMP7/COL11A1/COL2A1/CTHRC1/DLX2/DLX5/DLX6/EYA1/FOXH1/GBX2/GJB6/GSC/HMX2/HOXA11/HOXA3/HOXA6/HOXB8/HOXC11/HOXC9/HOXD10/HOXD3/HOXD4/HOXD9/NKX2-5/NKX3-2/OSR2/OTX1/SHOX2/SIX1/SIX2/SIX3/SIX4/SOX11/STRA6/STRC/USH1C/USH1G/VAX2/WNT3A/SLITRK6/TBX20	45	dowm
GO:0048285	organelle fission	58/978	421/16012	4.57e-09	1.74e-06	1.57e-06	ANLN/ASPM/AURKA/AURKB/BIRC5/BMP7/BRDT/BUB1/BUB1B/CCDC155/CCNB1/CCNE1/CDC20/CDC25C/CDC6/CDCA5/CDCA8/CDT1/CENPE/CENPF/CENPK/DLGAP5/EGF/EME1/FBXO43/FMN2/KIF14/KIF18A/KIF18B/KIF23/KIF2C/KIF4A/KIFC1/MAEL/MAPT/MISP/MKI67/MND1/MTFR2/MYBL2/NCAPG/NCAPH/NDC80/NEK2/NUF2/PKMYT1/PLK1/PRC1/PRDM7/PRDM9/PTTG1/RAD54L/TEX11/TEX19/TOP2A/TRIP13/TTK/UBE2C	58	dowm
GO:0140014	mitotic nuclear division	41/978	255/16012	1.12e-08	3.93e-06	3.56e-06	ANLN/AURKA/AURKB/BIRC5/BMP7/BUB1/BUB1B/CCNB1/CDC20/CDC25C/CDC6/CDCA5/CDCA8/CDT1/CENPE/CENPF/CENPK/DLGAP5/EGF/KIF14/KIF18A/KIF18B/KIF23/KIF2C/KIF4A/KIFC1/MISP/MKI67/MYBL2/NCAPG/NCAPH/NDC80/NEK2/NUF2/PKMYT1/PLK1/PRC1/PTTG1/TRIP13/TTK/UBE2C	41	dowm
GO:0000819	sister chromatid segregation	32/978	172/16012	1.34e-08	4.36e-06	3.95e-06	AURKB/BUB1/BUB1B/CCNB1/CDC20/CDC6/CDCA5/CDCA8/CDT1/CENPE/CENPF/CENPK/DLGAP5/KIF14/KIF18A/KIF18B/KIF23/KIF2C/KIF4A/KIFC1/NCAPG/NCAPH/NDC80/NEK2/NUF2/PLK1/PRC1/PTTG1/SMC1B/TOP2A/TRIP13/TTK	32	dowm
GO:0098813	nuclear chromosome segregation	38/978	236/16012	3.7e-08	1.12e-05	1.02e-05	AURKB/BUB1/BUB1B/CCDC155/CCNB1/CCNE1/CDC20/CDC6/CDCA5/CDCA8/CDT1/CENPE/CENPF/CENPK/DLGAP5/EME1/FMN2/KIF14/KIF18A/KIF18B/KIF23/KIF2C/KIF4A/KIFC1/MAEL/NCAPG/NCAPH/NDC80/NEK2/NUF2/PLK1/PRC1/PTTG1/SMC1B/TEX11/TOP2A/TRIP13/TTK	38	dowm
GO:0009954	proximal/distal pattern formation	12/978	31/16012	1.2e-07	3.43e-05	3.11e-05	DLX1/DLX2/EN1/HOXA10/HOXA11/HOXA9/HOXC10/HOXC11/HOXD10/HOXD9/SIX3/SP8	12	dowm
GO:0051321	meiotic cell cycle	36/978	231/16012	1.95e-07	5.22e-05	4.74e-05	ASPM/AURKA/BRDT/BUB1/BUB1B/CCDC155/CCNE1/CDC20/CDC25C/DUSP13/EME1/EXO1/FBXO43/FMN2/KIF18A/MAEL/MND1/MNS1/NCAPH/NEK2/NUF2/PKMYT1/PLK1/PRDM7/PRDM9/PTTG1/RAD54L/REC114/SMC1B/STRA8/TEX11/TEX19/TOP2A/TRIP13/TTK/XRCC2	36	dowm
GO:0048736	appendage development	30/978	174/16012	2.19e-07	5.26e-05	4.77e-05	ALX1/ALX3/ALX4/BMP7/COL2A1/COMP/DKK1/DLX5/DLX6/EN1/FGF4/GPC3/HOXA10/HOXA11/HOXA9/HOXC10/HOXC11/HOXC13/HOXD10/HOXD9/LEF1/OSR2/PITX1/PITX2/SCX/SHOX2/SLC7A11/SOX11/SP8/TBX4	30	dowm
GO:0060173	limb development	30/978	174/16012	2.19e-07	5.26e-05	4.77e-05	ALX1/ALX3/ALX4/BMP7/COL2A1/COMP/DKK1/DLX5/DLX6/EN1/FGF4/GPC3/HOXA10/HOXA11/HOXA9/HOXC10/HOXC11/HOXC13/HOXD10/HOXD9/LEF1/OSR2/PITX1/PITX2/SCX/SHOX2/SLC7A11/SOX11/SP8/TBX4	30	dowm
GO:0051304	chromosome separation	19/978	86/16012	7.89e-07	0.000179912	0.000163205	AURKB/BUB1/BUB1B/CCNB1/CDC20/CDC6/CDT1/CENPE/CENPF/DLGAP5/EME1/NCAPH/NDC80/PLK1/PTTG1/TEX11/TOP2A/TRIP13/TTK	19	dowm
GO:0010965	regulation of mitotic sister chromatid separation	15/978	56/16012	8.42e-07	0.000181025	0.000164214	AURKB/BUB1/BUB1B/CCNB1/CDC20/CDC6/CDT1/CENPE/CENPF/DLGAP5/NDC80/PLK1/PTTG1/TRIP13/TTK	15	dowm
GO:0015698	inorganic anion transport	28/978	166/16012	8.74e-07	0.000181025	0.000164214	ANO2/AQP6/BSND/CLCNKA/FXYD3/GABRA2/GABRA3/GABRD/GABRE/GABRG2/GABRQ/GABRR1/GABRR3/GRM5/P2RY4/ROS1/SFRP4/SLC12A1/SLC22A11/SLC22A6/SLC22A8/SLC26A6/SLC26A9/SLC34A3/SLC4A11/SLC4A3/WNK4/FGF23	28	dowm
GO:0030326	embryonic limb morphogenesis	23/978	122/16012	1.14e-06	0.000215677	0.000195649	ALX1/ALX3/ALX4/BMP7/DKK1/DLX5/DLX6/EN1/FGF4/GPC3/HOXA10/HOXA11/HOXA9/HOXC10/HOXC11/HOXD10/HOXD9/LEF1/OSR2/PITX1/SHOX2/SP8/TBX4	23	dowm
GO:0035113	embryonic appendage morphogenesis	23/978	122/16012	1.14e-06	0.000215677	0.000195649	ALX1/ALX3/ALX4/BMP7/DKK1/DLX5/DLX6/EN1/FGF4/GPC3/HOXA10/HOXA11/HOXA9/HOXC10/HOXC11/HOXD10/HOXD9/LEF1/OSR2/PITX1/SHOX2/SP8/TBX4	23	dowm
GO:0048568	embryonic organ development	52/978	424/16012	1.19e-06	0.00021783	0.000197602	ALX1/ALX3/ALX4/APELA/ATP8A2/BMP7/COL11A1/COL2A1/CTHRC1/DLX2/DLX5/DLX6/E2F7/E2F8/EN1/EN2/EYA1/FOXH1/GBX2/GCM1/GJB6/GSC/HMX2/HOXA11/HOXA3/HOXA6/HOXB8/HOXC11/HOXC9/HOXD10/HOXD3/HOXD4/HOXD9/LEF1/NKX2-5/NKX3-2/OSR2/OTX1/SHOX2/SIX1/SIX2/SIX3/SIX4/SOX11/STRA6/STRC/USH1C/USH1G/VAX2/WNT3A/SLITRK6/TBX20	52	dowm
GO:0030071	regulation of mitotic metaphase/anaphase transition	14/978	51/16012	1.41e-06	0.000247469	0.000224489	AURKB/BUB1/BUB1B/CCNB1/CDC20/CDC6/CDT1/CENPE/CENPF/DLGAP5/NDC80/PLK1/TRIP13/TTK	14	dowm
GO:2000816	negative regulation of mitotic sister chromatid separation	12/978	38/16012	1.55e-06	0.000261929	0.000237605	AURKB/BUB1/BUB1B/CCNB1/CDC20/CDT1/CENPF/NDC80/PLK1/PTTG1/TRIP13/TTK	12	dowm
GO:0051306	mitotic sister chromatid separation	15/978	59/16012	1.74e-06	0.000273565	0.000248161	AURKB/BUB1/BUB1B/CCNB1/CDC20/CDC6/CDT1/CENPE/CENPF/DLGAP5/NDC80/PLK1/PTTG1/TRIP13/TTK	15	dowm
GO:0042471	ear morphogenesis	22/978	116/16012	1.74e-06	0.000273565	0.000248161	ATP8A2/COL11A1/COL2A1/CTHRC1/DLX5/DLX6/EYA1/GBX2/GJB6/GSC/HMX2/NKX3-2/OSR2/OTX1/SIX1/SIX2/SIX4/STRC/USH1C/USH1G/WNT3A/SLITRK6	22	dowm
GO:0035107	appendage morphogenesis	25/978	144/16012	1.94e-06	0.000284777	0.000258332	ALX1/ALX3/ALX4/BMP7/COL2A1/DKK1/DLX5/DLX6/EN1/FGF4/GPC3/HOXA10/HOXA11/HOXA9/HOXC10/HOXC11/HOXD10/HOXD9/LEF1/OSR2/PITX1/SHOX2/SOX11/SP8/TBX4	25	dowm
GO:0035108	limb morphogenesis	25/978	144/16012	1.94e-06	0.000284777	0.000258332	ALX1/ALX3/ALX4/BMP7/COL2A1/DKK1/DLX5/DLX6/EN1/FGF4/GPC3/HOXA10/HOXA11/HOXA9/HOXC10/HOXC11/HOXD10/HOXD9/LEF1/OSR2/PITX1/SHOX2/SOX11/SP8/TBX4	25	dowm
GO:1905819	negative regulation of chromosome separation	12/978	39/16012	2.12e-06	0.000301587	0.000273581	AURKB/BUB1/BUB1B/CCNB1/CDC20/CDT1/CENPF/NDC80/PLK1/PTTG1/TRIP13/TTK	12	dowm
GO:1902099	regulation of metaphase/anaphase transition of cell cycle	14/978	53/16012	2.34e-06	0.000323302	0.00029328	AURKB/BUB1/BUB1B/CCNB1/CDC20/CDC6/CDT1/CENPE/CENPF/DLGAP5/NDC80/PLK1/TRIP13/TTK	14	dowm
GO:0140013	meiotic nuclear division	26/978	156/16012	2.68e-06	0.000346864	0.000314653	ASPM/AURKA/BRDT/BUB1/BUB1B/CCDC155/CCNE1/CDC20/EME1/FBXO43/FMN2/KIF18A/MAEL/MND1/NCAPH/NUF2/PLK1/PRDM7/PRDM9/PTTG1/RAD54L/TEX11/TEX19/TOP2A/TRIP13/TTK	26	dowm
GO:0034765	regulation of ion transmembrane transport	54/978	459/16012	2.69e-06	0.000346864	0.000314653	ACTN2/BDKRB1/BPIFA1/CACNA1B/CACNA1E/CACNA1I/CACNA1S/CACNB4/CACNG1/CACNG4/CEMIP/CLCNKA/FXYD3/G6PD/GAL/GPR35/GRIA2/GRIN1/GRIN2A/GRM5/HCN2/HTR3A/KCNC1/KCNC2/KCNE5/KCNH2/KCNH5/KCNH6/KCNJ6/KCNJ9/KCNK12/KCNU1/LRRC26/LRRC52/MAPK8IP2/MTNR1B/NEFL/NLGN1/RASGRF1/S100A1/SCN1A/SHISA8/SLN/STAC2/TESC/THY1/TMC2/TRPM5/WNK4/CRHBP/DHRS7C/HAMP/KCNN2/LRRC55	54	dowm
GO:1905818	regulation of chromosome separation	15/978	61/16012	2.74e-06	0.000346864	0.000314653	AURKB/BUB1/BUB1B/CCNB1/CDC20/CDC6/CDT1/CENPE/CENPF/DLGAP5/NDC80/PLK1/PTTG1/TRIP13/TTK	15	dowm
GO:0007091	metaphase/anaphase transition of mitotic cell cycle	14/978	54/16012	2.98e-06	0.000360965	0.000327445	AURKB/BUB1/BUB1B/CCNB1/CDC20/CDC6/CDT1/CENPE/CENPF/DLGAP5/NDC80/PLK1/TRIP13/TTK	14	dowm
GO:0007094	mitotic spindle assembly checkpoint	11/978	34/16012	3.25e-06	0.000360965	0.000327445	AURKB/BUB1/BUB1B/CCNB1/CDC20/CDT1/CENPF/NDC80/PLK1/TRIP13/TTK	11	dowm
GO:0031577	spindle checkpoint	11/978	34/16012	3.25e-06	0.000360965	0.000327445	AURKB/BUB1/BUB1B/CCNB1/CDC20/CDT1/CENPF/NDC80/PLK1/TRIP13/TTK	11	dowm
GO:0071173	spindle assembly checkpoint	11/978	34/16012	3.25e-06	0.000360965	0.000327445	AURKB/BUB1/BUB1B/CCNB1/CDC20/CDT1/CENPF/NDC80/PLK1/TRIP13/TTK	11	dowm
GO:0071174	mitotic spindle checkpoint	11/978	34/16012	3.25e-06	0.000360965	0.000327445	AURKB/BUB1/BUB1B/CCNB1/CDC20/CDT1/CENPF/NDC80/PLK1/TRIP13/TTK	11	dowm
GO:0033048	negative regulation of mitotic sister chromatid segregation	12/978	41/16012	3.82e-06	0.000409096	0.000371106	AURKB/BUB1/BUB1B/CCNB1/CDC20/CDT1/CENPF/NDC80/PLK1/PTTG1/TRIP13/TTK	12	dowm
GO:0007093	mitotic cell cycle checkpoint	26/978	159/16012	3.86e-06	0.000409096	0.000371106	AURKA/AURKB/BUB1/BUB1B/CCNB1/CDC20/CDC25C/CDC6/CDK1/CDT1/CENPF/CLSPN/E2F1/E2F7/E2F8/EME1/GTSE1/HMGA2/NDC80/ORC1/PLK1/SFN/TICRR/TOP2A/TRIP13/TTK	26	dowm
GO:0090596	sensory organ morphogenesis	35/978	251/16012	4.04e-06	0.000418418	0.000379563	AQP5/ATP8A2/BMP7/COL11A1/COL2A1/CTHRC1/DLX5/DLX6/EYA1/GBX2/GJB6/GNGT1/GSC/HMX2/HOXC13/NKD1/NKX3-2/OLFM3/OSR2/OTX1/PITX2/PTF1A/SIX1/SIX2/SIX3/SIX4/SOX11/STRA6/STRC/THY1/USH1C/USH1G/VAX2/WNT3A/SLITRK6	35	dowm
GO:0051983	regulation of chromosome segregation	19/978	96/16012	4.54e-06	0.000459873	0.000417169	AURKB/BUB1/BUB1B/CCNB1/CDC20/CDC6/CDCA5/CDT1/CENPE/CENPF/DLGAP5/KIF2C/MKI67/NDC80/NEK2/PLK1/PTTG1/TRIP13/TTK	19	dowm
GO:0044784	metaphase/anaphase transition of cell cycle	14/978	56/16012	4.76e-06	0.000471593	0.0004278	AURKB/BUB1/BUB1B/CCNB1/CDC20/CDC6/CDT1/CENPE/CENPF/DLGAP5/NDC80/PLK1/TRIP13/TTK	14	dowm
GO:0042391	regulation of membrane potential	49/978	410/16012	5.03e-06	0.000479446	0.000434924	ABCB5/ACTN2/ASIC1/CACNA1B/CACNA1E/CACNA1I/CACNB4/CACNG4/CHRNA3/CHRND/CLDN19/CNR1/GABRA2/GABRA3/GABRD/GABRE/GABRG2/GABRQ/GABRR1/GABRR3/GPR35/GRIK2/GRIK4/GRIN1/GRIN2A/GRM5/HCN2/HTR3A/HTR3B/KCNC1/KCNC2/KCNE5/KCNH2/KCNH5/KCNH6/KCNK12/KCNK9/KCNU1/MAPK8IP2/MAPT/MTNR1B/NLGN1/POPDC3/RIMS2/SCN1A/SEZ6/ADRA1A/BCO2/KCNN2	49	dowm
GO:0033046	negative regulation of sister chromatid segregation	12/978	42/16012	5.05e-06	0.000479446	0.000434924	AURKB/BUB1/BUB1B/CCNB1/CDC20/CDT1/CENPF/NDC80/PLK1/PTTG1/TRIP13/TTK	12	dowm
GO:0033047	regulation of mitotic sister chromatid segregation	15/978	64/16012	5.21e-06	0.000485005	0.000439966	AURKB/BUB1/BUB1B/CCNB1/CDC20/CDC6/CDT1/CENPE/CENPF/DLGAP5/NDC80/PLK1/PTTG1/TRIP13/TTK	15	dowm
GO:1903046	meiotic cell cycle process	27/978	172/16012	5.59e-06	0.00050995	0.000462595	ASPM/AURKA/BRDT/BUB1/BUB1B/CCDC155/CCNE1/CDC20/CDC25C/EME1/FBXO43/FMN2/KIF18A/MAEL/MND1/NCAPH/NUF2/PLK1/PRDM7/PRDM9/PTTG1/RAD54L/TEX11/TEX19/TOP2A/TRIP13/TTK	27	dowm
GO:0045841	negative regulation of mitotic metaphase/anaphase transition	11/978	36/16012	6.09e-06	0.000544334	0.000493786	AURKB/BUB1/BUB1B/CCNB1/CDC20/CDT1/CENPF/NDC80/PLK1/TRIP13/TTK	11	dowm
GO:0051783	regulation of nuclear division	28/978	183/16012	6.25e-06	0.000548257	0.000497345	ANLN/AURKA/AURKB/BMP7/BUB1/BUB1B/CCNB1/CDC20/CDC25C/CDC6/CDCA5/CDT1/CENPE/CENPF/DLGAP5/EGF/FBXO43/MKI67/NDC80/NEK2/PKMYT1/PLK1/PRDM7/PRDM9/PTTG1/TRIP13/TTK/UBE2C	28	dowm
GO:0051985	negative regulation of chromosome segregation	12/978	43/16012	6.62e-06	0.000569069	0.000516225	AURKB/BUB1/BUB1B/CCNB1/CDC20/CDT1/CENPF/NDC80/PLK1/PTTG1/TRIP13/TTK	12	dowm
GO:0051383	kinetochore organization	8/978	19/16012	7.77e-06	0.000655526	0.000594653	CDT1/CENPA/CENPE/CENPF/CENPK/CENPW/NDC80/NUF2	8	dowm
GO:1902850	microtubule cytoskeleton organization involved in mitosis	22/978	127/16012	8.18e-06	0.000658343	0.000597208	ACTL8/AURKA/AURKB/BIRC5/CCNB1/CDC20/CENPA/CENPE/KIF23/KIF4A/KIFC1/MISP/MYBL2/NDC80/NEK2/NUF2/PLK1/PRC1/SAPCD2/SPC25/TTK/WDR62	22	dowm
GO:1902100	negative regulation of metaphase/anaphase transition of cell cycle	11/978	37/16012	8.19e-06	0.000658343	0.000597208	AURKB/BUB1/BUB1B/CCNB1/CDC20/CDT1/CENPF/NDC80/PLK1/TRIP13/TTK	11	dowm
GO:0045839	negative regulation of mitotic nuclear division	13/978	51/16012	8.23e-06	0.000658343	0.000597208	AURKB/BMP7/BUB1/BUB1B/CCNB1/CDC20/CDT1/CENPF/NDC80/PLK1/PTTG1/TRIP13/TTK	13	dowm
GO:0051784	negative regulation of nuclear division	14/978	59/16012	9.18e-06	0.00072167	0.000654654	AURKB/BMP7/BUB1/BUB1B/CCNB1/CDC20/CDT1/CENPF/FBXO43/NDC80/PLK1/PTTG1/TRIP13/TTK	14	dowm
GO:0033045	regulation of sister chromatid segregation	16/978	75/16012	9.35e-06	0.000722361	0.000655282	AURKB/BUB1/BUB1B/CCNB1/CDC20/CDC6/CDCA5/CDT1/CENPE/CENPF/DLGAP5/NDC80/PLK1/PTTG1/TRIP13/TTK	16	dowm
GO:0007052	mitotic spindle organization	19/978	102/16012	1.14e-05	0.000868722	0.000788051	AURKA/AURKB/BIRC5/CCNB1/CDC20/CENPE/KIF23/KIF4A/KIFC1/MISP/MYBL2/NDC80/NEK2/NUF2/PLK1/PRC1/SPC25/TTK/WDR62	19	dowm
GO:0007088	regulation of mitotic nuclear division	25/978	159/16012	1.2e-05	0.000893091	0.000810157	ANLN/AURKA/AURKB/BMP7/BUB1/BUB1B/CCNB1/CDC20/CDC25C/CDC6/CDCA5/CDT1/CENPE/CENPF/DLGAP5/EGF/MKI67/NDC80/NEK2/PKMYT1/PLK1/PTTG1/TRIP13/TTK/UBE2C	25	dowm
GO:0050905	neuromuscular process	19/978	104/16012	1.53e-05	0.0011232	0.0010189	ATP8A2/CHRND/COMP/CSMD1/CTNNA2/FOXS1/GRIN1/GRIN2A/HOXC10/HOXD10/IGDCC3/NEFL/SCN1A/SLC6A3/STRA6/UCHL1/USH1C/USH1G/SLITRK6	19	dowm
GO:0060272	embryonic skeletal joint morphogenesis	6/978	11/16012	1.81e-05	0.00131025	0.00118858	BMP7/COL2A1/HOXA11/HOXC11/OSR2/SHOX2	6	dowm
GO:0007586	digestion	22/978	134/16012	1.97e-05	0.00140281	0.00127254	ALPI/AQP5/ARX/CAPN8/CAPN9/CCKBR/CEL/CLPS/CLPSL2/GUCA2A/GUCY2C/MUC13/PGC/PRSS1/SI/SLC26A6/SLC2A5/SST/UCN2/VSIG1/WNK4/HAMP	22	dowm
GO:0051303	establishment of chromosome localization	15/978	71/16012	2e-05	0.00140281	0.00127254	CCDC155/CCNB1/CDCA5/CDCA8/CDT1/CENPE/CENPF/DLGAP5/FMN2/KIF14/KIF18A/KIF2C/KIFC1/NDC80/NUF2	15	dowm
GO:0001708	cell fate specification	18/978	97/16012	2.04e-05	0.00140832	0.00127754	DKK1/EVX1/EYA1/GSC/HOXA11/HOXC10/HOXD10/ISL2/LHX3/MNX1/NKX2-2/POU3F2/SIX1/SIX2/SOX2/TBX4/WNT3A/TBX20	18	dowm
GO:0048665	neuron fate specification	10/978	34/16012	2.35e-05	0.0015994	0.00145088	EVX1/EYA1/HOXC10/HOXD10/ISL2/LHX3/MNX1/NKX2-2/POU3F2/SIX1	10	dowm
GO:0050000	chromosome localization	15/978	72/16012	2.39e-05	0.0015994	0.00145088	CCDC155/CCNB1/CDCA5/CDCA8/CDT1/CENPE/CENPF/DLGAP5/FMN2/KIF14/KIF18A/KIF2C/KIFC1/NDC80/NUF2	15	dowm
GO:0000075	cell cycle checkpoint	29/978	207/16012	2.43e-05	0.00160204	0.00145327	AURKA/AURKB/BUB1/BUB1B/CCNB1/CDC20/CDC25C/CDC45/CDC6/CDK1/CDT1/CENPF/CLSPN/DTL/E2F1/E2F7/E2F8/EME1/GTSE1/HMGA2/NDC80/ORC1/PLK1/SFN/SOX11/TICRR/TOP2A/TRIP13/TTK	29	dowm
GO:0021536	diencephalon development	15/978	75/16012	3.96e-05	0.00258162	0.00234189	ARX/GBX2/GHRHR/KCNC1/KCNC2/LHX3/NR0B1/OTX1/PITX1/PITX2/POU3F2/SIX3/SLC6A3/SOX2/TAL2	15	dowm
GO:0043583	ear development	29/978	213/16012	4.15e-05	0.00266516	0.00241767	ATP8A2/CCNA2/COL11A1/COL2A1/CTHRC1/DLX5/DLX6/EYA1/GBX2/GJB6/GSC/HMX2/LHX3/NKX3-2/OSR2/OTX1/SIX1/SIX2/SIX4/SOX2/STRA6/STRC/USH1C/USH1G/WNT3A/BMPER/CXCL14/PVALB/SLITRK6	29	dowm
GO:0007080	mitotic metaphase plate congression	11/978	44/16012	4.95e-05	0.00313654	0.00284527	CCNB1/CDCA5/CDCA8/CDT1/CENPE/KIF14/KIF18A/KIF2C/KIFC1/NDC80/NUF2	11	dowm
GO:0045132	meiotic chromosome segregation	15/978	77/16012	5.47e-05	0.00341597	0.00309876	BUB1/BUB1B/CCDC155/CCNE1/EME1/FMN2/MAEL/NCAPH/NUF2/PLK1/PTTG1/TEX11/TOP2A/TRIP13/TTK	15	dowm
GO:0042472	inner ear morphogenesis	17/978	96/16012	6.39e-05	0.00393566	0.00357019	ATP8A2/COL11A1/COL2A1/CTHRC1/DLX5/DLX6/EYA1/GBX2/HMX2/OTX1/SIX1/SIX4/STRC/USH1C/USH1G/WNT3A/SLITRK6	17	dowm
GO:1904062	regulation of cation transmembrane transport	38/978	320/16012	6.52e-05	0.00396327	0.00359523	ACTN2/BDKRB1/BPIFA1/CACNB4/CACNG1/CACNG4/CEMIP/FXYD3/G6PD/GAL/GPR35/GRIA2/GRIN1/GRIN2A/KCNC1/KCNC2/KCNE5/KCNH2/LRRC26/LRRC52/MAPK8IP2/MTNR1B/NEFL/NLGN1/RASGRF1/S100A1/SHISA8/SLN/STAC2/TESC/THY1/TMC2/WNK4/CRHBP/DHRS7C/HAMP/KCNN2/LRRC55	38	dowm
GO:0051216	cartilage development	27/978	197/16012	6.73e-05	0.00401447	0.00364168	ACAN/ALX1/BMP7/COCH/COL11A1/COL2A1/COL7A1/COMP/DLX2/FGF4/HMGA2/HOXA11/HOXA3/HOXD3/MATN3/MDK/MMP13/NKX3-2/OSR2/PITX1/SCX/SHOX2/SIX2/BMP10/ECM1/GDF2/PTH1R	27	dowm
GO:1901381	positive regulation of potassium ion transmembrane transport	10/978	38/16012	6.78e-05	0.00401447	0.00364168	ACTN2/GAL/KCNC1/KCNC2/KCNE5/KCNH2/LRRC26/LRRC52/WNK4/LRRC55	10	dowm
GO:0006821	chloride transport	18/978	106/16012	6.97e-05	0.00407263	0.00369444	ANO2/BSND/CLCNKA/FXYD3/GABRA2/GABRA3/GABRD/GABRE/GABRG2/GABRQ/GABRR1/GABRR3/GRM5/P2RY4/SLC12A1/SLC26A6/SLC26A9/WNK4	18	dowm
GO:0014706	striated muscle tissue development	41/978	359/16012	8.27e-05	0.00477308	0.00432984	ACTN2/ANKRD33/BMP7/CCNB1/CDK1/CENPF/CHRND/COL11A1/DKK1/DNER/EYA1/FOXH1/G6PD/HOXD10/HOXD9/LEF1/MYBPC1/MYO18B/NEB/NKX2-5/NOX4/NPHS1/PITX1/POPDC3/RBM24/SCX/SHOX2/SIX1/SIX4/SOX11/TNNC1/TNNI3/TP73/WNT3A/ADRA1A/BMP10/EGR1/EGR2/FOS/HAMP/TBX20	41	dowm
GO:0035270	endocrine system development	20/978	127/16012	8.48e-05	0.00483419	0.00438528	GHRHR/GIP/HOXA3/HOXD3/INSM1/LHX3/MDK/MNX1/NKX2-2/NKX2-5/NR0B1/PITX1/PITX2/POU3F2/RFX6/SIX1/SIX3/SLC6A3/SOX2/STRA6	20	dowm
GO:1900449	regulation of glutamate receptor signaling pathway	13/978	63/16012	9.15e-05	0.00514658	0.00466866	ACTN2/CACNG4/FRRS1L/GRIA2/GRIN1/GRIN2A/MAPK8IP2/NEFL/NLGN1/RASGRF1/SHISA8/UNC13A/CRHBP	13	dowm
GO:0007215	glutamate receptor signaling pathway	17/978	99/16012	9.52e-05	0.00529305	0.00480153	ACTN2/CACNG4/FRRS1L/GRIA2/GRIK2/GRIK4/GRIN1/GRIN2A/GRM4/GRM5/MAPK8IP2/NEFL/NLGN1/RASGRF1/SHISA8/UNC13A/CRHBP	17	dowm
GO:0072498	embryonic skeletal joint development	6/978	14/16012	0.000100385	0.00549671	0.00498627	BMP7/COL2A1/HOXA11/HOXC11/OSR2/SHOX2	6	dowm
GO:0061982	meiosis I cell cycle process	18/978	109/16012	0.0001013	0.00549671	0.00498627	AURKA/BRDT/CCDC155/CCNE1/CDC25C/EME1/FMN2/MAEL/MND1/PLK1/PRDM7/PRDM9/PTTG1/RAD54L/TEX11/TEX19/TOP2A/TRIP13	18	dowm
GO:0060537	muscle tissue development	42/978	375/16012	0.000105751	0.00567076	0.00514416	ACTN2/ANKRD33/BMP7/CCNB1/CDK1/CENPF/CHRND/COL11A1/DKK1/DNER/EYA1/FOXH1/G6PD/HOXD10/HOXD9/LEF1/MYBPC1/MYO18B/NEB/NKX2-5/NOX4/NPHS1/PITX1/POPDC3/RBM24/SCX/SHOX2/SIX1/SIX4/SOX11/STRA6/TNNC1/TNNI3/TP73/WNT3A/ADRA1A/BMP10/EGR1/EGR2/FOS/HAMP/TBX20	42	dowm
GO:0048663	neuron fate commitment	13/978	64/16012	0.000108444	0.00574751	0.00521379	DLX1/DLX2/EVX1/EYA1/HOXC10/HOXD10/ISL2/LHX3/MNX1/NKX2-2/POU3F2/PTF1A/SIX1	13	dowm
GO:0051310	metaphase plate congression	12/978	56/16012	0.000115434	0.0060477	0.0054861	CCNB1/CDCA5/CDCA8/CDT1/CENPE/CENPF/KIF14/KIF18A/KIF2C/KIFC1/NDC80/NUF2	12	dowm
GO:0030534	adult behavior	21/978	140/16012	0.000116936	0.00605673	0.00549429	CHRNA3/DMBX1/EN1/GABRG2/GIP/GRIN1/HOXB8/HOXD10/HOXD9/OTOG/PPP1R1B/SCN1A/SEZ6/SLC7A11/SLITRK1/SNCG/UCHL1/CRHBP/CXCL12/DBH/SLITRK6	21	dowm
GO:0007626	locomotory behavior	26/978	194/16012	0.000132273	0.00677415	0.00614509	ADCY8/C1QL1/CACNA1B/CHRNA3/DMBX1/EN1/GAD1/GIP/GRIN1/GRM5/HOXB8/HOXD10/HOXD9/HTR2C/OTOG/PPP1R1B/RASD2/SCN1A/SEZ6/SLC6A3/SNCG/UCHL1/CXCL12/DBH/EGR1/SLITRK6	26	dowm
GO:2001257	regulation of cation channel activity	23/978	164/16012	0.000160462	0.00812651	0.00737187	ACTN2/CACNB4/CACNG4/GAL/GPR35/GRIA2/GRIN1/GRIN2A/KCNC1/KCNC2/KCNE5/LRRC26/LRRC52/MAPK8IP2/MTNR1B/NEFL/NLGN1/RASGRF1/S100A1/SHISA8/STAC2/CRHBP/LRRC55	23	dowm
GO:0006836	neurotransmitter transport	32/978	265/16012	0.000176186	0.00880862	0.00799064	APLN/ASIC1/CACNA1B/CHRNA3/CNR1/CPLX2/ERC2/GABRA2/GABRQ/GAD1/GRM4/HTR2C/NLGN1/P2RY4/PPFIA4/RAB3B/RIMS2/SLC6A14/SLC6A15/SLC6A17/SLC6A2/SLC6A3/SLC6A7/SLC6A8/SLC7A11/SNCG/SYN3/SYT5/SYT8/UNC13A/ADRA1A/CHRM2	32	dowm
GO:0007127	meiosis I	17/978	104/16012	0.000177796	0.00880862	0.00799064	AURKA/BRDT/CCDC155/CCNE1/EME1/FMN2/MAEL/MND1/PLK1/PRDM7/PRDM9/PTTG1/RAD54L/TEX11/TEX19/TOP2A/TRIP13	17	dowm
GO:0008344	adult locomotory behavior	14/978	76/16012	0.000179922	0.0088181	0.00799924	DMBX1/EN1/GIP/GRIN1/HOXB8/HOXD10/HOXD9/OTOG/SCN1A/SEZ6/SNCG/UCHL1/CXCL12/SLITRK6	14	dowm
GO:0030900	forebrain development	41/978	373/16012	0.000190839	0.00925366	0.00839435	ARX/ASPM/BCAN/CDK5R2/DKK1/DLX1/DLX2/DLX5/E2F1/EMX1/EPHA5/FEZF1/GBX2/GHRHR/GRIN1/GSC/IGF2BP1/KCNC1/KCNC2/KIF14/KIF1A/LEF1/LHX3/MDK/NEFL/NR0B1/OTX1/PITX1/PITX2/POU3F2/ROBO1/SIX3/SLC6A3/SLC7A11/SOX2/SSTR3/TAL2/VAX2/WDR62/WNT3A/CXCL12	41	dowm
GO:0000083	regulation of transcription involved in G1/S transition of mitotic cell cycle	8/978	28/16012	0.000195064	0.00935899	0.0084899	CCNE1/CDC45/CDC6/CDT1/E2F1/E2F7/ORC1/RRM2	8	dowm
GO:1902476	chloride transmembrane transport	15/978	86/16012	0.000201956	0.00958869	0.00869827	ANO2/BSND/CLCNKA/FXYD3/GABRA2/GABRA3/GABRD/GABRE/GABRG2/GABRQ/GABRR1/GABRR3/SLC12A1/SLC26A6/SLC26A9	15	dowm
GO:0098743	cell aggregation	7/978	22/16012	0.000235078	0.0109759	0.00995667	ACAN/ALX1/BPIFA1/COL11A1/COL2A1/FGF4/MPZ	7	dowm
GO:2000310	regulation of NMDA receptor activity	9/978	36/16012	0.000239717	0.0109759	0.00995667	ACTN2/GRIA2/GRIN1/GRIN2A/MAPK8IP2/NEFL/NLGN1/RASGRF1/CRHBP	9	dowm
GO:0001707	mesoderm formation	13/978	69/16012	0.000240349	0.0109759	0.00995667	APELA/BMP7/DKK1/EYA1/HMGA2/HOXA11/LEF1/MESP2/SCX/SIX2/TLX2/WNT3A/TBX20	13	dowm
GO:0000076	DNA replication checkpoint	6/978	16/16012	0.000240805	0.0109759	0.00995667	CDC45/CDC6/CDT1/CLSPN/ORC1/TICRR	6	dowm
GO:0008608	attachment of spindle microtubules to kinetochore	8/978	29/16012	0.000255072	0.0115111	0.0104421	AURKB/CCNB1/CDT1/CENPE/KIF2C/NDC80/NEK2/NUF2	8	dowm
GO:0043268	positive regulation of potassium ion transport	10/978	45/16012	0.000309957	0.0138508	0.0125646	ACTN2/GAL/KCNC1/KCNC2/KCNE5/KCNH2/LRRC26/LRRC52/WNK4/LRRC55	10	dowm
GO:0098661	inorganic anion transmembrane transport	17/978	109/16012	0.000316997	0.0140069	0.0127062	ANO2/BSND/CLCNKA/FXYD3/GABRA2/GABRA3/GABRD/GABRE/GABRG2/GABRQ/GABRR1/GABRR3/GRM5/SLC12A1/SLC26A6/SLC26A9/SLC4A11	17	dowm
GO:0071805	potassium ion transmembrane transport	26/978	205/16012	0.000322319	0.0140069	0.0127062	ABCC8/ACTN2/ATP4A/GAL/HCN2/KCNC1/KCNC2/KCNE5/KCNH2/KCNH5/KCNH6/KCNJ6/KCNJ9/KCNK12/KCNK9/KCNN1/KCNU1/LRRC26/LRRC52/MTNR1B/SLC12A1/SLC9A3/TRPM5/WNK4/KCNN2/LRRC55	26	dowm
GO:0048332	mesoderm morphogenesis	13/978	71/16012	0.000322668	0.0140069	0.0127062	APELA/BMP7/DKK1/EYA1/HMGA2/HOXA11/LEF1/MESP2/SCX/SIX2/TLX2/WNT3A/TBX20	13	dowm
GO:0034764	positive regulation of transmembrane transport	25/978	194/16012	0.0003264	0.0140352	0.0127319	ACTN2/BDKRB1/CACNG4/CEMIP/FGF19/G6PD/GAL/GIP/GPC3/HTR3A/KCNC1/KCNC2/KCNE5/KCNH2/LRRC26/LRRC52/S100A1/SLC26A6/STAC2/TERT/TESC/THY1/WNK4/ITLN1/LRRC55	25	dowm
GO:0051782	negative regulation of cell division	6/978	17/16012	0.000353004	0.0150373	0.0136409	ASPM/AURKB/E2F7/E2F8/ORC6/RFPL1	6	dowm
GO:0007517	muscle organ development	40/978	372/16012	0.000358027	0.0151101	0.0137069	ALX4/ANKRD33/CCNB1/CDK1/CENPF/CHODL/CHRND/COL11A1/DKK1/DNER/FOXH1/G6PD/GSC/HOXD10/HOXD9/LEF1/MYBPC1/NEB/NKX2-5/NPHS1/PAX3/PITX1/POPDC3/RBM24/SCX/SHOX2/SIX1/SIX4/SOX11/STRA6/TNNC1/TNNI3/TP73/WNT3A/BMP10/EGR1/EGR2/FOS/HAMP/TBX20	40	dowm
GO:0032412	regulation of ion transmembrane transporter activity	29/978	241/16012	0.000368882	0.0154193	0.0139874	ACTN2/CACNB4/CACNG4/FXYD3/GAL/GPR35/GRIA2/GRIN1/GRIN2A/GRM5/HTR3A/KCNC1/KCNC2/KCNE5/LRRC26/LRRC52/MAPK8IP2/MTNR1B/NEFL/NLGN1/RASGRF1/S100A1/SHISA8/SLN/STAC2/TESC/WNK4/CRHBP/LRRC55	29	dowm
GO:0099601	regulation of neurotransmitter receptor activity	13/978	72/16012	0.00037212	0.0154193	0.0139874	ACTN2/CACNG4/GRIA2/GRIN1/GRIN2A/MAPK8IP2/NEFL/NLGN1/NPTX1/PSCA/RASGRF1/SHISA8/CRHBP	13	dowm
GO:0044774	mitotic DNA integrity checkpoint	16/978	101/16012	0.000393369	0.0161529	0.0146529	AURKA/CCNB1/CDC25C/CDC6/CDK1/CLSPN/E2F1/E2F7/E2F8/EME1/GTSE1/HMGA2/ORC1/SFN/TICRR/TOP2A	16	dowm
GO:0048839	inner ear development	24/978	186/16012	0.000417841	0.0170046	0.0154255	ATP8A2/CCNA2/COL11A1/COL2A1/CTHRC1/DLX5/DLX6/EYA1/GBX2/GJB6/HMX2/LHX3/OTX1/SIX1/SIX4/SOX2/STRC/USH1C/USH1G/WNT3A/BMPER/CXCL14/PVALB/SLITRK6	24	dowm
GO:0007214	gamma-aminobutyric acid signaling pathway	7/978	24/16012	0.000428433	0.0171298	0.0155391	GABBR2/GABRA2/GABRA3/GABRE/GABRG2/GABRR1/GABRR3	7	dowm
GO:1901018	positive regulation of potassium ion transmembrane transporter activity	7/978	24/16012	0.000428433	0.0171298	0.0155391	ACTN2/GAL/KCNC1/KCNC2/LRRC26/LRRC52/LRRC55	7	dowm
GO:0007051	spindle organization	22/978	165/16012	0.000453804	0.0179864	0.0163162	ASPM/AURKA/AURKB/BIRC5/CCDC155/CCNB1/CDC20/CENPE/CENPW/KIF23/KIF4A/KIFC1/MISP/MYBL2/NDC80/NEK2/NUF2/PLK1/PRC1/SPC25/TTK/WDR62	22	dowm
GO:0061448	connective tissue development	30/978	256/16012	0.000463159	0.018199	0.016509	ACAN/ALX1/BMP7/COCH/COL11A1/COL2A1/COL7A1/COMP/DLX2/EBF2/FGF4/FOXD1/HMGA2/HOXA11/HOXA3/HOXD3/MATN3/MDK/MMP13/NKX3-2/OSR2/PITX1/SCX/SHOX2/SIX2/BMP10/ECM1/EGR1/GDF2/PTH1R	30	dowm
GO:0019730	antimicrobial humoral response	16/978	103/16012	0.000492702	0.0191943	0.0174119	BPIFA1/BPIFA2/BPIFB2/CHGA/CXCL5/DMBT1/KLK3/LCN2/PGC/REG1A/REG1B/REG3A/REG3G/SPINK5/ITLN1/S100A12	16	dowm
GO:0030261	chromosome condensation	8/978	32/16012	0.000530848	0.0203328	0.0184447	BANF2/CCNB1/CDCA5/CDK1/HMGA2/NCAPG/NCAPH/TOP2A	8	dowm
GO:0035115	embryonic forelimb morphogenesis	8/978	32/16012	0.000530848	0.0203328	0.0184447	ALX3/ALX4/EN1/HOXA11/HOXA9/HOXD9/OSR2/SHOX2	8	dowm
GO:0035136	forelimb morphogenesis	9/978	40/16012	0.000558653	0.0212128	0.019243	ALX3/ALX4/EN1/HOXA11/HOXA9/HOXD10/HOXD9/OSR2/SHOX2	9	dowm
GO:0045165	cell fate commitment	30/978	259/16012	0.000563132	0.0212128	0.019243	ARX/DKK1/DLX1/DLX2/EBF2/EVX1/EYA1/GAP43/GCM1/GSC/HOXA11/HOXC10/HOXD10/ISL2/LHX3/MNX1/NKX2-2/NKX2-5/PITX1/POU3F2/PTF1A/SIX1/SIX2/SOSTDC1/SOX2/SPDEF/TBX4/WNT3A/WNT6/TBX20	30	dowm
GO:0002062	chondrocyte differentiation	17/978	115/16012	0.00060079	0.0223813	0.0203029	ACAN/COCH/COL11A1/COL2A1/COL7A1/COMP/HMGA2/HOXA11/MATN3/MDK/NKX3-2/OSR2/SCX/SHOX2/SIX2/ECM1/PTH1R	17	dowm
GO:0009914	hormone transport	34/978	308/16012	0.00060397	0.0223813	0.0203029	ABCC8/ADCY8/ADRA2C/APLN/BRSK2/C1QTNF3/CACNA1E/CHGA/CNR1/CYP19A1/EPHA5/FAM3B/FOXD1/GAL/GCG/GHRHR/GIP/GLP1R/GRP/HTR2C/IL11/INHA/KCNC2/MAFA/MTNR1B/RFX6/RIMS2/SLC30A8/SLCO1C1/SOX11/SPP1/SSTR5/CRHBP/FGF23	34	dowm
GO:0021510	spinal cord development	16/978	105/16012	0.000612817	0.022526	0.0204342	DCC/DRGX/EVX1/HOXB8/HOXC10/HOXD10/ISL2/LHX3/MDGA2/MNX1/NEFL/NKX2-2/PLXDC1/SOX11/WNT3A/TBX20	16	dowm
GO:0022898	regulation of transmembrane transporter activity	29/978	249/16012	0.000631981	0.0230445	0.0209046	ACTN2/CACNB4/CACNG4/FXYD3/GAL/GPR35/GRIA2/GRIN1/GRIN2A/GRM5/HTR3A/KCNC1/KCNC2/KCNE5/LRRC26/LRRC52/MAPK8IP2/MTNR1B/NEFL/NLGN1/RASGRF1/S100A1/SHISA8/SLN/STAC2/TESC/WNK4/CRHBP/LRRC55	29	dowm
GO:0031570	DNA integrity checkpoint	20/978	148/16012	0.000680406	0.0246134	0.0223278	AURKA/CCNB1/CDC25C/CDC45/CDC6/CDK1/CDT1/CLSPN/DTL/E2F1/E2F7/E2F8/EME1/GTSE1/HMGA2/ORC1/PLK1/SFN/TICRR/TOP2A	20	dowm
GO:0071459	protein localization to chromosome, centromeric region	6/978	19/16012	0.000696439	0.024995	0.022674	AURKB/CDK1/CDT1/CENPA/NDC80/TTK	6	dowm
GO:0021520	spinal cord motor neuron cell fate specification	5/978	13/16012	0.000716535	0.0252755	0.0229283	HOXC10/HOXD10/ISL2/LHX3/MNX1	5	dowm
GO:0051315	attachment of mitotic spindle microtubules to kinetochore	5/978	13/16012	0.000716535	0.0252755	0.0229283	CDT1/CENPE/KIF2C/NDC80/NUF2	5	dowm
GO:0046879	hormone secretion	33/978	299/16012	0.000724112	0.0252755	0.0229283	ABCC8/ADCY8/ADRA2C/APLN/BRSK2/C1QTNF3/CACNA1E/CHGA/CNR1/CYP19A1/EPHA5/FAM3B/FOXD1/GAL/GCG/GHRHR/GIP/GLP1R/GRP/HTR2C/IL11/INHA/KCNC2/MAFA/MTNR1B/RFX6/RIMS2/SLC30A8/SOX11/SPP1/SSTR5/CRHBP/FGF23	33	dowm
GO:0042044	fluid transport	7/978	26/16012	0.000731422	0.0252755	0.0229283	AQP10/AQP5/AQP6/AQP8/SLC26A6/SLC4A11/UPK3A	7	dowm
GO:0021953	central nervous system neuron differentiation	23/978	182/16012	0.000731979	0.0252755	0.0229283	ARX/DCC/DKK1/DLX1/DLX2/DLX5/EMX1/EVX1/GBX2/HOXC10/HOXD10/ISL2/LHX3/MAPT/MDGA2/MNX1/NANOS1/NKX2-2/ROBO1/SPOCK1/UNC5D/WNT3A/TBX20	23	dowm
GO:0006813	potassium ion transport	27/978	228/16012	0.000741876	0.0254246	0.0230636	ABCC8/ACTN2/ATP4A/FXYD3/GAL/HCN2/KCNC1/KCNC2/KCNE5/KCNH2/KCNH5/KCNH6/KCNJ6/KCNJ9/KCNK12/KCNK9/KCNN1/KCNU1/LRRC26/LRRC52/MTNR1B/SLC12A1/SLC9A3/TRPM5/WNK4/KCNN2/LRRC55	27	dowm
GO:0015872	dopamine transport	10/978	50/16012	0.000756325	0.0257263	0.0233373	CNR1/RAB3B/SLC6A2/SLC6A3/SNCG/SYT3/SYT5/SYT8/CXCL12/SYT10	10	dowm
GO:1901990	regulation of mitotic cell cycle phase transition	41/978	399/16012	0.000763119	0.0257652	0.0233726	ANLN/AURKA/AURKB/BUB1/BUB1B/CCNB1/CCNE1/CDC20/CDC25C/CDC45/CDC6/CDCA5/CDK1/CDKN2A/CDT1/CENPE/CENPF/CLSPN/DLGAP5/DTL/E2F1/E2F7/E2F8/GTSE1/HMGA2/HMMR/KCNH5/KIF14/NDC80/NEK2/ORC1/PLK1/SFN/TERT/TICRR/TRIP13/TTK/TUBB4A/UBD/UBE2C/RFPL1	41	dowm
GO:1901991	negative regulation of mitotic cell cycle phase transition	26/978	217/16012	0.000773763	0.0259324	0.0235243	AURKA/AURKB/BUB1/BUB1B/CCNB1/CDC20/CDC25C/CDC6/CDK1/CDKN2A/CDT1/CENPF/CLSPN/E2F1/E2F7/E2F8/GTSE1/HMGA2/NDC80/ORC1/PLK1/SFN/TICRR/TRIP13/TTK/RFPL1	26	dowm
GO:0021983	pituitary gland development	9/978	42/16012	0.000816211	0.027148	0.024627	GHRHR/LHX3/NR0B1/PITX1/PITX2/POU3F2/SIX3/SLC6A3/SOX2	9	dowm
GO:0021522	spinal cord motor neuron differentiation	8/978	34/16012	0.000821944	0.027148	0.024627	HOXC10/HOXD10/ISL2/LHX3/MDGA2/MNX1/NKX2-2/TBX20	8	dowm
GO:1901988	negative regulation of cell cycle phase transition	27/978	230/16012	0.000848123	0.0278111	0.0252285	AURKA/AURKB/BUB1/BUB1B/CCNB1/CDC20/CDC25C/CDC6/CDK1/CDKN2A/CDT1/CENPF/CLSPN/DTL/E2F1/E2F7/E2F8/GTSE1/HMGA2/NDC80/ORC1/PLK1/SFN/TICRR/TRIP13/TTK/RFPL1	27	dowm
GO:0048732	gland development	43/978	428/16012	0.000908527	0.0295791	0.0268323	AIRE/ALOX15B/APLN/AURKA/BMP7/CCKBR/CCNB2/CSN2/CYP19A1/E2F7/E2F8/EGF/GHRHR/HOXA3/HOXA9/HOXB13/HOXB9/HOXD3/HOXD9/IGSF3/INSM1/IQGAP3/LEF1/LHX3/MDK/NKX2-5/NR0B1/PITX1/PITX2/POU3F2/PSAPL1/PTF1A/REG1A/ROBO1/SIX1/SIX3/SIX4/SLC6A3/SOSTDC1/SOX2/STRA6/WNT3A/HAMP	43	dowm
GO:0021675	nerve development	13/978	79/16012	0.000933029	0.0300416	0.0272519	CTSV/DRGX/HOXA3/HOXD3/NKX2-2/NPTX1/SIX1/SIX4/UNC13A/COL25A1/EGR2/NTF3/SLITRK6	13	dowm
GO:0007143	female meiotic nuclear division	7/978	27/16012	0.000935917	0.0300416	0.0272519	AURKA/FMN2/NCAPH/PLK1/TOP2A/TRIP13/TTK	7	dowm
GO:0042474	middle ear morphogenesis	6/978	20/16012	0.000943909	0.0300863	0.0272924	EYA1/GSC/NKX3-2/OSR2/SIX1/SIX2	6	dowm
GO:0007200	phospholipase C-activating G protein-coupled receptor signaling pathway	15/978	99/16012	0.000952174	0.030139	0.0273402	ACTN2/CALCA/CCKBR/CHGA/GPR35/GRM5/GRP/GRPR/HTR2C/P2RY4/TACR1/ADRA1A/CHRM2/FPR2/PTH1R	15	dowm
GO:0046883	regulation of hormone secretion	29/978	256/16012	0.000984937	0.030961	0.0280859	ABCC8/ADCY8/ADRA2C/APLN/BRSK2/C1QTNF3/CACNA1E/CHGA/CNR1/CYP19A1/EPHA5/GAL/GCG/GHRHR/GIP/GLP1R/GRP/HTR2C/IL11/INHA/KCNC2/MTNR1B/RFX6/SLC30A8/SOX11/SPP1/SSTR5/CRHBP/FGF23	29	dowm
GO:0072395	signal transduction involved in cell cycle checkpoint	12/978	70/16012	0.00100079	0.031244	0.0283426	AURKA/CCNB1/CDC25C/CDK1/DTL/E2F1/E2F7/E2F8/GTSE1/PLK1/SFN/SOX11	12	dowm
GO:0007218	neuropeptide signaling pathway	15/978	100/16012	0.00105835	0.0323906	0.0293828	ECEL1/GAL/GPR1/GRP/GRPR/KISS1R/NPFFR2/NXPH4/PCSK1N/RXFP4/SSTR3/SSTR5/TAC3/UTS2R/PROK2	15	dowm
GO:0007501	mesodermal cell fate specification	5/978	14/16012	0.00105884	0.0323906	0.0293828	DKK1/EYA1/HOXA11/SIX2/WNT3A	5	dowm
GO:0051382	kinetochore assembly	5/978	14/16012	0.00105884	0.0323906	0.0293828	CENPA/CENPE/CENPF/CENPK/CENPW	5	dowm
GO:0009953	dorsal/ventral pattern formation	14/978	90/16012	0.00106939	0.0324951	0.0294776	EN1/EVX1/GSC/HOXA11/HOXD11/LHX3/NKX2-2/SIX3/SOSTDC1/SP8/VAX2/WNT3A/HHIP/TBX20	14	dowm
GO:0048638	regulation of developmental growth	34/978	319/16012	0.00111851	0.0337626	0.0306274	AGR2/ARX/ATP8A2/CCNB1/CDK1/DCC/EPPK1/FOXS1/FSTL4/G6PD/GAL/GHRHR/MAEL/MAPT/MT3/NKD1/NKX2-5/POU3F2/REG1A/RIMS2/RNF157/SIX1/SIX4/SLC6A3/SPP1/SYT3/TP73/UNC13A/WNT3A/BMP10/CXCL12/HAMP/MAG/TBX20	34	dowm
GO:0051932	synaptic transmission, GABAergic	9/978	44/16012	0.00116289	0.0348715	0.0316333	CNR1/CNTNAP4/GABRA2/GABRA3/GABRE/GABRG2/NLGN1/SYN3/ADRA1A	9	dowm
GO:0007631	feeding behavior	15/978	101/16012	0.00117433	0.0349843	0.0317356	APLN/ATP8A2/CNR1/DMBX1/EN1/GAL/GCG/GRIN1/HTR2C/MRAP2/RXFP4/STRA6/UCHL1/DACH1/FOS	15	dowm
GO:0021846	cell proliferation in forebrain	7/978	28/16012	0.00118287	0.0350098	0.0317588	ARX/IGF2BP1/KIF14/KIF1A/POU3F2/SIX3/WNT3A	7	dowm
GO:0055002	striated muscle cell development	20/978	155/16012	0.00122075	0.0356814	0.032368	ACTN2/CAPN9/CCNB1/CDK1/COMP/DNER/FLNC/G6PD/MYBPC1/MYO18B/NEB/NKX2-5/SHOX2/SIX1/SIX4/TNNT1/UCHL1/ADRA1A/BMP10/HAMP	20	dowm
GO:0003156	regulation of animal organ formation	8/978	36/16012	0.00122904	0.0356814	0.032368	BMP7/DKK1/EYA1/HOXA11/HOXC11/ROBO1/SIX1/WNT3A	8	dowm
GO:0035137	hindlimb morphogenesis	8/978	36/16012	0.00122904	0.0356814	0.032368	ALX3/ALX4/FGF4/GPC3/HOXD10/HOXD9/OSR2/PITX1	8	dowm
GO:0009410	response to xenobiotic stimulus	31/978	284/16012	0.00123773	0.0357061	0.0323904	ADCY8/ALDH3A1/ASIC1/CACNA1S/CACNG4/CCNA2/CNR1/CYP2W1/E2F1/GRIN1/GRIN2A/HTR3A/NQO1/PPP1R1B/SCGB1A1/SLC6A3/STAR/UGT1A10/UGT1A5/UGT2B11/CRHBP/CYP1A2/CYP26A1/CYP2B6/CYP2C19/CYP2C8/DBH/EGR1/FOSB/NAT2/S100A12	31	dowm
GO:0001823	mesonephros development	15/978	102/16012	0.00130083	0.0372904	0.0338276	ADAMTS16/BMP7/CRLF1/EYA1/FOXD1/FOXJ1/GPC3/HOXA11/HOXD11/OSR2/SIX1/SIX2/SIX4/WNT6/BMPER	15	dowm
GO:0032409	regulation of transporter activity	29/978	261/16012	0.00133244	0.0379579	0.034433	ACTN2/CACNB4/CACNG4/FXYD3/GAL/GPR35/GRIA2/GRIN1/GRIN2A/GRM5/HTR3A/KCNC1/KCNC2/KCNE5/LRRC26/LRRC52/MAPK8IP2/MTNR1B/NEFL/NLGN1/RASGRF1/S100A1/SHISA8/SLN/STAC2/TESC/WNK4/CRHBP/LRRC55	29	dowm
GO:0048645	animal organ formation	11/978	63/16012	0.00137451	0.0389132	0.0352996	BMP7/DKK1/EYA1/FOXH1/HOXA11/HOXA3/HOXC11/NKX3-2/ROBO1/SIX1/WNT3A	11	dowm
GO:0007187	G protein-coupled receptor signaling pathway, coupled to cyclic nucleotide second messenger	26/978	226/16012	0.0014071	0.039492	0.0358247	ADCY8/ADRA2C/APLP1/CALCA/CCR3/CHGA/CNR1/GCG/GHRHR/GLP1R/GNAZ/GRM4/HTR1D/HTR2C/MRAP2/MTNR1B/PSAPL1/SSTR3/SSTR5/UCN2/ADRA1A/CHRM2/FPR2/MARCO/PTH1R/VIPR1	26	dowm
GO:0021515	cell differentiation in spinal cord	10/978	54/16012	0.00141229	0.039492	0.0358247	EVX1/HOXC10/HOXD10/ISL2/LHX3/MDGA2/MNX1/NKX2-2/WNT3A/TBX20	10	dowm
GO:0030509	BMP signaling pathway	19/978	146/16012	0.00144476	0.0401537	0.0364249	BMP7/COMP/DAND5/DKK1/DLX1/DLX5/FOXD1/GPC3/LEF1/NKX2-5/SCX/SFRP4/SOSTDC1/SOX11/AMHR2/BMP10/BMPER/EGR1/GDF2	19	dowm
GO:0006270	DNA replication initiation	8/978	37/16012	0.00148539	0.0407856	0.0369982	CCNE1/CDC45/CDC6/CDT1/MCM10/ORC1/ORC6/TICRR	8	dowm
GO:0034508	centromere complex assembly	8/978	37/16012	0.00148539	0.0407856	0.0369982	CENPA/CENPE/CENPF/CENPI/CENPK/CENPM/CENPW/HJURP	8	dowm
GO:0034501	protein localization to kinetochore	5/978	15/16012	0.00150892	0.0409385	0.0371369	AURKB/CDK1/CDT1/NDC80/TTK	5	dowm
GO:1903818	positive regulation of voltage-gated potassium channel activity	5/978	15/16012	0.00150892	0.0409385	0.0371369	KCNC1/KCNC2/LRRC26/LRRC52/LRRC55	5	dowm
GO:1904064	positive regulation of cation transmembrane transport	18/978	136/16012	0.00157056	0.0423587	0.0384252	ACTN2/BDKRB1/CACNG4/CEMIP/G6PD/GAL/KCNC1/KCNC2/KCNE5/KCNH2/LRRC26/LRRC52/S100A1/STAC2/TESC/THY1/WNK4/LRRC55	18	dowm
GO:0014075	response to amine	9/978	46/16012	0.00161973	0.0427542	0.038784	ASIC1/CDK1/GRIN1/GRIN2A/KCNC1/KCNC2/PPP1R1B/ADAMTS13/DBH	9	dowm
GO:1901987	regulation of cell cycle phase transition	42/978	428/16012	0.00163259	0.0427542	0.038784	ANLN/AURKA/AURKB/BUB1/BUB1B/CCNB1/CCNE1/CDC20/CDC25C/CDC45/CDC6/CDCA5/CDK1/CDKN2A/CDT1/CENPE/CENPF/CLSPN/DLGAP5/DTL/E2F1/E2F7/E2F8/GTSE1/HMGA2/HMMR/KCNH5/KIF14/NDC80/NEK2/ORC1/PLK1/SFN/SIX3/TERT/TICRR/TRIP13/TTK/TUBB4A/UBD/UBE2C/RFPL1	42	dowm
GO:0090307	mitotic spindle assembly	10/978	55/16012	0.00163341	0.0427542	0.038784	AURKB/BIRC5/CDC20/KIF23/KIF4A/KIFC1/MISP/MYBL2/NEK2/PLK1	10	dowm
GO:0001759	organ induction	6/978	22/16012	0.00163584	0.0427542	0.038784	DKK1/HOXA11/HOXC11/ROBO1/SIX1/WNT3A	6	dowm
GO:0051937	catecholamine transport	12/978	74/16012	0.00165007	0.0427542	0.038784	ADRA2C/CHGA/CNR1/RAB3B/SLC6A2/SLC6A3/SNCG/SYT3/SYT5/SYT8/CXCL12/SYT10	12	dowm
GO:0001704	formation of primary germ layer	16/978	115/16012	0.00165829	0.0427542	0.038784	APELA/BMP7/COL11A1/COL7A1/DKK1/EYA1/HMGA2/HOXA11/LEF1/MESP2/SCX/SIX2/SOX2/TLX2/WNT3A/TBX20	16	dowm
GO:0050954	sensory perception of mechanical stimulus	20/978	159/16012	0.00166965	0.0427542	0.038784	BIRC5/CEMIP/COCH/COL11A1/COL2A1/DRGX/EYA1/GJB6/LOXHD1/MYO1A/OTOG/PAX3/SCN1A/SIX1/STRC/TMC2/USH1C/USH1G/CXCL12/SLITRK6	20	dowm
GO:0071772	response to BMP	20/978	159/16012	0.00166965	0.0427542	0.038784	BMP7/COL2A1/COMP/DAND5/DKK1/DLX1/DLX5/FOXD1/GPC3/LEF1/NKX2-5/SCX/SFRP4/SOSTDC1/SOX11/AMHR2/BMP10/BMPER/EGR1/GDF2	20	dowm
GO:0071773	cellular response to BMP stimulus	20/978	159/16012	0.00166965	0.0427542	0.038784	BMP7/COL2A1/COMP/DAND5/DKK1/DLX1/DLX5/FOXD1/GPC3/LEF1/NKX2-5/SCX/SFRP4/SOSTDC1/SOX11/AMHR2/BMP10/BMPER/EGR1/GDF2	20	dowm
GO:0050679	positive regulation of epithelial cell proliferation	22/978	182/16012	0.00169389	0.0429773	0.0389863	APELA/APLN/CCL26/CCR3/DLX5/DLX6/EYA1/IQGAP3/MDK/MMP12/ODAM/OSR2/REG1A/REG3A/REG3G/SCG2/SOX11/THBS4/WNT3A/CXCL12/ECM1/GDF2	22	dowm
GO:0034767	positive regulation of ion transmembrane transport	19/978	148/16012	0.00169721	0.0429773	0.0389863	ACTN2/BDKRB1/CACNG4/CEMIP/G6PD/GAL/HTR3A/KCNC1/KCNC2/KCNE5/KCNH2/LRRC26/LRRC52/S100A1/STAC2/TESC/THY1/WNK4/LRRC55	19	dowm
GO:0000079	regulation of cyclin-dependent protein serine/threonine kinase activity	14/978	95/16012	0.00182304	0.0459085	0.0416454	CCNA2/CCNB1/CCNB2/CCNE1/CCNO/CDC25C/CDC6/CDK5R2/CDKN2A/CDKN3/PKMYT1/PLK1/SFN/DIRAS3	14	dowm
GO:0051302	regulation of cell division	20/978	161/16012	0.00194222	0.0483752	0.043883	ASPM/AURKA/AURKB/CDC6/E2F7/E2F8/FGF4/KIF14/KIF18B/KIF20A/KIF23/MDK/ORC6/PLK1/PRC1/PROK1/SFN/SSTR5/THBS4/RFPL1	20	dowm
GO:0060538	skeletal muscle organ development	20/978	161/16012	0.00194222	0.0483752	0.043883	ANKRD33/CHRND/DKK1/DNER/HOXD10/HOXD9/NPHS1/PITX1/POPDC3/RBM24/SCX/SHOX2/SIX1/SIX4/SOX11/STRA6/WNT3A/EGR1/EGR2/FOS	20	dowm
GO:0042476	odontogenesis	17/978	128/16012	0.00201483	0.0498466	0.0452178	AMBN/AQP5/AQP6/BMP7/DLX1/DLX2/FGF4/KLK4/LEF1/ODAM/OSR2/PHEX/PITX2/SOSTDC1/SP6/SSUH2/WNT6	17	dowm
GO:0007409	axonogenesis	44/978	459/16012	0.00202317	0.0498466	0.0452178	ARX/ATP8A2/BMP7/BRSK2/CELSR3/CHODL/CTNNA2/DCC/DLX5/DPYSL5/DRGX/EPHA10/EPHA5/FEZF1/FOXD1/FSTL4/GAP43/GBX2/GRIN1/ISL2/KIF5A/LHX3/MAPT/MT3/NEFL/NPTX1/POU3F2/ROBO1/SHOX2/SLITRK1/SPP1/SPTA1/THY1/UCHL1/UNC5A/UNC5D/VAX2/WNT3A/COL25A1/CXCL12/EGR2/MAG/SLITRK3/SLITRK6	44	dowm
GO:0006959	humoral immune response	26/978	232/16012	0.00204346	0.0500757	0.0454256	AIRE/BPIFA1/BPIFA2/BPIFB2/CHGA/CXCL5/DMBT1/EXO1/FOXJ1/KLK3/LCN2/MNX1/PGC/REG1A/REG1B/REG3A/REG3G/SPINK5/C9/CD5L/CFP/COLEC10/FCN2/FCN3/ITLN1/S100A12	26	dowm
GO:0033314	mitotic DNA replication checkpoint	4/978	10/16012	0.00215756	0.0523094	0.0474518	CDC6/CLSPN/ORC1/TICRR	4	dowm
GO:0051231	spindle elongation	4/978	10/16012	0.00215756	0.0523094	0.0474518	AURKB/KIF23/KIF4A/PRC1	4	dowm
GO:0016339	calcium-dependent cell-cell adhesion via plasma membrane cell adhesion molecules	9/978	48/16012	0.00221026	0.0527453	0.0478473	CDH10/CDH12/CDH18/CDH22/CDH7/CDH8/CDH9/NLGN1/PCDHB2	9	dowm
GO:0021517	ventral spinal cord development	9/978	48/16012	0.00221026	0.0527453	0.0478473	EVX1/HOXC10/HOXD10/ISL2/LHX3/MDGA2/MNX1/NKX2-2/TBX20	9	dowm
GO:0051653	spindle localization	9/978	48/16012	0.00221026	0.0527453	0.0478473	ACTL8/ASPM/CCDC155/CENPA/FMN2/MISP/NDC80/PLK1/SAPCD2	9	dowm
GO:0001657	ureteric bud development	14/978	97/16012	0.00222811	0.0528945	0.0479826	ADAMTS16/BMP7/CRLF1/EYA1/FOXD1/FOXJ1/GPC3/HOXA11/HOXD11/SIX1/SIX2/SIX4/WNT6/BMPER	14	dowm
GO:1901992	positive regulation of mitotic cell cycle phase transition	12/978	77/16012	0.0023368	0.0551873	0.0500625	CCNB1/CCNE1/CDC25C/CDC45/CDC6/CDCA5/CDK1/CDT1/DLGAP5/DTL/TERT/UBE2C	12	dowm
GO:0043524	negative regulation of neuron apoptotic process	18/978	141/16012	0.00236074	0.0554569	0.050307	CRLF1/DLX1/EN1/EN2/GRIK2/GRIN1/KIF14/MDK/MT3/MTNR1B/NEFL/SIX1/SIX4/STAR/TERT/XRCC2/MAG/NTF3	18	dowm
GO:0006721	terpenoid metabolic process	16/978	119/16012	0.00237255	0.0554569	0.050307	AKR1B10/AKR1B15/CLPS/CRABP1/GPC3/RBP2/RDH8/RHO/STAR/STRA6/BCO2/CYP1A2/CYP26A1/CYP2C19/CYP2C8/LRAT	16	dowm
GO:0072163	mesonephric epithelium development	14/978	98/16012	0.00245694	0.0568464	0.0515675	ADAMTS16/BMP7/CRLF1/EYA1/FOXD1/FOXJ1/GPC3/HOXA11/HOXD11/SIX1/SIX2/SIX4/WNT6/BMPER	14	dowm
GO:0072164	mesonephric tubule development	14/978	98/16012	0.00245694	0.0568464	0.0515675	ADAMTS16/BMP7/CRLF1/EYA1/FOXD1/FOXJ1/GPC3/HOXA11/HOXD11/SIX1/SIX2/SIX4/WNT6/BMPER	14	dowm
GO:0016101	diterpenoid metabolic process	15/978	109/16012	0.00254671	0.0584261	0.0530006	AKR1B10/AKR1B15/CLPS/CRABP1/GPC3/RBP2/RDH8/RHO/STAR/STRA6/BCO2/CYP1A2/CYP26A1/CYP2C8/LRAT	15	dowm
GO:0061053	somite development	13/978	88/16012	0.00255879	0.0584261	0.0530006	DKK1/DLL3/DMRT2/LEF1/MESP2/NKD1/RIPPLY2/SCX/SIX1/SIX4/SOX11/WNT3A/XRCC2	13	dowm
GO:0007131	reciprocal meiotic recombination	9/978	49/16012	0.00256367	0.0584261	0.0530006	EME1/MND1/PRDM7/PRDM9/RAD54L/TEX11/TEX19/TOP2A/TRIP13	9	dowm
GO:0072028	nephron morphogenesis	12/978	78/16012	0.00261173	0.0592253	0.0537255	ADAMTS16/BMP7/EYA1/FOXD1/GPC3/HOXA11/HOXD11/SIX1/SIX2/SIX4/WNK4/WNT6	12	dowm
GO:0002092	positive regulation of receptor internalization	6/978	24/16012	0.00265742	0.059963	0.0543948	APELA/APLN/EGF/SFRP4/WNT3A/NTF3	6	dowm
GO:0071466	cellular response to xenobiotic stimulus	21/978	177/16012	0.00267859	0.0600859	0.0545062	ADCY8/ALDH3A1/CACNA1S/CCNA2/CYP2W1/E2F1/GRIN1/NQO1/STAR/UGT1A10/UGT1A5/UGT2B11/CRHBP/CYP1A2/CYP26A1/CYP2B6/CYP2C19/CYP2C8/EGR1/NAT2/S100A12	21	dowm
GO:0007519	skeletal muscle tissue development	19/978	154/16012	0.00268923	0.0600859	0.0545062	ANKRD33/CHRND/DKK1/DNER/HOXD10/HOXD9/NPHS1/PITX1/POPDC3/RBM24/SCX/SHOX2/SIX1/SIX4/SOX11/WNT3A/EGR1/EGR2/FOS	19	dowm
GO:1904029	regulation of cyclin-dependent protein kinase activity	14/978	99/16012	0.00270479	0.0600988	0.0545179	CCNA2/CCNB1/CCNB2/CCNE1/CCNO/CDC25C/CDC6/CDK5R2/CDKN2A/CDKN3/PKMYT1/PLK1/SFN/DIRAS3	14	dowm
GO:0008210	estrogen metabolic process	7/978	32/16012	0.00271618	0.0600988	0.0545179	AKR1B15/CYP19A1/RDH8/STAR/UGT2B11/CYP1A2/CYP2C8	7	dowm
GO:0048639	positive regulation of developmental growth	20/978	166/16012	0.00279278	0.0614952	0.0557847	AGR2/ARX/ATP8A2/CCNB1/CDK1/FOXS1/GHRHR/MAPT/POU3F2/REG1A/RIMS2/RNF157/SLC6A3/SYT3/UNC13A/WNT3A/BMP10/CXCL12/HAMP/TBX20	20	dowm
GO:0001658	branching involved in ureteric bud morphogenesis	10/978	59/16012	0.00281445	0.0616744	0.0559472	ADAMTS16/EYA1/FOXD1/GPC3/HOXA11/HOXD11/SIX1/SIX2/SIX4/WNT6	10	dowm
GO:0071158	positive regulation of cell cycle arrest	12/978	79/16012	0.0029124	0.0622602	0.0564787	AURKA/CCNB1/CDC25C/CDK1/E2F1/E2F7/E2F8/GTSE1/HMGA2/INSM1/SFN/TP73	12	dowm
GO:1901379	regulation of potassium ion transmembrane transport	12/978	79/16012	0.0029124	0.0622602	0.0564787	ACTN2/GAL/KCNC1/KCNC2/KCNE5/KCNH2/LRRC26/LRRC52/MTNR1B/WNK4/KCNN2/LRRC55	12	dowm
GO:0072401	signal transduction involved in DNA integrity checkpoint	11/978	69/16012	0.0029173	0.0622602	0.0564787	AURKA/CCNB1/CDC25C/CDK1/DTL/E2F1/E2F7/E2F8/GTSE1/PLK1/SFN	11	dowm
GO:0072422	signal transduction involved in DNA damage checkpoint	11/978	69/16012	0.0029173	0.0622602	0.0564787	AURKA/CCNB1/CDC25C/CDK1/DTL/E2F1/E2F7/E2F8/GTSE1/PLK1/SFN	11	dowm
GO:0090068	positive regulation of cell cycle process	29/978	275/16012	0.00292216	0.0622602	0.0564787	AURKA/AURKB/CCNB1/CCNE1/CDC25C/CDC45/CDC6/CDCA5/CDK1/CDT1/DLGAP5/DTL/E2F1/E2F7/E2F8/EGF/GTSE1/HMGA2/INSM1/KIF14/KIF23/NDC80/PRDM7/PRDM9/SFN/SSTR5/TERT/TP73/UBE2C	29	dowm
GO:1901214	regulation of neuron death	31/978	300/16012	0.00292314	0.0622602	0.0564787	CHGA/CRLF1/DCC/DKK1/DLX1/EN1/EN2/G6PD/GRIK2/GRIN1/GRM4/KIF14/MAPT/MDK/MT3/MTNR1B/MYBL2/NEFL/NQO1/SIX1/SIX4/SLC7A11/STAR/TERT/WNT3A/XRCC2/CSF3/EGR1/FOS/MAG/NTF3	31	dowm
GO:0035825	homologous recombination	9/978	50/16012	0.00296041	0.0627607	0.0569326	EME1/MND1/PRDM7/PRDM9/RAD54L/TEX11/TEX19/TOP2A/TRIP13	9	dowm
GO:0061351	neural precursor cell proliferation	18/978	144/16012	0.00297792	0.0628397	0.0570043	ARX/ASPM/EGF/EMX1/GBX2/IGF2BP1/INSM1/KIF14/KIF1A/LEF1/MDK/MELK/POU3F2/SHCBP1/SIX3/TRIM71/WNT3A/HHIP	18	dowm
GO:0007416	synapse assembly	20/978	167/16012	0.00299584	0.0629265	0.057083	CDH9/CEL/DKK1/DNER/GABRA2/GABRG2/GAP43/GJA10/GRIN1/LHFPL4/NLGN1/PCDHB2/SIX1/SIX4/SLITRK1/WNT3A/GPM6A/LRRN3/SLITRK3/SLITRK6	20	dowm
GO:0000086	G2/M transition of mitotic cell cycle	26/978	239/16012	0.00308283	0.0644565	0.058471	AURKA/AURKB/BRSK2/CCNA2/CCNB1/CCNB2/CDC25C/CDC6/CDK1/CENPF/CLSPN/DTL/FOXM1/HMGA2/HMMR/KCNH5/KIF14/MELK/NEK2/ORC1/PKMYT1/PLK1/TICRR/TUBB4A/USH1C/RFPL1	26	dowm
GO:0035249	synaptic transmission, glutamatergic	13/978	90/16012	0.00313077	0.0651601	0.0591092	CACNG4/CDH8/CNR1/DKK1/GRIA2/GRIK2/GRIK4/GRIN1/GRM4/GRM5/MAPK8IP2/NLGN1/UNC13A	13	dowm
GO:0055001	muscle cell development	20/978	168/16012	0.00321111	0.0656773	0.0595784	ACTN2/CAPN9/CCNB1/CDK1/COMP/DNER/FLNC/G6PD/MYBPC1/MYO18B/NEB/NKX2-5/SHOX2/SIX1/SIX4/TNNT1/UCHL1/ADRA1A/BMP10/HAMP	20	dowm
GO:0031915	positive regulation of synaptic plasticity	4/978	11/16012	0.00322754	0.0656773	0.0595784	ADCY8/CDC20/CPLX2/UNC13A	4	dowm
GO:0035404	histone-serine phosphorylation	4/978	11/16012	0.00322754	0.0656773	0.0595784	AURKA/AURKB/CCNB1/HMGA2	4	dowm
GO:0055015	ventricular cardiac muscle cell development	4/978	11/16012	0.00322754	0.0656773	0.0595784	CCNB1/CDK1/NKX2-5/BMP10	4	dowm
GO:0045930	negative regulation of mitotic cell cycle	31/978	302/16012	0.00323201	0.0656773	0.0595784	AURKA/AURKB/BMP7/BRINP3/BUB1/BUB1B/CCNB1/CDC20/CDC25C/CDC6/CDK1/CDKN2A/CDT1/CENPF/CLSPN/E2F1/E2F7/E2F8/EME1/GTSE1/HMGA2/NDC80/ORC1/PLK1/PTTG1/SFN/TICRR/TOP2A/TRIP13/TTK/RFPL1	31	dowm
GO:0010038	response to metal ion	35/978	353/16012	0.00324208	0.0656773	0.0595784	ADCY8/CCNB1/CDK1/CHP2/CPNE7/FABP4/G6PD/KCNC1/KCNC2/MAPT/MT3/NLGN1/NQO1/PTGES/SLC30A2/SLC30A3/SLC30A8/SLC6A3/STAR/SYT3/SYT5/SYT8/TERT/TNNC1/ADAMTS13/CRHBP/CYP1A2/FGF23/FOS/FOSB/HAMP/MT1E/MT1F/MT1H/SYT10	35	dowm
GO:0050808	synapse organization	38/978	393/16012	0.0034163	0.0689005	0.0625023	BCAN/C1QL1/CACNB4/CAMKV/CDC20/CDH8/CDH9/CEL/CTNNA2/DKK1/DNER/DRP2/ERC2/GABRA2/GABRG2/GAP43/GJA10/GRIN1/GRM5/ITPKA/LHFPL4/MAPT/NEFL/NLGN1/PCDHB2/SEZ6/SIX1/SIX4/SLC7A11/SLITRK1/SNCG/SPARCL1/UNC13A/WNT3A/GPM6A/LRRN3/SLITRK3/SLITRK6	38	dowm
GO:0030902	hindbrain development	18/978	146/16012	0.00345977	0.0692899	0.0628555	BMP7/CDK5R2/CTNNA2/EGF/EN1/EN2/GBX2/GRIN1/KCNC1/KIF14/LEF1/MDK/NANOS1/OTX1/PTF1A/SEZ6/SSTR3/EGR2	18	dowm
GO:0044331	cell-cell adhesion mediated by cadherin	8/978	42/16012	0.00346601	0.0692899	0.0628555	CDH10/CDH12/CDH18/CDH22/CDH7/CDH8/CDH9/WNT3A	8	dowm
GO:0060078	regulation of postsynaptic membrane potential	17/978	135/16012	0.00355087	0.0706763	0.0641132	CHRNA3/CHRND/GABRA2/GABRA3/GABRD/GABRE/GABRG2/GABRR1/GRIK2/GRIK4/GRIN1/GRIN2A/GRM5/MAPK8IP2/NLGN1/RIMS2/SEZ6	17	dowm
GO:0061844	antimicrobial humoral immune response mediated by antimicrobial peptide	10/978	61/16012	0.00361877	0.0717147	0.0650551	BPIFA1/CXCL5/KLK3/PGC/REG1A/REG1B/REG3A/REG3G/SPINK5/S100A12	10	dowm
GO:0044839	cell cycle G2/M phase transition	27/978	255/16012	0.00378078	0.0746009	0.0676734	AURKA/AURKB/BRSK2/CCNA2/CCNB1/CCNB2/CDC25C/CDC6/CDK1/CENPF/CLSPN/DTL/FOXM1/GTSE1/HMGA2/HMMR/KCNH5/KIF14/MELK/NEK2/ORC1/PKMYT1/PLK1/TICRR/TUBB4A/USH1C/RFPL1	27	dowm
GO:0010959	regulation of metal ion transport	36/978	370/16012	0.00389225	0.0758415	0.0687987	ACTN2/BDKRB1/BPIFA1/CACNA1B/CACNB4/CACNG1/CEMIP/EGF/FXYD3/G6PD/GAL/GCG/GPR35/GRIN1/KCNC1/KCNC2/KCNE5/KCNH2/LRRC26/LRRC52/MTNR1B/NKAIN4/NKX2-5/S100A1/SLN/SPINK1/STAC2/TESC/THY1/TMC2/WNK4/CXCL12/DHRS7C/HAMP/KCNN2/LRRC55	36	dowm
GO:0010092	specification of animal organ identity	7/978	34/16012	0.00390316	0.0758415	0.0687987	DKK1/FOXH1/HOXA11/HOXC11/ROBO1/SIX1/WNT3A	7	dowm
GO:0031128	developmental induction	7/978	34/16012	0.00390316	0.0758415	0.0687987	DKK1/HOXA11/HOXC11/ROBO1/SIX1/SIX3/WNT3A	7	dowm
GO:0001523	retinoid metabolic process	14/978	103/16012	0.00391021	0.0758415	0.0687987	AKR1B10/AKR1B15/CLPS/CRABP1/GPC3/RBP2/RDH8/RHO/STRA6/BCO2/CYP1A2/CYP26A1/CYP2C8/LRAT	14	dowm
GO:0001763	morphogenesis of a branching structure	22/978	195/16012	0.00400451	0.0773413	0.0701593	ADAMTS16/BMP7/DLX2/EGF/EYA1/FOXD1/GBX2/GCM1/GPC3/HOXA11/HOXB13/HOXD11/LEF1/MDK/SHOX2/SIX1/SIX2/SIX4/WNT6/GDF2/HHIP/TBX20	22	dowm
GO:0001964	startle response	6/978	26/16012	0.00409465	0.0784177	0.0711357	CSMD1/CTNNA2/GRIN1/GRIN2A/SLC6A3/SLITRK6	6	dowm
GO:0044818	mitotic G2/M transition checkpoint	6/978	26/16012	0.00409465	0.0784177	0.0711357	CDC6/CDK1/CLSPN/HMGA2/ORC1/TICRR	6	dowm
GO:0010948	negative regulation of cell cycle process	32/978	320/16012	0.00417595	0.0796401	0.0722446	AURKA/AURKB/BMP7/BUB1/BUB1B/CCNB1/CDC20/CDC25C/CDC6/CDK1/CDKN2A/CDT1/CENPF/CLSPN/DTL/E2F1/E2F7/E2F8/FBXO43/GTSE1/HMGA2/NDC80/NEK2/ORC1/PLK1/PTTG1/RRM2/SFN/TICRR/TRIP13/TTK/RFPL1	32	dowm
GO:0019935	cyclic-nucleotide-mediated signaling	21/978	184/16012	0.00424803	0.0806773	0.0731854	ADCY8/ADRA2C/APLP1/CALCA/CHGA/EPHA5/GAL/GCG/GHRHR/GIP/GLP1R/HTR2C/KCNC2/MRAP2/MTNR1B/OR51E2/RASD2/RIMS2/UCN2/ADRA1A/PTH1R	21	dowm
GO:0033555	multicellular organismal response to stress	11/978	73/16012	0.00456134	0.084353	0.0765198	ASIC1/CACNA1B/GRIK2/HTR2C/LYPD1/MAPK8IP2/MDK/SLC6A2/TACR1/THBS4/DBH	11	dowm
GO:0007292	female gamete generation	16/978	127/16012	0.00457512	0.084353	0.0765198	AFP/ASPM/AURKA/CCDC155/CCNB1/FMN2/MDK/NCAPH/PLK1/SOHLH1/SOHLH2/STRA8/TDRD5/TOP2A/TRIP13/TTK	16	dowm
GO:0034754	cellular hormone metabolic process	16/978	127/16012	0.00457512	0.084353	0.0765198	AFP/AKR1B10/AKR1B15/CRABP1/CYP17A1/CYP19A1/RDH8/SPP1/STAR/UGT2B11/BCO2/CYP1A2/CYP26A1/CYP2C8/EGR1/LRAT	16	dowm
GO:0060993	kidney morphogenesis	13/978	94/16012	0.00458693	0.084353	0.0765198	ADAMTS16/BMP7/EYA1/FOXD1/FOXJ1/GPC3/HOXA11/HOXD11/SIX1/SIX2/SIX4/WNK4/WNT6	13	dowm
GO:0007077	mitotic nuclear envelope disassembly	4/978	12/16012	0.0046092	0.084353	0.0765198	CCNB1/CCNB2/CDK1/PLK1	4	dowm
GO:0072697	protein localization to cell cortex	4/978	12/16012	0.0046092	0.084353	0.0765198	ANLN/MISP/PLK1/SAPCD2	4	dowm
GO:1904668	positive regulation of ubiquitin protein ligase activity	4/978	12/16012	0.0046092	0.084353	0.0765198	CDC20/CDC20B/PLK1/UBE2C	4	dowm
GO:0048754	branching morphogenesis of an epithelial tube	18/978	150/16012	0.00461826	0.084353	0.0765198	ADAMTS16/BMP7/EGF/EYA1/FOXD1/GBX2/GPC3/HOXA11/HOXD11/LEF1/MDK/SIX1/SIX2/SIX4/WNT6/GDF2/HHIP/TBX20	18	dowm
GO:0006336	DNA replication-independent nucleosome assembly	7/978	35/16012	0.00462665	0.084353	0.0765198	ASF1B/CENPA/CENPI/CENPK/CENPM/CENPW/HJURP	7	dowm
GO:0006882	cellular zinc ion homeostasis	7/978	35/16012	0.00462665	0.084353	0.0765198	MT3/SLC30A2/SLC30A3/SLC30A8/MT1E/MT1F/MT1H	7	dowm
GO:0051146	striated muscle cell differentiation	27/978	259/16012	0.00467	0.0848043	0.0769293	ACTN2/CAPN9/CCNB1/CDK1/COMP/DKK1/DNER/FER1L5/FLNC/G6PD/MYBPC1/MYO18B/NEB/NKX2-5/NOX4/NPHS1/POPDC3/RBM24/SHOX2/SIX1/SIX4/TNNT1/UCHL1/WNT3A/ADRA1A/BMP10/HAMP	27	dowm
GO:0001502	cartilage condensation	5/978	19/16012	0.00476405	0.0851551	0.0772475	ACAN/ALX1/COL11A1/COL2A1/FGF4	5	dowm
GO:0001710	mesodermal cell fate commitment	5/978	19/16012	0.00476405	0.0851551	0.0772475	DKK1/EYA1/HOXA11/SIX2/WNT3A	5	dowm
GO:0006833	water transport	5/978	19/16012	0.00476405	0.0851551	0.0772475	AQP10/AQP5/AQP6/AQP8/UPK3A	5	dowm
GO:0072074	kidney mesenchyme development	5/978	19/16012	0.00476405	0.0851551	0.0772475	BMP7/FOXD1/SIX1/SIX2/SIX4	5	dowm
GO:1901215	negative regulation of neuron death	22/978	198/16012	0.00480738	0.0855939	0.0776455	CHGA/CRLF1/DLX1/EN1/EN2/GRIK2/GRIN1/KIF14/MDK/MT3/MTNR1B/NEFL/SIX1/SIX4/SLC7A11/STAR/TERT/WNT3A/XRCC2/CSF3/MAG/NTF3	22	dowm
GO:0007498	mesoderm development	16/978	128/16012	0.00494087	0.0876038	0.0794687	APELA/BMP7/DAND5/DKK1/DLL3/EYA1/FOXH1/HMGA2/HOXA11/LEF1/MESP2/SCX/SIX2/TLX2/WNT3A/TBX20	16	dowm
GO:0006706	steroid catabolic process	6/978	27/16012	0.00499714	0.0876038	0.0794687	CEL/CYP19A1/MT3/SPP1/CYP1A2/FGF23	6	dowm
GO:0034080	CENP-A containing nucleosome assembly	6/978	27/16012	0.00499714	0.0876038	0.0794687	CENPA/CENPI/CENPK/CENPM/CENPW/HJURP	6	dowm
GO:0061641	CENP-A containing chromatin organization	6/978	27/16012	0.00499714	0.0876038	0.0794687	CENPA/CENPI/CENPK/CENPM/CENPW/HJURP	6	dowm
GO:0072078	nephron tubule morphogenesis	11/978	74/16012	0.00506965	0.0882875	0.080089	ADAMTS16/EYA1/FOXD1/GPC3/HOXA11/HOXD11/SIX1/SIX2/SIX4/WNK4/WNT6	11	dowm
GO:0051225	spindle assembly	14/978	106/16012	0.00507489	0.0882875	0.080089	ASPM/AURKA/AURKB/BIRC5/CCDC155/CDC20/CENPW/KIF23/KIF4A/KIFC1/MISP/MYBL2/NEK2/PLK1	14	dowm
GO:0007605	sensory perception of sound	17/978	140/16012	0.00515733	0.0893807	0.0810806	BIRC5/CEMIP/COCH/COL11A1/COL2A1/EYA1/GJB6/LOXHD1/MYO1A/OTOG/PAX3/SIX1/STRC/TMC2/USH1C/USH1G/SLITRK6	17	dowm
GO:0016202	regulation of striated muscle tissue development	16/978	129/16012	0.00533009	0.0920248	0.0834792	CCNB1/CDK1/CENPF/DKK1/G6PD/LEF1/NKX2-5/RBM24/SHOX2/SIX1/SIX4/TP73/WNT3A/BMP10/HAMP/TBX20	16	dowm
GO:0002063	chondrocyte development	8/978	45/16012	0.00538598	0.0922911	0.0837208	ACAN/COCH/COL11A1/COL7A1/COMP/MATN3/SHOX2/ECM1	8	dowm
GO:0010469	regulation of signaling receptor activity	19/978	164/16012	0.00539977	0.0922911	0.0837208	ACTN2/ADRA2C/CACNG4/DKK1/DKK4/EGF/GRIA2/GRIN1/GRIN2A/LY6H/LYPD1/MAPK8IP2/NEFL/NLGN1/NPTX1/PSCA/RASGRF1/SHISA8/CRHBP	19	dowm
GO:0034724	DNA replication-independent nucleosome organization	7/978	36/16012	0.00544676	0.0922911	0.0837208	ASF1B/CENPA/CENPI/CENPK/CENPM/CENPW/HJURP	7	dowm
GO:0055069	zinc ion homeostasis	7/978	36/16012	0.00544676	0.0922911	0.0837208	MT3/SLC30A2/SLC30A3/SLC30A8/MT1E/MT1F/MT1H	7	dowm
GO:0071276	cellular response to cadmium ion	7/978	36/16012	0.00544676	0.0922911	0.0837208	MT3/STAR/CYP1A2/FOS/MT1E/MT1F/MT1H	7	dowm
GO:0006977	DNA damage response, signal transduction by p53 class mediator resulting in cell cycle arrest	9/978	55/16012	0.00572301	0.094909	0.0860956	AURKA/CCNB1/CDC25C/CDK1/E2F1/E2F7/E2F8/GTSE1/SFN	9	dowm
GO:1901016	regulation of potassium ion transmembrane transporter activity	9/978	55/16012	0.00572301	0.094909	0.0860956	ACTN2/GAL/KCNC1/KCNC2/KCNE5/LRRC26/LRRC52/MTNR1B/LRRC55	9	dowm
GO:0015893	drug transport	22/978	201/16012	0.00573947	0.094909	0.0860956	AQP5/CHRNA3/CNR1/GAL/HBE1/RAB3B/RTBDN/SLC26A6/SLC4A11/SLC6A17/SLC6A2/SLC6A3/SLC6A8/SLC7A10/SLC7A11/SNCG/STRA6/SYT3/SYT5/SYT8/CXCL12/SYT10	22	dowm
GO:0043523	regulation of neuron apoptotic process	22/978	201/16012	0.00573947	0.094909	0.0860956	CRLF1/DLX1/EN1/EN2/G6PD/GRIK2/GRIN1/GRM4/KIF14/MDK/MT3/MTNR1B/MYBL2/NEFL/NQO1/SIX1/SIX4/STAR/TERT/XRCC2/MAG/NTF3	22	dowm
GO:0006323	DNA packaging	19/978	165/16012	0.00576395	0.094909	0.0860956	ASF1B/BANF2/CCNB1/CDCA5/CDK1/CDKN2A/CENPA/CENPI/CENPK/CENPM/CENPW/CHAF1B/HJURP/HMGA2/NCAPG/NCAPH/PRDM9/TNP1/TOP2A	19	dowm
GO:0007269	neurotransmitter secretion	19/978	165/16012	0.00576395	0.094909	0.0860956	ASIC1/CACNA1B/CHRNA3/CNR1/CPLX2/ERC2/GAD1/GRM4/NLGN1/P2RY4/PPFIA4/RIMS2/SNCG/SYN3/SYT5/SYT8/UNC13A/ADRA1A/CHRM2	19	dowm
GO:0099643	signal release from synapse	19/978	165/16012	0.00576395	0.094909	0.0860956	ASIC1/CACNA1B/CHRNA3/CNR1/CPLX2/ERC2/GAD1/GRM4/NLGN1/P2RY4/PPFIA4/RIMS2/SNCG/SYN3/SYT5/SYT8/UNC13A/ADRA1A/CHRM2	19	dowm
GO:0060675	ureteric bud morphogenesis	10/978	65/16012	0.00576783	0.094909	0.0860956	ADAMTS16/EYA1/FOXD1/GPC3/HOXA11/HOXD11/SIX1/SIX2/SIX4/WNT6	10	dowm
GO:0061564	axon development	45/978	500/16012	0.00588673	0.096517	0.0875543	ARX/ATP8A2/BMP7/BRSK2/CELSR3/CHODL/CNR1/CTNNA2/DCC/DLX5/DPYSL5/DRGX/EPHA10/EPHA5/FEZF1/FOXD1/FSTL4/GAP43/GBX2/GRIN1/ISL2/KIF5A/LHX3/MAPT/MT3/NEFL/NPTX1/POU3F2/ROBO1/SHOX2/SLITRK1/SPP1/SPTA1/THY1/UCHL1/UNC5A/UNC5D/VAX2/WNT3A/COL25A1/CXCL12/EGR2/MAG/SLITRK3/SLITRK6	45	dowm
GO:0035116	embryonic hindlimb morphogenesis	6/978	28/16012	0.0060374	0.0982802	0.0891538	ALX3/ALX4/FGF4/GPC3/OSR2/PITX1	6	dowm
GO:0060914	heart formation	6/978	28/16012	0.0060374	0.0982802	0.0891538	DKK1/EYA1/FOXH1/ROBO1/SIX1/WNT3A	6	dowm
GO:0060351	cartilage development involved in endochondral bone morphogenesis	8/978	46/16012	0.00617888	0.100181	0.090878	COCH/COL2A1/COL7A1/COMP/HOXA11/MATN3/MMP13/SHOX2	8	dowm
GO:0042445	hormone metabolic process	24/978	227/16012	0.00620688	0.100181	0.090878	AFP/AKR1B10/AKR1B15/CRABP1/CYP17A1/CYP19A1/DIO2/DUOX2/DUOXA2/GAL/GHRHR/PCSK1/PCSK1N/RDH8/SPP1/STAR/UGT2B11/BCO2/CYP1A2/CYP26A1/CYP2C8/EGR1/LRAT/PCSK2	24	dowm
GO:0072088	nephron epithelium morphogenesis	11/978	76/16012	0.0062201	0.100181	0.090878	ADAMTS16/EYA1/FOXD1/GPC3/HOXA11/HOXD11/SIX1/SIX2/SIX4/WNK4/WNT6	11	dowm
GO:0006703	estrogen biosynthetic process	4/978	13/16012	0.00633928	0.100883	0.0915145	AKR1B15/CYP19A1/RDH8/STAR	4	dowm
GO:0010454	negative regulation of cell fate commitment	4/978	13/16012	0.00633928	0.100883	0.0915145	DKK1/SOSTDC1/SPDEF/WNT3A	4	dowm
GO:0021984	adenohypophysis development	4/978	13/16012	0.00633928	0.100883	0.0915145	GHRHR/PITX2/SLC6A3/SOX2	4	dowm
GO:0035914	skeletal muscle cell differentiation	10/978	66/16012	0.00643544	0.100883	0.0915145	ANKRD33/RBM24/SCX/SIX1/SIX4/SOX11/WNT3A/EGR1/EGR2/FOS	10	dowm
GO:0072171	mesonephric tubule morphogenesis	10/978	66/16012	0.00643544	0.100883	0.0915145	ADAMTS16/EYA1/FOXD1/GPC3/HOXA11/HOXD11/SIX1/SIX2/SIX4/WNT6	10	dowm
GO:2001259	positive regulation of cation channel activity	10/978	66/16012	0.00643544	0.100883	0.0915145	ACTN2/CACNG4/GAL/KCNC1/KCNC2/LRRC26/LRRC52/S100A1/STAC2/LRRC55	10	dowm
GO:0072431	signal transduction involved in mitotic G1 DNA damage checkpoint	9/978	56/16012	0.00645858	0.100883	0.0915145	AURKA/CCNB1/CDC25C/CDK1/E2F1/E2F7/E2F8/GTSE1/SFN	9	dowm
GO:1902400	intracellular signal transduction involved in G1 DNA damage checkpoint	9/978	56/16012	0.00645858	0.100883	0.0915145	AURKA/CCNB1/CDC25C/CDK1/E2F1/E2F7/E2F8/GTSE1/SFN	9	dowm
GO:0015844	monoamine transport	12/978	87/16012	0.00646286	0.100883	0.0915145	ADRA2C/CHGA/CNR1/RAB3B/SLC6A2/SLC6A3/SNCG/SYT3/SYT5/SYT8/CXCL12/SYT10	12	dowm
GO:0032414	positive regulation of ion transmembrane transporter activity	13/978	98/16012	0.00654419	0.101803	0.0923498	ACTN2/CACNG4/GAL/HTR3A/KCNC1/KCNC2/LRRC26/LRRC52/S100A1/STAC2/TESC/WNK4/LRRC55	13	dowm
GO:1901861	regulation of muscle tissue development	16/978	132/16012	0.00664938	0.103088	0.093515	CCNB1/CDK1/CENPF/DKK1/G6PD/LEF1/NKX2-5/RBM24/SHOX2/SIX1/SIX4/TP73/WNT3A/BMP10/HAMP/TBX20	16	dowm
GO:0050804	modulation of chemical synaptic transmission	39/978	423/16012	0.00674633	0.104237	0.094557	ADCY8/ASIC1/CACNA1B/CACNG4/CDC20/CEL/CHRNA3/CNR1/CNTNAP4/CPLX2/DCC/DKK1/GIP/GRIK2/GRIK4/GRIN1/GRIN2A/GRM4/GRM5/ITPKA/MAPK8IP2/MAPT/NLGN1/NPTX1/P2RY4/RAB3B/RASGRF1/RIMS2/SHISA8/SLC7A11/SNCG/STAR/SYN3/UNC13A/WNT3A/ADRA1A/CHRM2/EGR2/NTF3	39	dowm
GO:0099177	regulation of trans-synaptic signaling	39/978	424/16012	0.00700759	0.107907	0.0978869	ADCY8/ASIC1/CACNA1B/CACNG4/CDC20/CEL/CHRNA3/CNR1/CNTNAP4/CPLX2/DCC/DKK1/GIP/GRIK2/GRIK4/GRIN1/GRIN2A/GRM4/GRM5/ITPKA/MAPK8IP2/MAPT/NLGN1/NPTX1/P2RY4/RAB3B/RASGRF1/RIMS2/SHISA8/SLC7A11/SNCG/STAR/SYN3/UNC13A/WNT3A/ADRA1A/CHRM2/EGR2/NTF3	39	dowm
GO:0035094	response to nicotine	8/978	47/16012	0.00705727	0.108307	0.098249	CHRNA3/CHRND/CNR1/LYPD1/PPP1R1B/SLC6A3/SLC7A11/STAR	8	dowm
GO:0048634	regulation of muscle organ development	16/978	133/16012	0.00714343	0.108921	0.0988068	CCNB1/CDK1/CENPF/DKK1/G6PD/LEF1/NKX2-5/RBM24/SHOX2/SIX1/SIX4/TP73/WNT3A/BMP10/HAMP/TBX20	16	dowm
GO:0015672	monovalent inorganic cation transport	44/978	492/16012	0.00715956	0.108921	0.0988068	ABCC8/ACTN2/ASIC1/ATP4A/ATP6V0D2/BPIFA1/COX4I2/COX7B2/FXYD3/GAL/HCN2/KCNC1/KCNC2/KCNE5/KCNH2/KCNH5/KCNH6/KCNJ6/KCNJ9/KCNK12/KCNK9/KCNN1/KCNU1/LRRC26/LRRC52/MTNR1B/NDUFA4L2/NKAIN4/NKX2-5/OTOP3/RHBG/SCN1A/SLC12A1/SLC34A3/SLC38A8/SLC4A11/SLC6A15/SLC6A8/SLC9A3/TESC/TRPM5/WNK4/KCNN2/LRRC55	44	dowm
GO:0000132	establishment of mitotic spindle orientation	6/978	29/16012	0.00722679	0.108921	0.0988068	ACTL8/CENPA/MISP/NDC80/PLK1/SAPCD2	6	dowm
GO:0031055	chromatin remodeling at centromere	6/978	29/16012	0.00722679	0.108921	0.0988068	CENPA/CENPI/CENPK/CENPM/CENPW/HJURP	6	dowm
GO:0072413	signal transduction involved in mitotic cell cycle checkpoint	9/978	57/16012	0.00726462	0.108921	0.0988068	AURKA/CCNB1/CDC25C/CDK1/E2F1/E2F7/E2F8/GTSE1/SFN	9	dowm
GO:1902402	signal transduction involved in mitotic DNA damage checkpoint	9/978	57/16012	0.00726462	0.108921	0.0988068	AURKA/CCNB1/CDC25C/CDK1/E2F1/E2F7/E2F8/GTSE1/SFN	9	dowm
GO:1902403	signal transduction involved in mitotic DNA integrity checkpoint	9/978	57/16012	0.00726462	0.108921	0.0988068	AURKA/CCNB1/CDC25C/CDK1/E2F1/E2F7/E2F8/GTSE1/SFN	9	dowm
GO:0061138	morphogenesis of a branching epithelium	20/978	181/16012	0.00739631	0.109015	0.0988915	ADAMTS16/BMP7/EGF/EYA1/FOXD1/GBX2/GCM1/GPC3/HOXA11/HOXB13/HOXD11/LEF1/MDK/SIX1/SIX2/SIX4/WNT6/GDF2/HHIP/TBX20	20	dowm
GO:0019933	cAMP-mediated signaling	18/978	157/16012	0.00740322	0.109015	0.0988915	ADCY8/ADRA2C/APLP1/CALCA/CHGA/EPHA5/GAL/GCG/GHRHR/GIP/GLP1R/MRAP2/OR51E2/RASD2/RIMS2/UCN2/ADRA1A/PTH1R	18	dowm
GO:0014046	dopamine secretion	7/978	38/16012	0.00740724	0.109015	0.0988915	CNR1/SNCG/SYT3/SYT5/SYT8/CXCL12/SYT10	7	dowm
GO:0014059	regulation of dopamine secretion	7/978	38/16012	0.00740724	0.109015	0.0988915	CNR1/SNCG/SYT3/SYT5/SYT8/CXCL12/SYT10	7	dowm
GO:2000826	regulation of heart morphogenesis	7/978	38/16012	0.00740724	0.109015	0.0988915	BMP7/DKK1/EYA1/ROBO1/SIX1/WNT3A/BMP10	7	dowm
GO:0006805	xenobiotic metabolic process	15/978	122/16012	0.00741434	0.109015	0.0988915	ALDH3A1/CYP2W1/GRIN1/NQO1/STAR/UGT1A10/UGT1A5/UGT2B11/CYP1A2/CYP26A1/CYP2B6/CYP2C19/CYP2C8/NAT2/S100A12	15	dowm
GO:0030072	peptide hormone secretion	25/978	243/16012	0.00744926	0.109176	0.0990376	ABCC8/ADCY8/ADRA2C/APLN/BRSK2/CACNA1E/CHGA/CNR1/EPHA5/FAM3B/GAL/GCG/GHRHR/GIP/GLP1R/GRP/HTR2C/KCNC2/MAFA/MTNR1B/RFX6/RIMS2/SLC30A8/SSTR5/CRHBP	25	dowm
GO:1903861	positive regulation of dendrite extension	5/978	21/16012	0.00753232	0.109827	0.0996286	REG1A/RIMS2/RNF157/SYT3/UNC13A	5	dowm
GO:0055013	cardiac muscle cell development	11/978	78/16012	0.00756599	0.109827	0.0996286	ACTN2/CCNB1/CDK1/G6PD/MYBPC1/MYO18B/NEB/NKX2-5/ADRA1A/BMP10/HAMP	11	dowm
GO:0061333	renal tubule morphogenesis	11/978	78/16012	0.00756599	0.109827	0.0996286	ADAMTS16/EYA1/FOXD1/GPC3/HOXA11/HOXD11/SIX1/SIX2/SIX4/WNK4/WNT6	11	dowm
GO:0007188	adenylate cyclase-modulating G protein-coupled receptor signaling pathway	21/978	194/16012	0.00775276	0.112181	0.101764	ADCY8/ADRA2C/APLP1/CALCA/CCR3/CHGA/CNR1/GCG/GHRHR/GLP1R/GNAZ/GRM4/HTR1D/MRAP2/PSAPL1/UCN2/ADRA1A/CHRM2/FPR2/MARCO/PTH1R	21	dowm
GO:0007283	spermatogenesis	44/978	495/16012	0.00794368	0.11458	0.10394	ASF1B/ASPM/B4GALNT1/BRDT/CABYR/CCDC155/CCNB1/CDC25C/CELF3/CNR1/CTSV/DUSP13/E2F1/FOXJ1/GTSF1/HOXA10/HOXA11/HOXA9/KIFC1/MAEL/MNS1/NR0B1/OCA2/PAEP/PMFBP1/PTTG1/RNF151/RNF17/ROS1/RPL10L/SLC26A6/SOHLH1/SOHLH2/SPAG6/SPATA31D1/SPINK1/SSTR3/STRA8/TDRD5/TEX19/TNP1/TRIP13/VCX/PROK2	44	dowm
GO:0045471	response to ethanol	15/978	123/16012	0.00798217	0.114688	0.104038	CDK1/CLDN18/CNR1/G6PD/GRIN1/GRIN2A/HTR3A/KCNC2/NQO1/SLC6A3/STAR/CRHBP/CSF3/DBH/HAMP	15	dowm
GO:0051445	regulation of meiotic cell cycle	8/978	48/16012	0.00802667	0.114688	0.104038	ASPM/CDC20/CDC25C/FBXO43/PRDM7/PRDM9/TRIP13/TTK	8	dowm
GO:1990573	potassium ion import across plasma membrane	8/978	48/16012	0.00802667	0.114688	0.104038	ATP4A/HCN2/KCNH2/KCNJ6/KCNJ9/KCNK9/SLC12A1/WNK4	8	dowm
GO:0021872	forebrain generation of neurons	9/978	58/16012	0.00814531	0.11602	0.105246	ARX/ASPM/DLX1/DLX2/DLX5/GBX2/LEF1/ROBO1/WNT3A	9	dowm
GO:0060349	bone morphogenesis	14/978	112/16012	0.00823854	0.116982	0.106119	COCH/COL2A1/COL7A1/COMP/DLX5/FGF4/HOXA11/MATN3/MMP13/OSR2/RIPPLY2/SCX/SFRP4/SHOX2	14	dowm
GO:0110110	positive regulation of animal organ morphogenesis	11/978	79/16012	0.00831878	0.117755	0.10682	BMP7/DKK1/HOXA11/HOXC11/MDK/ROBO1/SIX1/SIX4/WNT3A/WNT6/BMP10	11	dowm
GO:0001656	metanephros development	12/978	90/16012	0.00845032	0.118528	0.107522	BMP7/EYA1/FOXD1/FOXJ1/GPC3/HOXA11/HOXC11/OSR2/SIX1/SIX2/SIX4/EGR1	12	dowm
GO:0010273	detoxification of copper ion	4/978	14/16012	0.00845145	0.118528	0.107522	MT3/MT1E/MT1F/MT1H	4	dowm
GO:1990169	stress response to copper ion	4/978	14/16012	0.00845145	0.118528	0.107522	MT3/MT1E/MT1F/MT1H	4	dowm
GO:0071241	cellular response to inorganic substance	22/978	208/16012	0.00850292	0.118821	0.107787	ADCY8/CCNA2/CCNB1/CHP2/CPNE7/FABP4/KCNC2/MT3/NLGN1/NQO1/STAR/SYT3/SYT5/SYT8/CRHBP/CYP1A2/FOS/FOSB/MT1E/MT1F/MT1H/SYT10	22	dowm
GO:0030049	muscle filament sliding	7/978	39/16012	0.00856289	0.118821	0.107787	ACTN2/MYBPC1/NEB/TNNC1/TNNI2/TNNI3/TNNT1	7	dowm
GO:0033275	actin-myosin filament sliding	7/978	39/16012	0.00856289	0.118821	0.107787	ACTN2/MYBPC1/NEB/TNNC1/TNNI2/TNNI3/TNNT1	7	dowm
GO:0021772	olfactory bulb development	6/978	30/16012	0.00857656	0.118821	0.107787	ARX/DLX2/DLX5/FEZF1/KIF14/ROBO1	6	dowm
GO:0071248	cellular response to metal ion	20/978	184/16012	0.00881886	0.121807	0.110496	ADCY8/CCNB1/CHP2/CPNE7/FABP4/MT3/NLGN1/NQO1/STAR/SYT3/SYT5/SYT8/CRHBP/CYP1A2/FOS/FOSB/MT1E/MT1F/MT1H/SYT10	20	dowm
GO:0098656	anion transmembrane transport	28/978	285/16012	0.00890128	0.122574	0.111192	ANO2/BSND/CLCNKA/FXYD3/GABRA2/GABRA3/GABRD/GABRE/GABRG2/GABRQ/GABRR1/GABRR3/GRM5/SLC12A1/SLC22A6/SLC26A6/SLC26A9/SLC38A8/SLC4A11/SLC4A3/SLC6A14/SLC6A15/SLC6A7/SLC6A8/SLC7A10/SLC7A11/SLC9A3/STRA6	28	dowm
GO:0050433	regulation of catecholamine secretion	9/978	59/16012	0.00910486	0.124946	0.113343	ADRA2C/CHGA/CNR1/SNCG/SYT3/SYT5/SYT8/CXCL12/SYT10	9	dowm
GO:0048477	oogenesis	11/978	80/16012	0.00912836	0.124946	0.113343	ASPM/AURKA/CCDC155/CCNB1/FMN2/MDK/SOHLH1/SOHLH2/STRA8/TDRD5/TRIP13	11	dowm
GO:0042738	exogenous drug catabolic process	5/978	22/16012	0.00926657	0.125705	0.114032	CYP2W1/CYP1A2/CYP2B6/CYP2C19/CYP2C8	5	dowm
GO:0051307	meiotic chromosome separation	5/978	22/16012	0.00926657	0.125705	0.114032	EME1/NCAPH/TEX11/TOP2A/TTK	5	dowm
GO:0060065	uterus development	5/978	22/16012	0.00926657	0.125705	0.114032	CYP19A1/HOXA10/HOXA11/HOXA9/STRA6	5	dowm
GO:0006720	isoprenoid metabolic process	16/978	137/16012	0.00942222	0.127438	0.115604	AKR1B10/AKR1B15/CLPS/CRABP1/GPC3/RBP2/RDH8/RHO/STAR/STRA6/BCO2/CYP1A2/CYP26A1/CYP2C19/CYP2C8/LRAT	16	dowm
GO:0055007	cardiac muscle cell differentiation	14/978	114/16012	0.0095848	0.129253	0.11725	ACTN2/CCNB1/CDK1/DKK1/G6PD/MYBPC1/MYO18B/NEB/NKX2-5/NOX4/WNT3A/ADRA1A/BMP10/HAMP	14	dowm
GO:0042596	fear response	7/978	40/16012	0.00984563	0.132379	0.120086	ASIC1/GRIK2/HTR2C/LYPD1/MAPK8IP2/MDK/DBH	7	dowm
GO:0007611	learning or memory	25/978	249/16012	0.0100144	0.132966	0.120618	ADCY8/AFF2/ASIC1/C1QL1/CNR1/DKK1/EN1/GIP/GLP1R/GRIN1/GRIN2A/GRM5/GRPR/MAPK8IP2/MAPT/MDK/PPP1R1B/RASGRF1/SLC7A11/STRA6/CRHBP/DBH/EGR2/FOS/NTF3	25	dowm
GO:0044773	mitotic DNA damage checkpoint	12/978	92/16012	0.0100203	0.132966	0.120618	AURKA/CCNB1/CDC25C/CDK1/CLSPN/E2F1/E2F7/E2F8/EME1/GTSE1/HMGA2/SFN	12	dowm
GO:1901989	positive regulation of cell cycle phase transition	12/978	92/16012	0.0100203	0.132966	0.120618	CCNB1/CCNE1/CDC25C/CDC45/CDC6/CDCA5/CDK1/CDT1/DLGAP5/DTL/TERT/UBE2C	12	dowm
GO:0001655	urogenital system development	31/978	327/16012	0.010082	0.132966	0.120618	ADAMTS16/ALOX15B/BMP7/CENPF/CEP55/CRLF1/CYP19A1/EYA1/FOXD1/FOXJ1/GPC3/HOXA11/HOXB13/HOXC11/HOXD11/LIN28A/NPHS1/OSR2/PSAPL1/SIX1/SIX2/SIX4/SOX11/STRA6/TP73/UPK3A/WNK4/WNT6/BMPER/CYP26A1/EGR1	31	dowm
GO:0021988	olfactory lobe development	6/978	31/16012	0.0100978	0.132966	0.120618	ARX/DLX2/DLX5/FEZF1/KIF14/ROBO1	6	dowm
GO:0030431	sleep	6/978	31/16012	0.0100978	0.132966	0.120618	CACNA1I/GHRHR/GRIN2A/MTNR1B/STAR/FOS	6	dowm
GO:0040020	regulation of meiotic nuclear division	6/978	31/16012	0.0100978	0.132966	0.120618	CDC20/FBXO43/PRDM7/PRDM9/TRIP13/TTK	6	dowm
GO:0021543	pallium development	18/978	162/16012	0.0101227	0.132966	0.120618	ARX/ASPM/BCAN/CDK5R2/DLX1/DLX2/EMX1/EPHA5/GRIN1/IGF2BP1/KIF14/LEF1/MDK/NEFL/POU3F2/ROBO1/WDR62/WNT3A	18	dowm
GO:0045143	homologous chromosome segregation	8/978	50/16012	0.0102607	0.133623	0.121215	CCDC155/CCNE1/FMN2/MAEL/PLK1/PTTG1/TEX11/TRIP13	8	dowm
GO:0048168	regulation of neuronal synaptic plasticity	8/978	50/16012	0.0102607	0.133623	0.121215	GRIK2/GRIN1/GRM5/RASGRF1/SHISA8/STAR/UNC13A/EGR2	8	dowm
GO:0097366	response to bronchodilator	8/978	50/16012	0.0102607	0.133623	0.121215	ASIC1/CCNA2/GRIN1/GRIN2A/KCNC2/MT3/PPP1R1B/DBH	8	dowm
GO:0050678	regulation of epithelial cell proliferation	30/978	315/16012	0.0105756	0.137332	0.124579	APELA/APLN/CCL26/CCR3/DLX5/DLX6/EPPK1/EYA1/GPC3/IQGAP3/MDK/MMP12/ODAM/OSR2/REG1A/REG3A/REG3G/ROBO1/SCG2/SFN/SIX1/SIX4/SOX11/SOX2/THBS4/UHRF1/WNT3A/CXCL12/ECM1/GDF2	30	dowm
GO:0071156	regulation of cell cycle arrest	13/978	104/16012	0.0106636	0.138082	0.12526	AURKA/CCNB1/CDC25C/CDK1/E2F1/E2F7/E2F8/FOXM1/GTSE1/HMGA2/INSM1/SFN/TP73	13	dowm
GO:0015850	organic hydroxy compound transport	24/978	238/16012	0.0108987	0.139356	0.126415	ADRA2C/AQP10/CEL/CHGA/CNR1/CYP19A1/EGF/GAL/RAB3B/SLC26A6/SLC6A2/SLC6A3/SLCO1C1/SNCG/SPP1/STAR/STRA6/SYT3/SYT5/SYT8/CETP/CXCL12/LCAT/SYT10	24	dowm
GO:0071277	cellular response to calcium ion	11/978	82/16012	0.0109287	0.139356	0.126415	ADCY8/CHP2/CPNE7/NLGN1/SYT3/SYT5/SYT8/CRHBP/FOS/FOSB/SYT10	11	dowm
GO:0003128	heart field specification	4/978	15/16012	0.010976	0.139356	0.126415	DKK1/FOXH1/ROBO1/WNT3A	4	dowm
GO:0007512	adult heart development	4/978	15/16012	0.010976	0.139356	0.126415	APELA/NKX2-5/ADRA1A/BMP10	4	dowm
GO:0030214	hyaluronan catabolic process	4/978	15/16012	0.010976	0.139356	0.126415	CEMIP/HMMR/LYVE1/STAB2	4	dowm
GO:0043584	nose development	4/978	15/16012	0.010976	0.139356	0.126415	DLX5/SIX1/SIX4/STRA6	4	dowm
GO:0051238	sequestering of metal ion	4/978	15/16012	0.010976	0.139356	0.126415	LCN2/SLC30A2/SLC30A3/SLC30A8	4	dowm
GO:0006260	DNA replication	26/978	264/16012	0.0110854	0.140164	0.127148	CCNA2/CCNE1/CDC45/CDC6/CDK1/CDT1/CHAF1B/CLSPN/DTL/E2F7/E2F8/EME1/EXO1/GINS1/MCIDAS/MCM10/ORC1/ORC6/PIF1/POLQ/RECQL4/RRM2/STRA8/TICRR/DACH1/GDF2	26	dowm
GO:0071103	DNA conformation change	27/978	277/16012	0.0111181	0.140164	0.127148	ASF1B/BANF2/CCNB1/CDC45/CDCA5/CDK1/CDKN2A/CENPA/CENPI/CENPK/CENPM/CENPW/CHAF1B/DQX1/ERCC6L/GINS1/HJURP/HMGA2/NCAPG/NCAPH/PIF1/POLQ/PRDM9/RAD54L/RECQL4/TNP1/TOP2A	27	dowm
GO:1903859	regulation of dendrite extension	5/978	23/16012	0.0112572	0.140164	0.127148	REG1A/RIMS2/RNF157/SYT3/UNC13A	5	dowm
GO:0007369	gastrulation	19/978	176/16012	0.0112593	0.140164	0.127148	APELA/APLN/BMP7/COL11A1/COL7A1/DKK1/EYA1/GPC3/GSC/HMGA2/HOXA11/LEF1/MESP2/SCX/SIX2/SOX2/TLX2/WNT3A/TBX20	19	dowm
GO:0003009	skeletal muscle contraction	7/978	41/16012	0.011263	0.140164	0.127148	ATP8A2/CHRND/STAC2/TNNC1/TNNI2/TNNI3/TNNT1	7	dowm
GO:0046686	response to cadmium ion	9/978	61/16012	0.0112775	0.140164	0.127148	CDK1/MT3/STAR/TERT/CYP1A2/FOS/MT1E/MT1F/MT1H	9	dowm
GO:0050432	catecholamine secretion	9/978	61/16012	0.0112775	0.140164	0.127148	ADRA2C/CHGA/CNR1/SNCG/SYT3/SYT5/SYT8/CXCL12/SYT10	9	dowm
GO:0006936	muscle contraction	32/978	343/16012	0.0112857	0.140164	0.127148	ACTN2/ADRA2C/ATP8A2/CACNA1S/CHGA/CHRNA3/CHRND/CKMT2/COMP/HTR1D/KCNE5/KCNH2/MYBPC1/MYH1/MYH13/NEB/NKX2-5/SCN1A/SLC6A8/SMPX/STAC2/TACR1/TNNC1/TNNI2/TNNI3/TNNT1/ADRA1A/BMP10/CHRM2/KCNN2/PROK2/TBX20	32	dowm
GO:0072073	kidney epithelium development	16/978	140/16012	0.0114831	0.142228	0.129021	ADAMTS16/BMP7/CRLF1/EYA1/FOXD1/FOXJ1/GPC3/HOXA11/HOXD11/NPHS1/SIX1/SIX2/SIX4/WNK4/WNT6/BMPER	16	dowm
GO:0021545	cranial nerve development	8/978	51/16012	0.0115363	0.1425	0.129267	DRGX/HOXA3/HOXD3/NKX2-2/SIX1/SIX4/EGR2/SLITRK6	8	dowm
GO:0060350	endochondral bone morphogenesis	10/978	72/16012	0.0117847	0.144671	0.131237	COCH/COL2A1/COL7A1/COMP/DLX5/HOXA11/MATN3/MMP13/SCX/SHOX2	10	dowm
GO:0048333	mesodermal cell differentiation	6/978	32/16012	0.0118012	0.144671	0.131237	DKK1/EYA1/HMGA2/HOXA11/SIX2/WNT3A	6	dowm
GO:0043266	regulation of potassium ion transport	12/978	94/16012	0.0118073	0.144671	0.131237	ACTN2/GAL/KCNC1/KCNC2/KCNE5/KCNH2/LRRC26/LRRC52/MTNR1B/WNK4/KCNN2/LRRC55	12	dowm
GO:0055006	cardiac cell development	11/978	83/16012	0.011925	0.145721	0.13219	ACTN2/CCNB1/CDK1/G6PD/MYBPC1/MYO18B/NEB/NKX2-5/ADRA1A/BMP10/HAMP	11	dowm
GO:0000082	G1/S transition of mitotic cell cycle	24/978	240/16012	0.0120002	0.145921	0.132371	AURKA/CCNB1/CCNE1/CDC25C/CDC45/CDC6/CDK1/CDKN2A/CDKN3/CDT1/E2F1/E2F7/E2F8/GTSE1/IQGAP3/KIF14/MCM10/ORC1/ORC6/RRM2/SFN/TERT/TFDP3/TRIM71	24	dowm
GO:0090276	regulation of peptide hormone secretion	21/978	202/16012	0.0120054	0.145921	0.132371	ABCC8/ADCY8/ADRA2C/APLN/BRSK2/CACNA1E/CHGA/CNR1/EPHA5/GCG/GHRHR/GIP/GLP1R/GRP/HTR2C/KCNC2/MTNR1B/RFX6/SLC30A8/SSTR5/CRHBP	21	dowm
GO:0000910	cytokinesis	17/978	153/16012	0.0122188	0.148121	0.134366	ANLN/AURKA/AURKB/CDC6/CDT1/CENPA/CEP55/E2F7/E2F8/FMN2/KIF14/KIF20A/KIF23/KIF4A/PLK1/PRC1/SSTR5	17	dowm
GO:0002065	columnar/cuboidal epithelial cell differentiation	13/978	106/16012	0.0124119	0.149666	0.135767	AGR2/EMX1/INSM1/LEF1/NKX2-2/NKX3-2/RFX6/ROS1/SOX11/SPDEF/STRC/USH1C/SLITRK6	13	dowm
GO:0032411	positive regulation of transporter activity	13/978	106/16012	0.0124119	0.149666	0.135767	ACTN2/CACNG4/GAL/HTR3A/KCNC1/KCNC2/LRRC26/LRRC52/S100A1/STAC2/TESC/WNK4/LRRC55	13	dowm
GO:0031571	mitotic G1 DNA damage checkpoint	9/978	62/16012	0.012499	0.149922	0.136	AURKA/CCNB1/CDC25C/CDK1/E2F1/E2F7/E2F8/GTSE1/SFN	9	dowm
GO:0044819	mitotic G1/S transition checkpoint	9/978	62/16012	0.012499	0.149922	0.136	AURKA/CCNB1/CDC25C/CDK1/E2F1/E2F7/E2F8/GTSE1/SFN	9	dowm
GO:0035265	organ growth	19/978	178/16012	0.0126034	0.150778	0.136776	ARX/CCNB1/CDK1/COCH/COL7A1/COMP/CYP19A1/G6PD/MAEL/MATN3/MMP13/NKX2-5/PSAPL1/TP73/ADRA1A/BMP10/ECM1/HAMP/TBX20	19	dowm
GO:0015701	bicarbonate transport	7/978	42/16012	0.0128224	0.15226	0.13812	CA12/CA4/CA9/SLC26A6/SLC26A9/SLC4A11/SLC4A3	7	dowm
GO:0043486	histone exchange	7/978	42/16012	0.0128224	0.15226	0.13812	CENPA/CENPI/CENPK/CENPM/CENPW/HJURP/TNP1	7	dowm
GO:0048469	cell maturation	18/978	166/16012	0.0128275	0.15226	0.13812	AURKA/BFSP2/C1QL1/CABYR/CCNB1/G6PD/GAL/GHRHR/GLDN/HOXB13/KIF14/PAEP/SIX3/SLC26A6/SPINK1/TDRD5/TRIP13/PTH1R	18	dowm
GO:0010043	response to zinc ion	8/978	52/16012	0.0129251	0.153019	0.13881	MT3/SLC30A2/SLC30A3/SLC30A8/HAMP/MT1E/MT1F/MT1H	8	dowm
GO:0009798	axis specification	11/978	84/16012	0.012989	0.153377	0.139135	AURKA/GPC3/HOXD8/MNS1/PITX2/RIPPLY2/SIX2/SIX3/TDRD5/VAX2/WNT6	11	dowm
GO:0035051	cardiocyte differentiation	16/978	142/16012	0.0130433	0.153621	0.139355	ACTN2/BMP7/CCNB1/CDK1/DKK1/G6PD/MYBPC1/MYO18B/NEB/NKX2-5/NOX4/PITX2/WNT3A/ADRA1A/BMP10/HAMP	16	dowm
GO:0044843	cell cycle G1/S phase transition	25/978	255/16012	0.0132548	0.15571	0.14125	AURKA/CCNA2/CCNB1/CCNE1/CDC25C/CDC45/CDC6/CDK1/CDKN2A/CDKN3/CDT1/E2F1/E2F7/E2F8/GTSE1/IQGAP3/KIF14/MCM10/ORC1/ORC6/RRM2/SFN/TERT/TFDP3/TRIM71	25	dowm
GO:0070997	neuron death	31/978	334/16012	0.0133722	0.156686	0.142135	CHGA/CRLF1/DCC/DKK1/DLX1/EN1/EN2/G6PD/GRIK2/GRIN1/GRM4/KIF14/MAPT/MDK/MT3/MTNR1B/MYBL2/NEFL/NQO1/SIX1/SIX4/SLC7A11/STAR/TERT/WNT3A/XRCC2/CSF3/EGR1/FOS/MAG/NTF3	31	dowm
GO:0040001	establishment of mitotic spindle localization	6/978	33/16012	0.0136973	0.15964	0.144815	ACTL8/CENPA/MISP/NDC80/PLK1/SAPCD2	6	dowm
GO:0044783	G1 DNA damage checkpoint	9/978	63/16012	0.0138163	0.15964	0.144815	AURKA/CCNB1/CDC25C/CDK1/E2F1/E2F7/E2F8/GTSE1/SFN	9	dowm
GO:0048747	muscle fiber development	9/978	63/16012	0.0138163	0.15964	0.144815	COMP/DNER/FLNC/MYBPC1/MYO18B/NEB/SHOX2/SIX1/UCHL1	9	dowm
GO:0021700	developmental maturation	26/978	269/16012	0.0138717	0.15964	0.144815	AURKA/BCAN/BFSP2/C1QL1/CABYR/CCNB1/CDC20/CDK5R2/G6PD/GAL/GHRHR/GLDN/GRIN1/HOXB13/KIF14/NEFL/PAEP/SEZ6/SIX3/SLC26A6/SPINK1/SPINK5/TDRD5/TRIP13/UNC13A/PTH1R	26	dowm
GO:0030397	membrane disassembly	4/978	16/16012	0.0139396	0.15964	0.144815	CCNB1/CCNB2/CDK1/PLK1	4	dowm
GO:0051081	nuclear envelope disassembly	4/978	16/16012	0.0139396	0.15964	0.144815	CCNB1/CCNB2/CDK1/PLK1	4	dowm
GO:0055012	ventricular cardiac muscle cell differentiation	4/978	16/16012	0.0139396	0.15964	0.144815	CCNB1/CDK1/NKX2-5/BMP10	4	dowm
GO:0061687	detoxification of inorganic compound	4/978	16/16012	0.0139396	0.15964	0.144815	MT3/MT1E/MT1F/MT1H	4	dowm
GO:0097501	stress response to metal ion	4/978	16/16012	0.0139396	0.15964	0.144815	MT3/MT1E/MT1F/MT1H	4	dowm
GO:0072347	response to anesthetic	10/978	74/16012	0.0141596	0.161753	0.146732	ADCY8/CACNG4/CCNA2/CNR1/GRIN1/HTR3A/PPP1R1B/SLC6A3/CRHBP/FOSB	10	dowm
GO:0046189	phenol-containing compound biosynthetic process	7/978	43/16012	0.0145311	0.165169	0.149831	INSM1/OCA2/PNMT/SLC6A3/SLC7A11/TYRP1/DBH	7	dowm
GO:0051293	establishment of spindle localization	7/978	43/16012	0.0145311	0.165169	0.149831	ACTL8/CENPA/FMN2/MISP/NDC80/PLK1/SAPCD2	7	dowm
GO:0019233	sensory perception of pain	12/978	97/16012	0.0149346	0.169333	0.153608	ADRA2C/BDKRB1/CNR1/GIP/GRIN1/GRIN2A/HOXB8/HOXD1/SCN1A/UCHL1/CXCL12/PROK2	12	dowm
GO:0032465	regulation of cytokinesis	11/978	86/16012	0.015331	0.173396	0.157295	AURKA/AURKB/CDC6/E2F7/E2F8/KIF14/KIF20A/KIF23/PLK1/PRC1/SSTR5	11	dowm
GO:0072009	nephron epithelium development	13/978	109/16012	0.0154391	0.17395	0.157796	ADAMTS16/EYA1/FOXD1/FOXJ1/GPC3/HOXA11/HOXD11/NPHS1/SIX1/SIX2/SIX4/WNK4/WNT6	13	dowm
GO:0070509	calcium ion import	10/978	75/16012	0.0154731	0.17395	0.157796	CACNA1B/CACNA1E/CACNA1I/CACNA1S/EGF/FAM155B/GCG/SLN/SPINK1/CXCL12	10	dowm
GO:0048738	cardiac muscle tissue development	21/978	207/16012	0.0154944	0.17395	0.157796	ACTN2/BMP7/CCNB1/CDK1/COL11A1/DKK1/FOXH1/G6PD/MYBPC1/MYO18B/NEB/NKX2-5/NOX4/TNNC1/TNNI3/TP73/WNT3A/ADRA1A/BMP10/HAMP/TBX20	21	dowm
GO:0060795	cell fate commitment involved in formation of primary germ layer	6/978	34/16012	0.0157961	0.176901	0.160473	DKK1/EYA1/HOXA11/SIX2/SOX2/WNT3A	6	dowm
GO:0050879	multicellular organismal movement	8/978	54/16012	0.0160633	0.177314	0.160849	ATP8A2/CHRND/COMP/STAC2/TNNC1/TNNI2/TNNI3/TNNT1	8	dowm
GO:0050881	musculoskeletal movement	8/978	54/16012	0.0160633	0.177314	0.160849	ATP8A2/CHRND/COMP/STAC2/TNNC1/TNNI2/TNNI3/TNNT1	8	dowm
GO:0010996	response to auditory stimulus	5/978	25/16012	0.0160708	0.177314	0.160849	ATP8A2/KCNC1/MDK/STRA6/SLITRK6	5	dowm
GO:0031572	G2 DNA damage checkpoint	5/978	25/16012	0.0160708	0.177314	0.160849	CDK1/CLSPN/DTL/HMGA2/PLK1	5	dowm
GO:0035235	ionotropic glutamate receptor signaling pathway	5/978	25/16012	0.0160708	0.177314	0.160849	GRIA2/GRIK2/GRIK4/GRIN1/GRIN2A	5	dowm
GO:0060037	pharyngeal system development	5/978	25/16012	0.0160708	0.177314	0.160849	BMP7/EYA1/NKX2-5/SIX1/SIX4	5	dowm
GO:0051963	regulation of synapse assembly	12/978	98/16012	0.0161053	0.177314	0.160849	DKK1/GAP43/GRIN1/LHFPL4/NLGN1/SIX1/SIX4/SLITRK1/WNT3A/LRRN3/SLITRK3/SLITRK6	12	dowm
GO:0045666	positive regulation of neuron differentiation	32/978	353/16012	0.0165546	0.181822	0.164937	ADRA2C/ATP8A2/BMP7/BRINP3/CHODL/CNR1/DKK1/DLX1/DLX2/FEZF1/HOXD3/ITPKA/LIN28A/MAPT/MDK/NEFL/NKX2-2/NKX2-5/NLGN1/PCP4/REG1A/RIMS2/RNF157/ROBO1/SH3GL3/SHOX2/SLITRK1/SOX11/SYT3/UNC13A/WNT3A/CXCL12	32	dowm
GO:0035282	segmentation	12/978	99/16012	0.0173441	0.189807	0.172181	DKK1/DLL3/DMRT2/HOXD8/LEF1/MESP2/NKD1/RIPPLY2/TDRD5/WNT3A/XRCC2/EGR2	12	dowm
GO:0061323	cell proliferation involved in heart morphogenesis	4/978	17/16012	0.0173649	0.189807	0.172181	EYA1/PITX2/SIX1/BMP10	4	dowm
GO:0001822	kidney development	26/978	275/16012	0.0179277	0.195489	0.177336	ADAMTS16/BMP7/CENPF/CRLF1/EYA1/FOXD1/FOXJ1/GPC3/HOXA11/HOXC11/HOXD11/LIN28A/NPHS1/OSR2/SIX1/SIX2/SIX4/SOX11/STRA6/TP73/UPK3A/WNK4/WNT6/BMPER/CYP26A1/EGR1	26	dowm
GO:0016572	histone phosphorylation	6/978	35/16012	0.018107	0.196504	0.178256	AURKA/AURKB/CCNA2/CCNB1/CDK1/HMGA2	6	dowm
GO:0051294	establishment of spindle orientation	6/978	35/16012	0.018107	0.196504	0.178256	ACTL8/CENPA/MISP/NDC80/PLK1/SAPCD2	6	dowm
GO:0018958	phenol-containing compound metabolic process	12/978	100/16012	0.018653	0.201949	0.183196	DIO2/DUOX2/DUOXA2/GRIN2A/INSM1/OCA2/PNMT/SLC6A3/SLC7A11/STAR/TYRP1/DBH	12	dowm
GO:0050974	detection of mechanical stimulus involved in sensory perception	5/978	26/16012	0.0189223	0.202936	0.184091	COL11A1/SCN1A/STRC/TMC2/CXCL12	5	dowm
GO:0055083	monovalent inorganic anion homeostasis	5/978	26/16012	0.0189223	0.202936	0.184091	CA12/SFRP4/SLC12A1/SLC34A3/FGF23	5	dowm
GO:0071280	cellular response to copper ion	5/978	26/16012	0.0189223	0.202936	0.184091	MT3/CYP1A2/MT1E/MT1F/MT1H	5	dowm
GO:0099560	synaptic membrane adhesion	5/978	26/16012	0.0189223	0.202936	0.184091	CDH9/NLGN1/SLITRK1/SPARCL1/SLITRK3	5	dowm
GO:0046887	positive regulation of hormone secretion	14/978	124/16012	0.0190893	0.204247	0.18528	ADCY8/APLN/C1QTNF3/CYP19A1/GAL/GCG/GHRHR/GIP/GRP/INHA/RFX6/SLC30A8/SOX11/SPP1	14	dowm
GO:0072001	renal system development	27/978	290/16012	0.0192632	0.205624	0.18653	ADAMTS16/BMP7/CENPF/CEP55/CRLF1/EYA1/FOXD1/FOXJ1/GPC3/HOXA11/HOXC11/HOXD11/LIN28A/NPHS1/OSR2/SIX1/SIX2/SIX4/SOX11/STRA6/TP73/UPK3A/WNK4/WNT6/BMPER/CYP26A1/EGR1	27	dowm
GO:0043270	positive regulation of ion transport	25/978	264/16012	0.0196374	0.20853	0.189165	ACTN2/ATP8A2/BDKRB1/CACNG4/CEMIP/G6PD/GAL/GCG/GRIN1/HTR3A/KCNC1/KCNC2/KCNE5/KCNH2/LRRC26/LRRC52/NKX2-5/RAB3B/S100A1/STAC2/TESC/THY1/WNK4/CXCL12/LRRC55	25	dowm
GO:0050910	detection of mechanical stimulus involved in sensory perception of sound	3/978	10/16012	0.0197184	0.20853	0.189165	COL11A1/STRC/TMC2	3	dowm
GO:0051255	spindle midzone assembly	3/978	10/16012	0.0197184	0.20853	0.189165	AURKB/KIF23/KIF4A	3	dowm
GO:0072203	cell proliferation involved in metanephros development	3/978	10/16012	0.0197184	0.20853	0.189165	BMP7/GPC3/EGR1	3	dowm
GO:0030073	insulin secretion	20/978	200/16012	0.0205423	0.21674	0.196614	ABCC8/ADCY8/ADRA2C/BRSK2/CACNA1E/CHGA/CNR1/EPHA5/FAM3B/GAL/GCG/GIP/GLP1R/KCNC2/MAFA/MTNR1B/RFX6/RIMS2/SLC30A8/SSTR5	20	dowm
GO:0051952	regulation of amine transport	11/978	90/16012	0.0209477	0.220507	0.20003	ADRA2C/CHGA/CHRNA3/CNR1/RAB3B/SNCG/SYT3/SYT5/SYT8/CXCL12/SYT10	11	dowm
GO:2001251	negative regulation of chromosome organization	14/978	126/16012	0.0216387	0.226791	0.205731	AURKB/BUB1/BUB1B/CCNB1/CDC20/CDT1/CENPF/NDC80/PIF1/PLK1/PTTG1/TOP2A/TRIP13/TTK	14	dowm
GO:0055024	regulation of cardiac muscle tissue development	10/978	79/16012	0.0216442	0.226791	0.205731	CCNB1/CDK1/DKK1/G6PD/NKX2-5/TP73/WNT3A/BMP10/HAMP/TBX20	10	dowm
GO:0051966	regulation of synaptic transmission, glutamatergic	9/978	68/16012	0.021983	0.229323	0.208028	CACNG4/CNR1/DKK1/GRIK2/GRM4/GRM5/MAPK8IP2/NLGN1/UNC13A	9	dowm
GO:0002691	regulation of cellular extravasation	5/978	27/16012	0.0220871	0.229323	0.208028	CCL25/MDK/PLVAP/THY1/CXCL12	5	dowm
GO:0006829	zinc ion transport	5/978	27/16012	0.0220871	0.229323	0.208028	MT3/SLC30A2/SLC30A3/SLC30A8/TMEM163	5	dowm
GO:0035902	response to immobilization stress	5/978	27/16012	0.0220871	0.229323	0.208028	GAL/NR0B1/REG1A/CYP1A2/FOS	5	dowm
GO:0010389	regulation of G2/M transition of mitotic cell cycle	19/978	189/16012	0.0224132	0.232181	0.21062	AURKA/AURKB/CCNB1/CDC25C/CDC6/CDK1/CENPF/CLSPN/DTL/HMGA2/HMMR/KCNH5/KIF14/NEK2/ORC1/PLK1/TICRR/TUBB4A/RFPL1	19	dowm
GO:0021537	telencephalon development	23/978	241/16012	0.0225903	0.233484	0.211803	ARX/ASPM/BCAN/CDK5R2/DLX1/DLX2/DLX5/EMX1/EPHA5/FEZF1/GRIN1/IGF2BP1/KIF14/LEF1/MDK/NEFL/POU3F2/ROBO1/SIX3/SLC7A11/WDR62/WNT3A/CXCL12	23	dowm
GO:0007622	rhythmic behavior	7/978	47/16012	0.022996	0.23714	0.215119	GHRHR/MTNR1B/NLGN1/SIX3/STAR/EGR1/EGR2	7	dowm
GO:0001662	behavioral fear response	6/978	37/16012	0.0234006	0.240549	0.218211	ASIC1/GRIK2/HTR2C/LYPD1/MAPK8IP2/MDK	6	dowm
GO:0021766	hippocampus development	10/978	80/16012	0.0234322	0.240549	0.218211	BCAN/CDK5R2/DLX1/DLX2/EPHA5/KIF14/LEF1/MDK/NEFL/WNT3A	10	dowm
GO:1902749	regulation of cell cycle G2/M phase transition	20/978	203/16012	0.023691	0.24218	0.219691	AURKA/AURKB/CCNB1/CDC25C/CDC6/CDK1/CENPF/CLSPN/DTL/GTSE1/HMGA2/HMMR/KCNH5/KIF14/NEK2/ORC1/PLK1/TICRR/TUBB4A/RFPL1	20	dowm
GO:0051402	neuron apoptotic process	22/978	229/16012	0.0236973	0.24218	0.219691	CRLF1/DLX1/EN1/EN2/G6PD/GRIK2/GRIN1/GRM4/KIF14/MDK/MT3/MTNR1B/MYBL2/NEFL/NQO1/SIX1/SIX4/STAR/TERT/XRCC2/MAG/NTF3	22	dowm
GO:0055021	regulation of cardiac muscle tissue growth	8/978	58/16012	0.0239275	0.24323	0.220643	CCNB1/CDK1/G6PD/NKX2-5/TP73/BMP10/HAMP/TBX20	8	dowm
GO:0070192	chromosome organization involved in meiotic cell cycle	8/978	58/16012	0.0239275	0.24323	0.220643	BUB1/BUB1B/CCDC155/CCNE1/MAEL/NCAPH/TEX11/TRIP13	8	dowm
GO:0001756	somitogenesis	9/978	69/16012	0.0239601	0.24323	0.220643	DKK1/DLL3/DMRT2/LEF1/MESP2/NKD1/RIPPLY2/WNT3A/XRCC2	9	dowm
GO:0031214	biomineral tissue development	16/978	153/16012	0.0247805	0.250442	0.227185	AMBN/BMP7/COMP/GPC3/IBSP/KLK4/MMP13/NELL1/ODAM/OSR2/PHEX/SPP1/WNT6/ECM1/FGF23/PTH1R	16	dowm
GO:0110148	NA	16/978	153/16012	0.0247805	0.250442	0.227185	AMBN/BMP7/COMP/GPC3/IBSP/KLK4/MMP13/NELL1/ODAM/OSR2/PHEX/SPP1/WNT6/ECM1/FGF23/PTH1R	16	dowm
GO:0055123	digestive system development	15/978	141/16012	0.0254214	0.254996	0.231317	AGR2/ALX4/CCKBR/CCNB1/CLDN18/GIP/NKX2-2/NKX3-2/PTF1A/REG1A/SHOX2/SIX2/SOX11/SPDEF/STRA6	15	dowm
GO:0072006	nephron development	15/978	141/16012	0.0254214	0.254996	0.231317	ADAMTS16/BMP7/EYA1/FOXD1/FOXJ1/GPC3/HOXA11/HOXD11/NPHS1/SIX1/SIX2/SIX4/WNK4/WNT6/EGR1	15	dowm
GO:0042634	regulation of hair cycle	5/978	28/16012	0.0255761	0.254996	0.231317	DKK4/EPS8L3/GAL/SPINK5/TERT	5	dowm
GO:0048520	positive regulation of behavior	5/978	28/16012	0.0255761	0.254996	0.231317	GHRHR/MTNR1B/NLGN1/RXFP4/STRA6	5	dowm
GO:0019373	epoxygenase P450 pathway	4/978	19/16012	0.0256729	0.254996	0.231317	CYP1A2/CYP2B6/CYP2C19/CYP2C8	4	dowm
GO:0048670	regulation of collateral sprouting	4/978	19/16012	0.0256729	0.254996	0.231317	DCC/FSTL4/SPP1/WNT3A	4	dowm
GO:0019336	phenol-containing compound catabolic process	3/978	11/16012	0.0259024	0.254996	0.231317	DIO2/SLC6A3/DBH	3	dowm
GO:0019755	one-carbon compound transport	3/978	11/16012	0.0259024	0.254996	0.231317	AQP10/AQP5/UPK3A	3	dowm
GO:0021892	cerebral cortex GABAergic interneuron differentiation	3/978	11/16012	0.0259024	0.254996	0.231317	ARX/DLX1/DLX2	3	dowm
GO:0045835	negative regulation of meiotic nuclear division	3/978	11/16012	0.0259024	0.254996	0.231317	FBXO43/TRIP13/TTK	3	dowm
GO:0052697	xenobiotic glucuronidation	3/978	11/16012	0.0259024	0.254996	0.231317	UGT1A10/UGT1A5/UGT2B11	3	dowm
GO:0072578	neurotransmitter-gated ion channel clustering	3/978	11/16012	0.0259024	0.254996	0.231317	LHFPL4/NLGN1/SLC7A11	3	dowm
GO:0071695	anatomical structure maturation	21/978	218/16012	0.0259612	0.255024	0.231342	AURKA/BFSP2/C1QL1/CABYR/CCNB1/CDK5R2/G6PD/GAL/GHRHR/GLDN/GRIN1/HOXB13/KIF14/PAEP/SIX3/SLC26A6/SPINK1/SPINK5/TDRD5/TRIP13/PTH1R	21	dowm
GO:0072080	nephron tubule development	11/978	93/16012	0.0260596	0.255441	0.23172	ADAMTS16/EYA1/FOXD1/GPC3/HOXA11/HOXD11/SIX1/SIX2/SIX4/WNK4/WNT6	11	dowm
GO:2000241	regulation of reproductive process	16/978	154/16012	0.0261485	0.255762	0.232011	APELA/ASPM/AURKA/BMP7/CDC20/CDC25C/CNR1/FBXO43/GCM1/PAEP/PRDM7/PRDM9/SPINK1/TACR1/TRIP13/TTK	16	dowm
GO:0022037	metencephalon development	12/978	105/16012	0.0263294	0.256563	0.232739	CDK5R2/EN1/GBX2/GRIN1/KCNC1/KIF14/MDK/NANOS1/OTX1/PTF1A/SEZ6/SSTR3	12	dowm
GO:0002209	behavioral defense response	6/978	38/16012	0.0263994	0.256563	0.232739	ASIC1/GRIK2/HTR2C/LYPD1/MAPK8IP2/MDK	6	dowm
GO:0046688	response to copper ion	6/978	38/16012	0.0263994	0.256563	0.232739	CDK1/MT3/CYP1A2/MT1E/MT1F/MT1H	6	dowm
GO:0045682	regulation of epidermis development	10/978	82/16012	0.0273238	0.264983	0.240376	ALOX15B/CTSV/DKK4/GAL/REG3A/REG3G/SFN/SFRP4/SPINK5/TRIM16	10	dowm
GO:0009582	detection of abiotic stimulus	14/978	130/16012	0.0274922	0.26605	0.241344	ATP8A2/COL11A1/DRGX/GJA10/GNGT1/NPFFR2/OPN4/RGS9BP/RHO/SCN1A/STRC/TACR1/TMC2/CXCL12	14	dowm
GO:0050795	regulation of behavior	9/978	71/16012	0.0282879	0.27317	0.247803	CNR1/CNTNAP4/GHRHR/HTR1D/MDK/MTNR1B/NLGN1/RXFP4/STRA6	9	dowm
GO:0050769	positive regulation of neurogenesis	38/978	452/16012	0.0284755	0.2744	0.248919	ADRA2C/ASPM/ATP8A2/BMP7/BRINP3/CHODL/CNR1/DKK1/DLX1/DLX2/E2F1/FEZF1/HOXD3/ITPKA/LIN28A/MAPT/MDK/NEFL/NKX2-2/NKX2-5/NLGN1/PCP4/REG1A/RIMS2/RNF157/ROBO1/SH3GL3/SHOX2/SLITRK1/SOX11/STAR/SYT3/TP73/UNC13A/WNT3A/XRCC2/CXCL12/MAG	38	dowm
GO:0030198	extracellular matrix organization	31/978	355/16012	0.0286893	0.275111	0.249564	ACAN/ADAMTS20/BCAN/COL11A1/COL15A1/COL22A1/COL24A1/COL2A1/COL7A1/COL9A1/COMP/CTSV/EGFL6/HAPLN1/HPSE2/IBSP/KLK2/KLK4/LAMB4/MATN3/MMP10/MMP11/MMP12/MMP13/NPHS1/PRSS1/SCX/SPINK5/SPP1/WNT3A/COL25A1	31	dowm
GO:0006027	glycosaminoglycan catabolic process	8/978	60/16012	0.0287303	0.275111	0.249564	ACAN/BCAN/CEMIP/GPC3/HMMR/HPSE2/LYVE1/STAB2	8	dowm
GO:0060393	regulation of pathway-restricted SMAD protein phosphorylation	8/978	60/16012	0.0287303	0.275111	0.249564	BMP7/DKK1/GDF10/INHA/TTK/BMP10/BMPER/GDF2	8	dowm
GO:0001963	synaptic transmission, dopaminergic	5/978	29/16012	0.0293989	0.27975	0.253772	CNTNAP4/RAB3B/RASD2/SLC6A2/CRHBP	5	dowm
GO:0010800	positive regulation of peptidyl-threonine phosphorylation	5/978	29/16012	0.0293989	0.27975	0.253772	BMP7/CEMIP/EGF/GCG/PLK1	5	dowm
GO:1905606	regulation of presynapse assembly	5/978	29/16012	0.0293989	0.27975	0.253772	DKK1/NLGN1/SLITRK1/WNT3A/SLITRK3	5	dowm
GO:0043062	extracellular structure organization	31/978	356/16012	0.0296639	0.281683	0.255526	ACAN/ADAMTS20/BCAN/COL11A1/COL15A1/COL22A1/COL24A1/COL2A1/COL7A1/COL9A1/COMP/CTSV/EGFL6/HAPLN1/HPSE2/IBSP/KLK2/KLK4/LAMB4/MATN3/MMP10/MMP11/MMP12/MMP13/NPHS1/PRSS1/SCX/SPINK5/SPP1/WNT3A/COL25A1	31	dowm
GO:0050673	epithelial cell proliferation	32/978	370/16012	0.0298673	0.281898	0.25572	APELA/APLN/CCL26/CCR3/DLX5/DLX6/EPPK1/EYA1/GPC3/IQGAP3/MDK/MMP12/ODAM/OR51E2/OSR2/REG1A/REG3A/REG3G/ROBO1/SCG2/SFN/SIX1/SIX4/SOX11/SOX2/THBS4/UHRF1/WNT3A/BMPER/CXCL12/ECM1/GDF2	32	dowm
GO:0061326	renal tubule development	11/978	95/16012	0.0299338	0.281898	0.25572	ADAMTS16/EYA1/FOXD1/GPC3/HOXA11/HOXD11/SIX1/SIX2/SIX4/WNK4/WNT6	11	dowm
GO:1902750	negative regulation of cell cycle G2/M phase transition	11/978	95/16012	0.0299338	0.281898	0.25572	AURKA/AURKB/CDC6/CDK1/CLSPN/DTL/HMGA2/ORC1/PLK1/TICRR/RFPL1	11	dowm
GO:2001023	regulation of response to drug	11/978	95/16012	0.0299338	0.281898	0.25572	CHRNA3/CNR1/GAL/HMGA2/RAB3B/SNCG/SYT3/SYT5/SYT8/CXCL12/SYT10	11	dowm
GO:0009713	catechol-containing compound biosynthetic process	4/978	20/16012	0.0305817	0.285638	0.259114	INSM1/PNMT/SLC6A3/DBH	4	dowm
GO:0042423	catecholamine biosynthetic process	4/978	20/16012	0.0305817	0.285638	0.259114	INSM1/PNMT/SLC6A3/DBH	4	dowm
GO:0043586	tongue development	4/978	20/16012	0.0305817	0.285638	0.259114	HOXC13/LEF1/SIX1/SIX4	4	dowm
GO:0072111	cell proliferation involved in kidney development	4/978	20/16012	0.0305817	0.285638	0.259114	BMP7/GPC3/LIN28A/EGR1	4	dowm
GO:0034502	protein localization to chromosome	9/978	72/16012	0.0306455	0.285649	0.259123	AURKB/CDCA5/CDK1/CDT1/CENPA/NDC80/PLK1/TERT/TTK	9	dowm
GO:0010721	negative regulation of cell development	28/978	316/16012	0.0308257	0.286742	0.260114	ASPM/BMP7/CLDN18/DCC/DKK1/DLL3/DLX1/DLX2/FSTL4/G6PD/GAL/ISL2/LIN28A/MT3/NKX2-2/NLGN1/PAEP/SIX3/SOX11/SOX2/SPOCK1/SPP1/TERT/THY1/TLX2/TP73/WNT3A/MAG	28	dowm
GO:0002548	monocyte chemotaxis	8/978	61/16012	0.0313647	0.291162	0.264124	CALCA/CCL25/CCL26/CXCL17/CCL23/CXCL12/FPR2/S100A12	8	dowm
GO:0006261	DNA-dependent DNA replication	15/978	145/16012	0.0316437	0.291394	0.264335	CCNE1/CDC45/CDC6/CDT1/E2F7/E2F8/EME1/GINS1/MCM10/ORC1/ORC6/POLQ/RECQL4/TICRR/DACH1	15	dowm
GO:0030510	regulation of BMP signaling pathway	10/978	84/16012	0.0316554	0.291394	0.264335	DAND5/DKK1/DLX1/FOXD1/GPC3/SFRP4/SOSTDC1/SOX11/BMPER/GDF2	10	dowm
GO:0021761	limbic system development	12/978	108/16012	0.0319175	0.291394	0.264335	BCAN/CDK5R2/DLX1/DLX2/EPHA5/KIF14/LEF1/MDK/NEFL/NR0B1/POU3F2/WNT3A	12	dowm
GO:0043279	response to alkaloid	12/978	108/16012	0.0319175	0.291394	0.264335	ADCY8/CACNA1S/CACNG4/CCNA2/CNR1/GRIN1/HTR3A/PPP1R1B/SLC6A3/STAR/CRHBP/FOSB	12	dowm
GO:0019886	antigen processing and presentation of exogenous peptide antigen via MHC class II	11/978	96/16012	0.0320179	0.291394	0.264335	AP1M2/CENPE/CTSE/CTSV/DYNC1I1/KIF15/KIF18A/KIF23/KIF2C/KIF4A/KIF5A	11	dowm
GO:0051591	response to cAMP	11/978	96/16012	0.0320179	0.291394	0.264335	ALDH3A1/AQP8/DUOX2/HCN2/NOX4/SLC26A6/SLC6A3/STAR/CRHBP/FOS/FOSB	11	dowm
GO:0010001	glial cell differentiation	20/978	210/16012	0.0324631	0.291394	0.264335	CDK1/DLX1/DLX2/DNER/EMX1/GAP43/GCM1/LEF1/LIN28A/MAPT/MDK/MT3/NKX2-2/POU3F2/SOX11/SOX2/TP73/EGR2/FPR2/MAG	20	dowm
GO:0003207	cardiac chamber formation	3/978	12/16012	0.0330002	0.291394	0.264335	NKX2-5/SOX11/TBX20	3	dowm
GO:0009111	vitamin catabolic process	3/978	12/16012	0.0330002	0.291394	0.264335	CRABP1/CYP26A1/FGF23	3	dowm
GO:0010838	positive regulation of keratinocyte proliferation	3/978	12/16012	0.0330002	0.291394	0.264335	MDK/REG3A/REG3G	3	dowm
GO:0021889	olfactory bulb interneuron differentiation	3/978	12/16012	0.0330002	0.291394	0.264335	ARX/DLX5/ROBO1	3	dowm
GO:0030157	pancreatic juice secretion	3/978	12/16012	0.0330002	0.291394	0.264335	AQP5/CEL/WNK4	3	dowm
GO:0030259	lipid glycosylation	3/978	12/16012	0.0330002	0.291394	0.264335	B3GALT1/B4GALNT1/B4GALNT2	3	dowm
GO:0038007	netrin-activated signaling pathway	3/978	12/16012	0.0330002	0.291394	0.264335	DCC/UNC5A/UNC5D	3	dowm
GO:0048934	peripheral nervous system neuron differentiation	3/978	12/16012	0.0330002	0.291394	0.264335	HOXD10/HOXD9/ISL2	3	dowm
GO:0048935	peripheral nervous system neuron development	3/978	12/16012	0.0330002	0.291394	0.264335	HOXD10/HOXD9/ISL2	3	dowm
GO:0055062	phosphate ion homeostasis	3/978	12/16012	0.0330002	0.291394	0.264335	SFRP4/SLC34A3/FGF23	3	dowm
GO:0060788	ectodermal placode formation	3/978	12/16012	0.0330002	0.291394	0.264335	DKK4/SIX1/SIX4	3	dowm
GO:0060911	cardiac cell fate commitment	3/978	12/16012	0.0330002	0.291394	0.264335	DKK1/NKX2-5/WNT3A	3	dowm
GO:0071697	ectodermal placode morphogenesis	3/978	12/16012	0.0330002	0.291394	0.264335	DKK4/SIX1/SIX4	3	dowm
GO:0072505	divalent inorganic anion homeostasis	3/978	12/16012	0.0330002	0.291394	0.264335	SFRP4/SLC34A3/FGF23	3	dowm
GO:0072506	trivalent inorganic anion homeostasis	3/978	12/16012	0.0330002	0.291394	0.264335	SFRP4/SLC34A3/FGF23	3	dowm
GO:1904862	inhibitory synapse assembly	3/978	12/16012	0.0330002	0.291394	0.264335	GABRA2/GABRG2/LHFPL4	3	dowm
GO:2000105	positive regulation of DNA-dependent DNA replication	3/978	12/16012	0.0330002	0.291394	0.264335	CDT1/E2F7/E2F8	3	dowm
GO:0051656	establishment of organelle localization	33/978	387/16012	0.0330045	0.291394	0.264335	ACTL8/AP1M2/CCDC155/CCNB1/CDCA5/CDCA8/CDT1/CENPA/CENPE/CENPF/CHGA/COL7A1/CPLX2/DLGAP5/DYNC1I1/FMN2/KIF14/KIF18A/KIF1A/KIF23/KIF2C/KIF5A/KIFC1/MAPT/MISP/NDC80/NEFL/NLGN1/NUF2/PLK1/SAPCD2/SNAP91/UCHL1	33	dowm
GO:0045746	negative regulation of Notch signaling pathway	6/978	40/16012	0.0331359	0.291394	0.264335	BMP7/DLK1/DLX1/DLX2/EGF/MAGEA1	6	dowm
GO:0060043	regulation of cardiac muscle cell proliferation	6/978	40/16012	0.0331359	0.291394	0.264335	CCNB1/CDK1/NKX2-5/TP73/BMP10/TBX20	6	dowm
GO:0045931	positive regulation of mitotic cell cycle	15/978	146/16012	0.0333597	0.291394	0.264335	AURKA/CCNB1/CCNE1/CDC25C/CDC45/CDC6/CDCA5/CDK1/CDT1/DLGAP5/DTL/EGF/NDC80/TERT/UBE2C	15	dowm
GO:2000045	regulation of G1/S transition of mitotic cell cycle	15/978	146/16012	0.0333597	0.291394	0.264335	AURKA/CCNB1/CCNE1/CDC25C/CDC45/CDC6/CDK1/CDKN2A/E2F1/E2F7/E2F8/GTSE1/KIF14/SFN/TERT	15	dowm
GO:0022412	cellular process involved in reproduction in multicellular organism	29/978	332/16012	0.0333725	0.291394	0.264335	ASPM/AURKA/BRDT/CABYR/CCDC155/CCNB1/FMN2/KIF18A/LIN28A/MAEL/MDK/NCAPH/OCA2/PAEP/PLK1/RNF17/SLC26A6/SOHLH1/SOHLH2/SPAG6/SPINK1/STRA8/TDRD5/TEX11/TEX19/TNP1/TOP2A/TRIP13/TTK	29	dowm
GO:0019098	reproductive behavior	5/978	30/16012	0.0335634	0.291394	0.264335	GRIN1/MAPK8IP2/NHLH2/PPP1R1B/DBH	5	dowm
GO:0019731	antibacterial humoral response	5/978	30/16012	0.0335634	0.291394	0.264335	BPIFA1/DMBT1/KLK3/PGC/SPINK5	5	dowm
GO:0048265	response to pain	5/978	30/16012	0.0335634	0.291394	0.264335	CACNA1B/SLC6A2/TACR1/THBS4/DBH	5	dowm
GO:0099174	regulation of presynapse organization	5/978	30/16012	0.0335634	0.291394	0.264335	DKK1/NLGN1/SLITRK1/WNT3A/SLITRK3	5	dowm
GO:0048644	muscle organ morphogenesis	10/978	85/16012	0.033993	0.294004	0.266702	COL11A1/FOXH1/GSC/MYBPC1/NKX2-5/SHOX2/TNNC1/TNNI3/BMP10/TBX20	10	dowm
GO:0061640	cytoskeleton-dependent cytokinesis	10/978	85/16012	0.033993	0.294004	0.266702	ANLN/AURKB/CDT1/CENPA/CEP55/FMN2/KIF20A/KIF23/KIF4A/PLK1	10	dowm
GO:0015837	amine transport	11/978	97/16012	0.034203	0.294973	0.267582	ADRA2C/CHGA/CHRNA3/CNR1/RAB3B/SNCG/SYT3/SYT5/SYT8/CXCL12/SYT10	11	dowm
GO:0002066	columnar/cuboidal epithelial cell development	7/978	51/16012	0.0343639	0.294973	0.267582	INSM1/NKX2-2/NKX3-2/ROS1/SPDEF/STRC/SLITRK6	7	dowm
GO:0045214	sarcomere organization	7/978	51/16012	0.0343639	0.294973	0.267582	ACTN2/CAPN9/MYBPC1/NKX2-5/SIX4/TNNT1/BMP10	7	dowm
GO:0060563	neuroepithelial cell differentiation	7/978	51/16012	0.0343639	0.294973	0.267582	EMX1/INSM1/LEF1/SOX11/STRC/USH1C/SLITRK6	7	dowm
GO:0008584	male gonad development	14/978	134/16012	0.0344363	0.295038	0.267641	ASPM/CTSV/HOXA10/HOXA11/HOXA9/INHA/KIF18A/NR0B1/SCX/SIX4/STAR/TEX11/TEX19/AMHR2	14	dowm
GO:0032674	regulation of interleukin-5 production	4/978	21/16012	0.0360051	0.305608	0.277228	CRLF2/LEF1/SCGB1A1/IL1RL1	4	dowm
GO:0045606	positive regulation of epidermal cell differentiation	4/978	21/16012	0.0360051	0.305608	0.277228	ALOX15B/SFN/SFRP4/TRIM16	4	dowm
GO:0048791	calcium ion-regulated exocytosis of neurotransmitter	4/978	21/16012	0.0360051	0.305608	0.277228	RIMS2/SYT5/SYT8/UNC13A	4	dowm
GO:0051412	response to corticosterone	4/978	21/16012	0.0360051	0.305608	0.277228	NEFL/STAR/FOS/FOSB	4	dowm
GO:0060972	left/right pattern formation	4/978	21/16012	0.0360051	0.305608	0.277228	FOXJ1/MNS1/NKX2-5/PITX2	4	dowm
GO:0046546	development of primary male sexual characteristics	14/978	135/16012	0.036354	0.307424	0.278876	ASPM/CTSV/HOXA10/HOXA11/HOXA9/INHA/KIF18A/NR0B1/SCX/SIX4/STAR/TEX11/TEX19/AMHR2	14	dowm
GO:0051588	regulation of neurotransmitter transport	14/978	135/16012	0.036354	0.307424	0.278876	APLN/ASIC1/CHRNA3/CNR1/CPLX2/HTR2C/NLGN1/P2RY4/RAB3B/RIMS2/SNCG/UNC13A/ADRA1A/CHRM2	14	dowm
GO:0001942	hair follicle development	10/978	86/16012	0.0364486	0.307443	0.278894	ALX4/DKK1/DKK4/DNASE1L2/GAL/HOXC13/SOSTDC1/SOX21/SPINK5/TGM3	10	dowm
GO:0002495	antigen processing and presentation of peptide antigen via MHC class II	11/978	98/16012	0.0364912	0.307443	0.278894	AP1M2/CENPE/CTSE/CTSV/DYNC1I1/KIF15/KIF18A/KIF23/KIF2C/KIF4A/KIF5A	11	dowm
GO:0017158	regulation of calcium ion-dependent exocytosis	6/978	41/16012	0.0368855	0.310192	0.281387	CACNA1I/CDK5R2/SYT3/SYT5/SYT8/SYT10	6	dowm
GO:0051785	positive regulation of nuclear division	8/978	63/16012	0.0371187	0.310435	0.281607	AURKA/CDCA5/CDT1/DLGAP5/EGF/PRDM7/PRDM9/UBE2C	8	dowm
GO:0060389	pathway-restricted SMAD protein phosphorylation	8/978	63/16012	0.0371187	0.310435	0.281607	BMP7/DKK1/GDF10/INHA/TTK/BMP10/BMPER/GDF2	8	dowm
GO:0061035	regulation of cartilage development	8/978	63/16012	0.0371187	0.310435	0.281607	HOXA11/MDK/NKX3-2/SCX/SHOX2/SIX2/BMP10/GDF2	8	dowm
GO:0042220	response to cocaine	7/978	52/16012	0.0376989	0.314134	0.284963	CACNG4/CCNA2/CNR1/HTR3A/PPP1R1B/SLC6A3/CRHBP	7	dowm
GO:0051703	intraspecies interaction between organisms	7/978	52/16012	0.0376989	0.314134	0.284963	BPIFA1/EN1/GAD1/GRIN1/GRP/GRPR/MAPK8IP2	7	dowm
GO:0032228	regulation of synaptic transmission, GABAergic	5/978	31/16012	0.038076	0.315546	0.286244	CNR1/CNTNAP4/NLGN1/SYN3/ADRA1A	5	dowm
GO:0040018	positive regulation of multicellular organism growth	5/978	31/16012	0.038076	0.315546	0.286244	ATP8A2/FOXS1/GHRHR/POU3F2/SLC6A3	5	dowm
GO:0061036	positive regulation of cartilage development	5/978	31/16012	0.038076	0.315546	0.286244	HOXA11/MDK/SCX/BMP10/GDF2	5	dowm
GO:0042303	molting cycle	12/978	111/16012	0.0383082	0.316069	0.286719	ALX4/DKK1/DKK4/DNASE1L2/EPS8L3/GAL/HOXC13/SOSTDC1/SOX21/SPINK5/TERT/TGM3	12	dowm
GO:0042633	hair cycle	12/978	111/16012	0.0383082	0.316069	0.286719	ALX4/DKK1/DKK4/DNASE1L2/EPS8L3/GAL/HOXC13/SOSTDC1/SOX21/SPINK5/TERT/TGM3	12	dowm
GO:0000077	DNA damage checkpoint	14/978	136/16012	0.0383472	0.316069	0.286719	AURKA/CCNB1/CDC25C/CDK1/CLSPN/DTL/E2F1/E2F7/E2F8/EME1/GTSE1/HMGA2/PLK1/SFN	14	dowm
GO:0002504	antigen processing and presentation of peptide or polysaccharide antigen via MHC class II	11/978	99/16012	0.0388846	0.319916	0.290208	AP1M2/CENPE/CTSE/CTSV/DYNC1I1/KIF15/KIF18A/KIF23/KIF2C/KIF4A/KIF5A	11	dowm
GO:0098659	inorganic cation import across plasma membrane	10/978	87/16012	0.0390244	0.319916	0.290208	ATP4A/FAM155B/HCN2/KCNH2/KCNJ6/KCNJ9/KCNK9/SLC12A1/SLC9A3/WNK4	10	dowm
GO:0099587	inorganic ion import across plasma membrane	10/978	87/16012	0.0390244	0.319916	0.290208	ATP4A/FAM155B/HCN2/KCNH2/KCNJ6/KCNJ9/KCNK9/SLC12A1/SLC9A3/WNK4	10	dowm
GO:0009746	response to hexose	18/978	188/16012	0.039129	0.320198	0.290464	ADCY8/BRSK2/CTSV/EPHA5/GCG/GHRHR/GIP/GJB6/LIN28A/MAFA/NKX2-2/NOX4/RFX6/SLC26A6/SLC2A5/SLC30A8/STAR/EGR1	18	dowm
GO:0045665	negative regulation of neuron differentiation	20/978	215/16012	0.0400737	0.325715	0.295468	ASPM/BMP7/DCC/DKK1/DLX1/DLX2/FSTL4/ISL2/MT3/NKX2-2/NLGN1/SIX3/SOX2/SPOCK1/SPP1/THY1/TLX2/TP73/WNT3A/MAG	20	dowm
GO:0006026	aminoglycan catabolic process	8/978	64/16012	0.0402451	0.325715	0.295468	ACAN/BCAN/CEMIP/GPC3/HMMR/HPSE2/LYVE1/STAB2	8	dowm
GO:0017156	calcium ion regulated exocytosis	8/978	64/16012	0.0402451	0.325715	0.295468	CACNA1I/CDK5R2/RIMS2/SYT3/SYT5/SYT8/UNC13A/SYT10	8	dowm
GO:0060420	regulation of heart growth	8/978	64/16012	0.0402451	0.325715	0.295468	CCNB1/CDK1/G6PD/NKX2-5/TP73/BMP10/HAMP/TBX20	8	dowm
GO:0099504	synaptic vesicle cycle	18/978	189/16012	0.0408886	0.325715	0.295468	BRSK2/CEL/CNR1/CPLX2/DNAJC6/ERC2/NLGN1/P2RY4/RAB3B/RIMS2/SNAP91/SYN3/SYT5/SYT8/UNC13A/WNT3A/ADRA1A/CHRM2	18	dowm
GO:0099054	presynapse assembly	6/978	42/16012	0.0408961	0.325715	0.295468	CEL/DKK1/NLGN1/SLITRK1/WNT3A/SLITRK3	6	dowm
GO:0001867	complement activation, lectin pathway	3/978	13/16012	0.0409984	0.325715	0.295468	COLEC10/FCN2/FCN3	3	dowm
GO:0009635	response to herbicide	3/978	13/16012	0.0409984	0.325715	0.295468	LCN2/NEFL/STAR	3	dowm
GO:0019896	axonal transport of mitochondrion	3/978	13/16012	0.0409984	0.325715	0.295468	MAPT/NEFL/UCHL1	3	dowm
GO:0050930	induction of positive chemotaxis	3/978	13/16012	0.0409984	0.325715	0.295468	SCG2/CXCL12/NTF3	3	dowm
GO:0051451	myoblast migration	3/978	13/16012	0.0409984	0.325715	0.295468	SIX1/SIX4/THBS4	3	dowm
GO:0061029	eyelid development in camera-type eye	3/978	13/16012	0.0409984	0.325715	0.295468	OSR2/SOX11/STRA6	3	dowm
GO:0071696	ectodermal placode development	3/978	13/16012	0.0409984	0.325715	0.295468	DKK4/SIX1/SIX4	3	dowm
GO:1901722	regulation of cell proliferation involved in kidney development	3/978	13/16012	0.0409984	0.325715	0.295468	BMP7/LIN28A/EGR1	3	dowm
GO:2000052	positive regulation of non-canonical Wnt signaling pathway	3/978	13/16012	0.0409984	0.325715	0.295468	DKK1/GPC3/NKD1	3	dowm
GO:0002090	regulation of receptor internalization	7/978	53/16012	0.0412395	0.325715	0.295468	APELA/APLN/DKK1/EGF/SFRP4/WNT3A/NTF3	7	dowm
GO:0046928	regulation of neurotransmitter secretion	11/978	100/16012	0.0413851	0.325715	0.295468	ASIC1/CHRNA3/CNR1/CPLX2/NLGN1/P2RY4/RIMS2/SNCG/UNC13A/ADRA1A/CHRM2	11	dowm
GO:0003151	outflow tract morphogenesis	9/978	76/16012	0.0414402	0.325715	0.295468	BMP7/EYA1/FOXH1/NKX2-5/PITX2/ROBO1/SIX1/SOX11/TBX20	9	dowm
GO:0022404	molting cycle process	10/978	88/16012	0.0417228	0.325715	0.295468	ALX4/DKK1/DKK4/DNASE1L2/GAL/HOXC13/SOSTDC1/SOX21/SPINK5/TGM3	10	dowm
GO:0022405	hair cycle process	10/978	88/16012	0.0417228	0.325715	0.295468	ALX4/DKK1/DKK4/DNASE1L2/GAL/HOXC13/SOSTDC1/SOX21/SPINK5/TGM3	10	dowm
GO:0042475	odontogenesis of dentin-containing tooth	10/978	88/16012	0.0417228	0.325715	0.295468	AMBN/BMP7/DLX1/DLX2/FGF4/KLK4/LEF1/ODAM/SOSTDC1/WNT6	10	dowm
GO:0098773	skin epidermis development	10/978	88/16012	0.0417228	0.325715	0.295468	ALX4/DKK1/DKK4/DNASE1L2/GAL/HOXC13/SOSTDC1/SOX21/SPINK5/TGM3	10	dowm
GO:0007617	mating behavior	4/978	22/16012	0.041947	0.325715	0.295468	GRIN1/MAPK8IP2/NHLH2/PPP1R1B	4	dowm
GO:0021516	dorsal spinal cord development	4/978	22/16012	0.041947	0.325715	0.295468	DRGX/HOXB8/LHX3/WNT3A	4	dowm
GO:0030878	thyroid gland development	4/978	22/16012	0.041947	0.325715	0.295468	HOXA3/HOXD3/NKX2-5/SIX1	4	dowm
GO:0032634	interleukin-5 production	4/978	22/16012	0.041947	0.325715	0.295468	CRLF2/LEF1/SCGB1A1/IL1RL1	4	dowm
GO:0044321	response to leptin	4/978	22/16012	0.041947	0.325715	0.295468	CCNA2/MT3/STAR/FGF23	4	dowm
GO:0071294	cellular response to zinc ion	4/978	22/16012	0.041947	0.325715	0.295468	MT3/MT1E/MT1F/MT1H	4	dowm
GO:0071577	zinc ion transmembrane transport	4/978	22/16012	0.041947	0.325715	0.295468	SLC30A2/SLC30A3/SLC30A8/TMEM163	4	dowm
GO:1904666	regulation of ubiquitin protein ligase activity	4/978	22/16012	0.041947	0.325715	0.295468	CDC20/CDC20B/PLK1/UBE2C	4	dowm
GO:0030879	mammary gland development	14/978	138/16012	0.0425654	0.328045	0.297582	APLN/CSN2/CYP19A1/EGF/GHRHR/HOXA9/HOXB9/HOXD9/IQGAP3/LEF1/ROBO1/SLC6A3/SOSTDC1/WNT3A	14	dowm
GO:0001569	branching involved in blood vessel morphogenesis	5/978	32/16012	0.0429417	0.328045	0.297582	GBX2/LEF1/MDK/GDF2/TBX20	5	dowm
GO:0001975	response to amphetamine	5/978	32/16012	0.0429417	0.328045	0.297582	ASIC1/GRIN1/GRIN2A/PPP1R1B/DBH	5	dowm
GO:0010837	regulation of keratinocyte proliferation	5/978	32/16012	0.0429417	0.328045	0.297582	EPPK1/MDK/REG3A/REG3G/SFN	5	dowm
GO:0014072	response to isoquinoline alkaloid	5/978	32/16012	0.0429417	0.328045	0.297582	ADCY8/CNR1/GRIN1/PPP1R1B/FOSB	5	dowm
GO:0015012	heparan sulfate proteoglycan biosynthetic process	5/978	32/16012	0.0429417	0.328045	0.297582	EXTL1/HS3ST4/HS3ST5/HS6ST2/NDST3	5	dowm
GO:0043278	response to morphine	5/978	32/16012	0.0429417	0.328045	0.297582	ADCY8/CNR1/GRIN1/PPP1R1B/FOSB	5	dowm
GO:0060325	face morphogenesis	5/978	32/16012	0.0429417	0.328045	0.297582	DKK1/DLX5/LEF1/SCX/STRA6	5	dowm
GO:0007189	adenylate cyclase-activating G protein-coupled receptor signaling pathway	12/978	113/16012	0.0430388	0.328045	0.297582	ADCY8/ADRA2C/APLP1/CALCA/CHGA/GCG/GHRHR/GLP1R/MRAP2/UCN2/ADRA1A/PTH1R	12	dowm
GO:0007613	memory	12/978	113/16012	0.0430388	0.328045	0.297582	ADCY8/ASIC1/CNR1/GIP/GRIN1/GRIN2A/MAPT/MDK/PPP1R1B/RASGRF1/DBH/NTF3	12	dowm
GO:0014013	regulation of gliogenesis	12/978	113/16012	0.0430388	0.328045	0.297582	CDK1/DLX1/DLX2/E2F1/EMX1/LIN28A/MDK/NKX2-2/SOX11/TERT/TP73/MAG	12	dowm
GO:0050890	cognition	25/978	285/16012	0.0437749	0.333098	0.302166	ADCY8/AFF2/ASIC1/C1QL1/CNR1/DKK1/EN1/GIP/GLP1R/GRIN1/GRIN2A/GRM5/GRPR/MAPK8IP2/MAPT/MDK/PPP1R1B/RASGRF1/SLC7A11/STRA6/CRHBP/DBH/EGR2/FOS/NTF3	25	dowm
GO:0001764	neuron migration	15/978	152/16012	0.0451015	0.342012	0.310253	ARX/ASPM/CDK5R2/CELSR3/CTNNA2/DCC/DNER/DRGX/FEZF1/MDK/SPOCK1/UNC5D/CXCL12/GPM6A/TBX20	15	dowm
GO:0006941	striated muscle contraction	16/978	165/16012	0.0451329	0.342012	0.310253	ATP8A2/CHGA/CHRND/KCNE5/KCNH2/NKX2-5/SCN1A/SMPX/STAC2/TNNC1/TNNI2/TNNI3/TNNT1/ADRA1A/BMP10/KCNN2	16	dowm
GO:0003416	endochondral bone growth	6/978	43/16012	0.0451715	0.342012	0.310253	COCH/COL7A1/COMP/MATN3/MMP13/ECM1	6	dowm
GO:0045927	positive regulation of growth	22/978	246/16012	0.0469717	0.354183	0.321293	AGR2/ARX/ATP8A2/CCNB1/CDK1/FOXS1/GHRHR/LEF1/MAPT/POU3F2/REG1A/RIMS2/RNF157/SFN/SLC6A3/SYT3/UNC13A/WNT3A/BMP10/CXCL12/HAMP/TBX20	22	dowm
GO:0050909	sensory perception of taste	8/978	66/16012	0.047012	0.354183	0.321293	ASIC1/CST1/CST2/CST4/LEF1/PIP/REEP2/TRPM5	8	dowm
GO:1904888	cranial skeletal system development	8/978	66/16012	0.047012	0.354183	0.321293	ALX3/CEP55/DLX2/FGF4/SIX1/SIX2/SIX4/COLEC10	8	dowm
GO:0050807	regulation of synapse organization	19/978	206/16012	0.0478232	0.358188	0.324926	CAMKV/CDC20/CDH8/CTNNA2/DKK1/GAP43/GRIN1/ITPKA/LHFPL4/NLGN1/SIX1/SIX4/SLC7A11/SLITRK1/WNT3A/GPM6A/LRRN3/SLITRK3/SLITRK6	19	dowm
GO:0003015	heart process	24/978	274/16012	0.0481137	0.358188	0.324926	APELA/APLN/CACNA1B/CACNA1S/CACNB4/CACNG1/CACNG4/CHGA/FXYD3/GLP1R/KCNE5/KCNH2/NKX2-5/NOX4/S100A1/SCN1A/TNNC1/TNNI2/TNNI3/TNNT1/ADRA1A/BMP10/CHRM2/KCNN2	24	dowm
GO:0003230	cardiac atrium development	5/978	33/16012	0.0481639	0.358188	0.324926	DAND5/NKX2-5/SHOX2/BMP10/TBX20	5	dowm
GO:0051443	positive regulation of ubiquitin-protein transferase activity	5/978	33/16012	0.0481639	0.358188	0.324926	CDC20/CDC20B/MAGEC2/PLK1/UBE2C	5	dowm
GO:0055023	positive regulation of cardiac muscle tissue growth	5/978	33/16012	0.0481639	0.358188	0.324926	CCNB1/CDK1/BMP10/HAMP/TBX20	5	dowm
GO:0097484	dendrite extension	5/978	33/16012	0.0481639	0.358188	0.324926	REG1A/RIMS2/RNF157/SYT3/UNC13A	5	dowm
GO:0010447	response to acidic pH	4/978	23/16012	0.048408	0.358188	0.324926	AQP10/ASIC1/GIP/SST	4	dowm
GO:0022410	circadian sleep/wake cycle process	4/978	23/16012	0.048408	0.358188	0.324926	GHRHR/MTNR1B/NLGN1/STAR	4	dowm
GO:1901380	negative regulation of potassium ion transmembrane transport	4/978	23/16012	0.048408	0.358188	0.324926	ACTN2/KCNE5/KCNH2/MTNR1B	4	dowm
GO:1903429	regulation of cell maturation	4/978	23/16012	0.048408	0.358188	0.324926	AURKA/GAL/KIF14/PAEP	4	dowm
GO:2000050	regulation of non-canonical Wnt signaling pathway	4/978	23/16012	0.048408	0.358188	0.324926	DKK1/GPC3/NKD1/SFRP4	4	dowm
GO:0034284	response to monosaccharide	18/978	193/16012	0.0485011	0.358295	0.325023	ADCY8/BRSK2/CTSV/EPHA5/GCG/GHRHR/GIP/GJB6/LIN28A/MAFA/NKX2-2/NOX4/RFX6/SLC26A6/SLC2A5/SLC30A8/STAR/EGR1	18	dowm
GO:0055081	anion homeostasis	7/978	55/16012	0.0489508	0.360448	0.326977	CA12/SFRP4/SLC12A1/SLC34A3/SLC7A11/CETP/FGF23	7	dowm
GO:0090183	regulation of kidney development	7/978	55/16012	0.0489508	0.360448	0.326977	BMP7/FOXD1/LIN28A/SIX1/SIX2/SIX4/EGR1	7	dowm
GO:0010463	mesenchymal cell proliferation	6/978	44/16012	0.0497149	0.360841	0.327333	BMP7/FGF4/GPC3/SHOX2/SIX1/SIX2	6	dowm
GO:0044060	regulation of endocrine process	6/978	44/16012	0.0497149	0.360841	0.327333	APLN/C1QTNF3/GAL/INHA/OR51E2/CRHBP	6	dowm
GO:0048483	autonomic nervous system development	6/978	44/16012	0.0497149	0.360841	0.327333	GBX2/INSM1/SIX1/SOX11/TLX2/EGR2	6	dowm
GO:0055025	positive regulation of cardiac muscle tissue development	6/978	44/16012	0.0497149	0.360841	0.327333	CCNB1/CDK1/WNT3A/BMP10/HAMP/TBX20	6	dowm
GO:0021781	glial cell fate commitment	3/978	14/16012	0.0498749	0.360841	0.327333	GCM1/NKX2-2/SOX2	3	dowm
GO:0035988	chondrocyte proliferation	3/978	14/16012	0.0498749	0.360841	0.327333	COMP/HMGA2/SIX2	3	dowm
GO:0090231	regulation of spindle checkpoint	3/978	14/16012	0.0498749	0.360841	0.327333	CCNB1/CDT1/NDC80	3	dowm
GO:0090266	regulation of mitotic cell cycle spindle assembly checkpoint	3/978	14/16012	0.0498749	0.360841	0.327333	CCNB1/CDT1/NDC80	3	dowm
GO:0090494	dopamine uptake	3/978	14/16012	0.0498749	0.360841	0.327333	RAB3B/SLC6A2/SLC6A3	3	dowm
GO:0097154	GABAergic neuron differentiation	3/978	14/16012	0.0498749	0.360841	0.327333	ARX/DLX1/DLX2	3	dowm
GO:1903504	regulation of mitotic spindle checkpoint	3/978	14/16012	0.0498749	0.360841	0.327333	CCNB1/CDT1/NDC80	3	dowm
GO:0001938	positive regulation of endothelial cell proliferation	10/978	91/16012	0.050574	0.364192	0.330372	APELA/APLN/CCL26/CCR3/MDK/SCG2/THBS4/CXCL12/ECM1/GDF2	10	dowm
GO:0003407	neural retina development	8/978	67/16012	0.0506576	0.364192	0.330372	ATP8A2/DLX1/DLX2/PTF1A/SIX3/THY1/USH1C/GPM6A	8	dowm
GO:0045844	positive regulation of striated muscle tissue development	8/978	67/16012	0.0506576	0.364192	0.330372	CCNB1/CDK1/RBM24/SHOX2/WNT3A/BMP10/HAMP/TBX20	8	dowm
GO:0048636	positive regulation of muscle organ development	8/978	67/16012	0.0506576	0.364192	0.330372	CCNB1/CDK1/RBM24/SHOX2/WNT3A/BMP10/HAMP/TBX20	8	dowm
GO:0003012	muscle system process	35/978	430/16012	0.0507857	0.364538	0.330686	ACTN2/ADRA2C/ATP8A2/CACNA1S/CHGA/CHRNA3/CHRND/CKMT2/COMP/G6PD/HTR1D/KCNE5/KCNH2/MYBPC1/MYH1/MYH13/NEB/NKX2-5/SCN1A/SLC6A8/SLN/SMPX/STAC2/TACR1/TNNC1/TNNI2/TNNI3/TNNT1/ADRA1A/BMP10/CHRM2/HAMP/KCNN2/PROK2/TBX20	35	dowm
GO:0060415	muscle tissue morphogenesis	9/978	79/16012	0.0510434	0.365811	0.331841	COL11A1/FOXH1/MYBPC1/NKX2-5/SHOX2/TNNC1/TNNI3/BMP10/TBX20	9	dowm
GO:0050770	regulation of axonogenesis	17/978	181/16012	0.0511961	0.366329	0.332312	BRSK2/CHODL/DCC/FSTL4/GRIN1/MAPT/MT3/NEFL/POU3F2/ROBO1/SHOX2/SLITRK1/SPP1/THY1/WNT3A/CXCL12/MAG	17	dowm
GO:0050768	negative regulation of neurogenesis	24/978	276/16012	0.0515322	0.368157	0.333969	ASPM/BMP7/DCC/DKK1/DLL3/DLX1/DLX2/FSTL4/ISL2/LIN28A/MT3/NKX2-2/NLGN1/SIX3/SOX11/SOX2/SPOCK1/SPP1/TERT/THY1/TLX2/TP73/WNT3A/MAG	24	dowm
GO:0099003	vesicle-mediated transport in synapse	19/978	208/16012	0.0517959	0.369461	0.335153	BRSK2/CALY/CEL/CNR1/CPLX2/DNAJC6/ERC2/NLGN1/P2RY4/RAB3B/RIMS2/SNAP91/SYN3/SYT5/SYT8/UNC13A/WNT3A/ADRA1A/CHRM2	19	dowm
GO:0048167	regulation of synaptic plasticity	17/978	182/16012	0.0534098	0.380136	0.344836	ADCY8/CDC20/CPLX2/GIP/GRIK2/GRIN1/GRIN2A/GRM5/ITPKA/MAPT/NLGN1/RASGRF1/RIMS2/SHISA8/STAR/UNC13A/EGR2	17	dowm
GO:0045787	positive regulation of cell cycle	30/978	361/16012	0.0536168	0.380136	0.344836	AURKA/AURKB/CCNB1/CCNE1/CDC25C/CDC45/CDC6/CDCA5/CDK1/CDK5R2/CDT1/DLGAP5/DTL/E2F1/E2F7/E2F8/EGF/GTSE1/HMGA2/INSM1/KIF14/KIF23/NDC80/PRDM7/PRDM9/SFN/SSTR5/TERT/TP73/UBE2C	30	dowm
GO:0019228	neuronal action potential	5/978	34/16012	0.0537446	0.380136	0.344836	CACNA1I/GPR35/GRIK2/MTNR1B/SCN1A	5	dowm
GO:0040019	positive regulation of embryonic development	5/978	34/16012	0.0537446	0.380136	0.344836	DMRT2/SCX/SIX1/SIX4/WNT3A	5	dowm
GO:0048048	embryonic eye morphogenesis	5/978	34/16012	0.0537446	0.380136	0.344836	BMP7/SIX3/SOX11/STRA6/VAX2	5	dowm
GO:0042692	muscle cell differentiation	28/978	333/16012	0.0538327	0.380136	0.344836	ACTN2/CAPN9/CCNB1/CDK1/COMP/CTNNA2/DKK1/DNER/FER1L5/FLNC/G6PD/MYBPC1/MYO18B/NEB/NKX2-5/NOX4/NPHS1/POPDC3/RBM24/SHOX2/SIX1/SIX4/TNNT1/UCHL1/WNT3A/ADRA1A/BMP10/HAMP	28	dowm
GO:0048565	digestive tract development	13/978	130/16012	0.0543177	0.380136	0.344836	AGR2/ALX4/CCKBR/CCNB1/CLDN18/NKX2-2/NKX3-2/REG1A/SHOX2/SIX2/SOX11/SPDEF/STRA6	13	dowm
GO:0055008	cardiac muscle tissue morphogenesis	8/978	68/16012	0.0544809	0.380136	0.344836	COL11A1/FOXH1/MYBPC1/NKX2-5/TNNC1/TNNI3/BMP10/TBX20	8	dowm
GO:1901863	positive regulation of muscle tissue development	8/978	68/16012	0.0544809	0.380136	0.344836	CCNB1/CDK1/RBM24/SHOX2/WNT3A/BMP10/HAMP/TBX20	8	dowm
GO:1903524	positive regulation of blood circulation	8/978	68/16012	0.0544809	0.380136	0.344836	ADRA2C/APELA/APLN/CHGA/NKX2-5/OR51E2/ADRA1A/DBH	8	dowm
GO:0007140	male meiotic nuclear division	6/978	45/16012	0.0545289	0.380136	0.344836	BRDT/KIF18A/MAEL/TEX11/TEX19/TRIP13	6	dowm
GO:0060986	endocrine hormone secretion	6/978	45/16012	0.0545289	0.380136	0.344836	APLN/C1QTNF3/FOXD1/GAL/INHA/CRHBP	6	dowm
GO:0099172	presynapse organization	6/978	45/16012	0.0545289	0.380136	0.344836	CEL/DKK1/NLGN1/SLITRK1/WNT3A/SLITRK3	6	dowm
GO:0031145	anaphase-promoting complex-dependent catabolic process	9/978	80/16012	0.0545434	0.380136	0.344836	AURKA/AURKB/BUB1B/CCNB1/CDC20/CDK1/PLK1/PTTG1/UBE2C	9	dowm
GO:0055017	cardiac muscle tissue growth	9/978	80/16012	0.0545434	0.380136	0.344836	CCNB1/CDK1/G6PD/NKX2-5/TP73/ADRA1A/BMP10/HAMP/TBX20	9	dowm
GO:0060047	heart contraction	23/978	264/16012	0.0547659	0.381104	0.345714	APELA/APLN/CACNA1B/CACNA1S/CACNB4/CACNG1/CACNG4/CHGA/FXYD3/GLP1R/KCNE5/KCNH2/NKX2-5/S100A1/SCN1A/TNNC1/TNNI2/TNNI3/TNNT1/ADRA1A/BMP10/CHRM2/KCNN2	23	dowm
GO:0021895	cerebral cortex neuron differentiation	4/978	24/16012	0.0553856	0.383076	0.347503	ARX/DLX1/DLX2/EMX1	4	dowm
GO:0030318	melanocyte differentiation	4/978	24/16012	0.0553856	0.383076	0.347503	ADAMTS20/OCA2/OR51E2/TYRP1	4	dowm
GO:0060561	apoptotic process involved in morphogenesis	4/978	24/16012	0.0553856	0.383076	0.347503	BMP7/FGF4/LEF1/NKX2-5	4	dowm
GO:2000311	regulation of AMPA receptor activity	4/978	24/16012	0.0553856	0.383076	0.347503	CACNG4/MAPK8IP2/NLGN1/SHISA8	4	dowm
GO:0060562	epithelial tube morphogenesis	27/978	320/16012	0.0555341	0.383092	0.347517	ADAMTS16/ALX1/BMP7/CTHRC1/EGF/EYA1/FOXD1/FOXH1/GBX2/GPC3/HOXA11/HOXD11/LEF1/MDK/NKX2-5/SIX1/SIX2/SIX4/SOSTDC1/SOX11/TRIM71/WNK4/WNT3A/WNT6/GDF2/HHIP/TBX20	27	dowm
GO:0046916	cellular transition metal ion homeostasis	11/978	105/16012	0.0555559	0.383092	0.347517	LCN2/MT3/PRND/SLC30A2/SLC30A3/SLC30A8/GDF2/HAMP/MT1E/MT1F/MT1H	11	dowm
GO:0046620	regulation of organ growth	10/978	93/16012	0.0571225	0.3933	0.356777	ARX/CCNB1/CDK1/G6PD/MAEL/NKX2-5/TP73/BMP10/HAMP/TBX20	10	dowm
GO:0045685	regulation of glial cell differentiation	8/978	69/16012	0.0584837	0.394261	0.35765	CDK1/DLX1/DLX2/LIN28A/MDK/NKX2-2/TP73/MAG	8	dowm
GO:0032526	response to retinoic acid	11/978	106/16012	0.0587343	0.394261	0.35765	BRINP3/DKK1/FZD10/PTGES/STRA8/TESC/TRIM16/WNT3A/WNT6/CYP26A1/LRAT	11	dowm
GO:0050796	regulation of insulin secretion	16/978	171/16012	0.0588592	0.394261	0.35765	ABCC8/ADCY8/ADRA2C/BRSK2/CACNA1E/CHGA/CNR1/EPHA5/GCG/GIP/GLP1R/KCNC2/MTNR1B/RFX6/SLC30A8/SSTR5	16	dowm
GO:0000712	resolution of meiotic recombination intermediates	3/978	15/16012	0.0595996	0.394261	0.35765	EME1/TEX11/TOP2A	3	dowm
GO:0030238	male sex determination	3/978	15/16012	0.0595996	0.394261	0.35765	INSRR/NR0B1/SIX4	3	dowm
GO:0033604	negative regulation of catecholamine secretion	3/978	15/16012	0.0595996	0.394261	0.35765	ADRA2C/CHGA/CNR1	3	dowm
GO:0035864	response to potassium ion	3/978	15/16012	0.0595996	0.394261	0.35765	KCNC1/ADAMTS13/CRHBP	3	dowm
GO:0048172	regulation of short-term neuronal synaptic plasticity	3/978	15/16012	0.0595996	0.394261	0.35765	GRIK2/SHISA8/UNC13A	3	dowm
GO:0048368	lateral mesoderm development	3/978	15/16012	0.0595996	0.394261	0.35765	DAND5/FOXH1/TBX20	3	dowm
GO:0050665	hydrogen peroxide biosynthetic process	3/978	15/16012	0.0595996	0.394261	0.35765	DUOX2/DUOXA2/CYP1A2	3	dowm
GO:0055057	neuroblast division	3/978	15/16012	0.0595996	0.394261	0.35765	ASPM/LEF1/WNT3A	3	dowm
GO:0060134	prepulse inhibition	3/978	15/16012	0.0595996	0.394261	0.35765	CTNNA2/GRIN1/SLC6A3	3	dowm
GO:0060579	ventral spinal cord interneuron fate commitment	3/978	15/16012	0.0595996	0.394261	0.35765	EVX1/LHX3/NKX2-2	3	dowm
GO:0060581	cell fate commitment involved in pattern specification	3/978	15/16012	0.0595996	0.394261	0.35765	EVX1/LHX3/NKX2-2	3	dowm
GO:0060841	venous blood vessel development	3/978	15/16012	0.0595996	0.394261	0.35765	NKX2-5/CCBE1/TBX20	3	dowm
GO:0071599	otic vesicle development	3/978	15/16012	0.0595996	0.394261	0.35765	COL2A1/EYA1/SIX1	3	dowm
GO:0071732	cellular response to nitric oxide	3/978	15/16012	0.0595996	0.394261	0.35765	CCNA2/KCNC2/MT3	3	dowm
GO:0072075	metanephric mesenchyme development	3/978	15/16012	0.0595996	0.394261	0.35765	BMP7/SIX1/SIX4	3	dowm
GO:0090493	catecholamine uptake	3/978	15/16012	0.0595996	0.394261	0.35765	RAB3B/SLC6A2/SLC6A3	3	dowm
GO:1900746	regulation of vascular endothelial growth factor signaling pathway	3/978	15/16012	0.0595996	0.394261	0.35765	PTP4A3/ROBO1/CCBE1	3	dowm
GO:2000095	regulation of Wnt signaling pathway, planar cell polarity pathway	3/978	15/16012	0.0595996	0.394261	0.35765	DKK1/GPC3/NKD1	3	dowm
GO:0048512	circadian behavior	6/978	46/16012	0.0596149	0.394261	0.35765	GHRHR/MTNR1B/NLGN1/SIX3/STAR/EGR1	6	dowm
GO:0098868	bone growth	6/978	46/16012	0.0596149	0.394261	0.35765	COCH/COL7A1/COMP/MATN3/MMP13/ECM1	6	dowm
GO:0098739	import across plasma membrane	12/978	119/16012	0.0596223	0.394261	0.35765	ATP4A/FAM155B/HCN2/KCNH2/KCNJ6/KCNJ9/KCNK9/SLC12A1/SLC2A5/SLC7A11/SLC9A3/WNK4	12	dowm
GO:0003417	growth plate cartilage development	5/978	35/16012	0.0596842	0.394261	0.35765	COCH/COL7A1/COMP/MATN3/MMP13	5	dowm
GO:0071312	cellular response to alkaloid	5/978	35/16012	0.0596842	0.394261	0.35765	ADCY8/CACNA1S/CCNA2/STAR/CRHBP	5	dowm
GO:0098926	postsynaptic signal transduction	5/978	35/16012	0.0596842	0.394261	0.35765	CHRNA3/LY6H/LYPD1/WNT3A/CHRM2	5	dowm
GO:1902742	apoptotic process involved in development	5/978	35/16012	0.0596842	0.394261	0.35765	BMP7/FGF4/LEF1/NKX2-5/SIX3	5	dowm
GO:0060485	mesenchyme development	23/978	267/16012	0.0606139	0.399788	0.362663	ALX1/BMP7/DAND5/DLL3/FGF19/FOXD1/FOXH1/GBX2/GSC/HMGA2/LEF1/MDK/NKX2-5/PITX2/RBM24/ROBO1/SCX/SIX1/SIX2/SIX4/SOX11/WNT3A/TBX20	23	dowm
GO:0001505	regulation of neurotransmitter levels	28/978	337/16012	0.0606961	0.399788	0.362663	ASIC1/CACNA1B/CHRNA3/CNR1/CPLX2/ENPP6/ERC2/GABRA2/GAD1/GRIN2A/GRM4/NLGN1/NQO1/P2RY4/PPFIA4/RAB3B/RIMS2/SLC6A2/SLC6A3/SLC7A11/SNCG/SYN3/SYT5/SYT8/UNC13A/ADRA1A/CHRM2/DBH	28	dowm
GO:0097305	response to alcohol	20/978	226/16012	0.0612626	0.402937	0.365519	ADCY8/CDK1/CLDN18/CNR1/G6PD/GRIN1/GRIN2A/HTR3A/KCNC2/NEFL/NQO1/P2RY4/SLC6A3/STAR/CRHBP/CSF3/DBH/FOS/FOSB/HAMP	20	dowm
GO:2000177	regulation of neural precursor cell proliferation	9/978	82/16012	0.062002	0.406542	0.368789	ASPM/EGF/EMX1/INSM1/MDK/SHCBP1/SIX3/TRIM71/WNT3A	9	dowm
GO:0021987	cerebral cortex development	11/978	107/16012	0.0620304	0.406542	0.368789	ARX/ASPM/CDK5R2/EMX1/GRIN1/KIF14/MDK/NEFL/POU3F2/ROBO1/WDR62	11	dowm
GO:0045604	regulation of epidermal cell differentiation	7/978	58/16012	0.0621303	0.406542	0.368789	ALOX15B/CTSV/REG3A/REG3G/SFN/SFRP4/TRIM16	7	dowm
GO:0030203	glycosaminoglycan metabolic process	15/978	159/16012	0.0621675	0.406542	0.368789	ACAN/BCAN/CEMIP/CHST5/CHST6/EGF/EXTL1/GPC3/HMMR/HPSE2/HS3ST5/HS6ST2/LYVE1/NDST3/STAB2	15	dowm
GO:0030239	myofibril assembly	8/978	70/16012	0.0626673	0.40685	0.369069	ACTN2/CAPN9/MYBPC1/NEB/NKX2-5/SIX4/TNNT1/BMP10	8	dowm
GO:0048592	eye morphogenesis	14/978	146/16012	0.0627025	0.40685	0.369069	AQP5/ATP8A2/BMP7/GNGT1/NKD1/OLFM3/PITX2/PTF1A/SIX3/SOX11/STRA6/THY1/USH1C/VAX2	14	dowm
GO:0030325	adrenal gland development	4/978	25/16012	0.0628741	0.40685	0.369069	INSM1/MDK/NR0B1/STRA6	4	dowm
GO:0051984	positive regulation of chromosome segregation	4/978	25/16012	0.0628741	0.40685	0.369069	CCNB1/CDC6/CDT1/DLGAP5	4	dowm
GO:0060045	positive regulation of cardiac muscle cell proliferation	4/978	25/16012	0.0628741	0.40685	0.369069	CCNB1/CDK1/BMP10/TBX20	4	dowm
GO:0060074	synapse maturation	4/978	25/16012	0.0628741	0.40685	0.369069	BCAN/CDC20/NEFL/SEZ6	4	dowm
GO:0060122	inner ear receptor cell stereocilium organization	4/978	25/16012	0.0628741	0.40685	0.369069	CTHRC1/STRC/USH1C/USH1G	4	dowm
GO:0046683	response to organophosphorus	13/978	133/16012	0.0629287	0.40685	0.369069	ALDH3A1/AQP8/DUOX2/HCN2/NOX4/P2RY4/SLC26A6/SLC6A3/STAR/TRIM16/CRHBP/FOS/FOSB	13	dowm
GO:0048259	regulation of receptor-mediated endocytosis	10/978	95/16012	0.0642029	0.414499	0.376008	APELA/APLN/DKK1/DNAJC6/EGF/SFRP4/SH3GL3/SNAP91/WNT3A/NTF3	10	dowm
GO:0007178	transmembrane receptor protein serine/threonine kinase signaling pathway	27/978	325/16012	0.0646074	0.416521	0.377843	AFP/BMP7/COMP/DAND5/DKK1/DLX1/DLX5/FOXD1/FOXH1/GDF10/GPC3/INHA/LEF1/NKX2-5/PEG10/SCX/SFRP4/SOSTDC1/SOX11/TTK/AMHR2/BMP10/BMPER/EGR1/FOS/GDF2/TBX20	27	dowm
GO:1902806	regulation of cell cycle G1/S phase transition	15/978	160/16012	0.0649191	0.416527	0.377847	AURKA/CCNB1/CCNE1/CDC25C/CDC45/CDC6/CDK1/CDKN2A/E2F1/E2F7/E2F8/GTSE1/KIF14/SFN/TERT	15	dowm
GO:0007062	sister chromatid cohesion	6/978	47/16012	0.0649738	0.416527	0.377847	BUB1/BUB1B/CDC20/CDCA5/PLK1/SMC1B	6	dowm
GO:0009994	oocyte differentiation	6/978	47/16012	0.0649738	0.416527	0.377847	AURKA/CCNB1/SOHLH1/SOHLH2/TDRD5/TRIP13	6	dowm
GO:0010862	positive regulation of pathway-restricted SMAD protein phosphorylation	6/978	47/16012	0.0649738	0.416527	0.377847	BMP7/GDF10/INHA/TTK/BMP10/GDF2	6	dowm
GO:0030282	bone mineralization	11/978	108/16012	0.0654453	0.418282	0.37944	BMP7/COMP/GPC3/IBSP/MMP13/NELL1/OSR2/PHEX/ECM1/FGF23/PTH1R	11	dowm
GO:0034728	nucleosome organization	11/978	108/16012	0.0654453	0.418282	0.37944	ASF1B/BRDT/CENPA/CENPI/CENPK/CENPM/CENPW/CHAF1B/HJURP/PRDM9/TNP1	11	dowm
GO:0051781	positive regulation of cell division	9/978	83/16012	0.065963	0.418282	0.37944	AURKB/CDC6/FGF4/KIF14/KIF23/MDK/PROK1/SSTR5/THBS4	9	dowm
GO:0071674	mononuclear cell migration	9/978	83/16012	0.065963	0.418282	0.37944	CALCA/CCL25/CCL26/CXCL17/MDK/CCL23/CXCL12/FPR2/S100A12	9	dowm
GO:0007210	serotonin receptor signaling pathway	5/978	36/16012	0.0659818	0.418282	0.37944	HTR1D/HTR2C/HTR3A/HTR3B/CHRM2	5	dowm
GO:0030212	hyaluronan metabolic process	5/978	36/16012	0.0659818	0.418282	0.37944	CEMIP/EGF/HMMR/LYVE1/STAB2	5	dowm
GO:0045684	positive regulation of epidermis development	5/978	36/16012	0.0659818	0.418282	0.37944	ALOX15B/GAL/SFN/SFRP4/TRIM16	5	dowm
GO:0045823	positive regulation of heart contraction	5/978	36/16012	0.0659818	0.418282	0.37944	APELA/APLN/CHGA/NKX2-5/ADRA1A	5	dowm
GO:0010466	negative regulation of peptidase activity	21/978	242/16012	0.0663417	0.41998	0.38098	BIRC5/CARD18/COL7A1/CSN2/CST1/CST2/CST4/GPC3/LEF1/MAGEA3/MT3/PCSK1N/PI15/PTTG1/SERPINI2/SFN/SPINK1/SPINK5/SPOCK1/ECM1/PZP	21	dowm
GO:0006940	regulation of smooth muscle contraction	7/978	59/16012	0.06696	0.422011	0.382822	ADRA2C/CHRNA3/TACR1/TNNI3/ADRA1A/CHRM2/PROK2	7	dowm
GO:0034332	adherens junction organization	7/978	59/16012	0.06696	0.422011	0.382822	CDH10/CDH12/CDH18/CDH22/CDH7/CDH8/CDH9	7	dowm
GO:0000281	mitotic cytokinesis	8/978	71/16012	0.0670329	0.422011	0.382822	ANLN/CDT1/CENPA/CEP55/KIF20A/KIF23/KIF4A/PLK1	8	dowm
GO:0006334	nucleosome assembly	8/978	71/16012	0.0670329	0.422011	0.382822	ASF1B/CENPA/CENPI/CENPK/CENPM/CENPW/CHAF1B/HJURP	8	dowm
GO:0050803	regulation of synapse structure or activity	19/978	215/16012	0.0675284	0.424544	0.38512	CAMKV/CDC20/CDH8/CTNNA2/DKK1/GAP43/GRIN1/ITPKA/LHFPL4/NLGN1/SIX1/SIX4/SLC7A11/SLITRK1/WNT3A/GPM6A/LRRN3/SLITRK3/SLITRK6	19	dowm
GO:0021549	cerebellum development	10/978	96/16012	0.0679453	0.426577	0.386964	CDK5R2/EN1/GBX2/KCNC1/KIF14/MDK/NANOS1/PTF1A/SEZ6/SSTR3	10	dowm
GO:0098657	import into cell	17/978	188/16012	0.0681022	0.426974	0.387324	ATP4A/CACNG4/CALY/FAM155B/HCN2/KCNH2/KCNJ6/KCNJ9/KCNK9/RAB3B/SLC12A1/SLC2A5/SLC6A2/SLC6A3/SLC7A11/SLC9A3/WNK4	17	dowm
GO:0070838	divalent metal ion transport	36/978	456/16012	0.0685307	0.42782	0.388092	ASIC1/BDKRB1/CACNA1B/CACNA1E/CACNA1I/CACNA1S/CACNB4/CACNG1/CACNG4/CEMIP/CSN2/EGF/FAM155B/G6PD/GCG/GPR35/GRIN1/GRIN2A/HTR2C/MT3/S100A1/SLC30A2/SLC30A3/SLC30A8/SLN/SPINK1/STAC2/THY1/TMC2/TMEM163/TRPM5/WNT3A/ADRA1A/CXCL12/DHRS7C/GPM6A	36	dowm
GO:0007411	axon guidance	23/978	271/16012	0.0690752	0.42782	0.388092	ARX/BMP7/CELSR3/DCC/DLX5/DPYSL5/DRGX/EPHA10/EPHA5/FEZF1/FOXD1/GAP43/GBX2/ISL2/KIF5A/LHX3/ROBO1/SPTA1/UNC5A/UNC5D/WNT3A/CXCL12/EGR2	23	dowm
GO:0009743	response to carbohydrate	19/978	216/16012	0.0700156	0.42782	0.388092	ADCY8/BRSK2/CDT1/CTSV/EPHA5/GCG/GHRHR/GIP/GJB6/LIN28A/MAFA/NKX2-2/NOX4/RFX6/SLC26A6/SLC2A5/SLC30A8/STAR/EGR1	19	dowm
GO:0050953	sensory perception of light stimulus	19/978	216/16012	0.0700156	0.42782	0.388092	ATP8A2/BFSP2/CLDN19/COL11A1/COL2A1/CRYBA2/GJA10/KRT12/OPN4/RDH8/RGS9BP/RHO/SIX3/USH1C/USH1G/VAX2/ZIC2/LRAT/SLITRK6	19	dowm
GO:0002693	positive regulation of cellular extravasation	3/978	16/16012	0.0701366	0.42782	0.388092	MDK/PLVAP/THY1	3	dowm
GO:0007076	mitotic chromosome condensation	3/978	16/16012	0.0701366	0.42782	0.388092	CDCA5/NCAPG/NCAPH	3	dowm
GO:0007095	mitotic G2 DNA damage checkpoint	3/978	16/16012	0.0701366	0.42782	0.388092	CDK1/CLSPN/HMGA2	3	dowm
GO:0042447	hormone catabolic process	3/978	16/16012	0.0701366	0.42782	0.388092	CYP19A1/DIO2/SPP1	3	dowm
GO:0042448	progesterone metabolic process	3/978	16/16012	0.0701366	0.42782	0.388092	AFP/CYP17A1/EGR1	3	dowm
GO:0043252	sodium-independent organic anion transport	3/978	16/16012	0.0701366	0.42782	0.388092	SLC22A6/SLCO1C1/SLCO6A1	3	dowm
GO:0048385	regulation of retinoic acid receptor signaling pathway	3/978	16/16012	0.0701366	0.42782	0.388092	PRAME/TRIM16/CYP26A1	3	dowm
GO:0051447	negative regulation of meiotic cell cycle	3/978	16/16012	0.0701366	0.42782	0.388092	FBXO43/TRIP13/TTK	3	dowm
GO:0051923	sulfation	3/978	16/16012	0.0701366	0.42782	0.388092	CHST5/HS3ST5/SULT1C2	3	dowm
GO:0060850	regulation of transcription involved in cell fate commitment	3/978	16/16012	0.0701366	0.42782	0.388092	DLX1/DLX2/EVX1	3	dowm
GO:0061548	ganglion development	3/978	16/16012	0.0701366	0.42782	0.388092	INSM1/SIX1/SIX4	3	dowm
GO:0097091	synaptic vesicle clustering	3/978	16/16012	0.0701366	0.42782	0.388092	BRSK2/NLGN1/SYN3	3	dowm
GO:1902547	regulation of cellular response to vascular endothelial growth factor stimulus	3/978	16/16012	0.0701366	0.42782	0.388092	PTP4A3/ROBO1/CCBE1	3	dowm
GO:2000136	regulation of cell proliferation involved in heart morphogenesis	3/978	16/16012	0.0701366	0.42782	0.388092	EYA1/SIX1/BMP10	3	dowm
GO:2000369	regulation of clathrin-dependent endocytosis	3/978	16/16012	0.0701366	0.42782	0.388092	DNAJC6/SH3GL3/SNAP91	3	dowm
GO:0021879	forebrain neuron differentiation	6/978	48/16012	0.0706055	0.42782	0.388092	ARX/DLX1/DLX2/DLX5/GBX2/ROBO1	6	dowm
GO:0046622	positive regulation of organ growth	6/978	48/16012	0.0706055	0.42782	0.388092	ARX/CCNB1/CDK1/BMP10/HAMP/TBX20	6	dowm
GO:0048641	regulation of skeletal muscle tissue development	6/978	48/16012	0.0706055	0.42782	0.388092	DKK1/RBM24/SHOX2/SIX1/SIX4/WNT3A	6	dowm
GO:0055010	ventricular cardiac muscle tissue morphogenesis	6/978	48/16012	0.0706055	0.42782	0.388092	COL11A1/FOXH1/NKX2-5/TNNC1/TNNI3/BMP10	6	dowm
GO:0006817	phosphate ion transport	4/978	26/16012	0.0708653	0.42782	0.388092	ROS1/SFRP4/SLC34A3/FGF23	4	dowm
GO:0042745	circadian sleep/wake cycle	4/978	26/16012	0.0708653	0.42782	0.388092	GHRHR/MTNR1B/NLGN1/STAR	4	dowm
GO:0048596	embryonic camera-type eye morphogenesis	4/978	26/16012	0.0708653	0.42782	0.388092	BMP7/SIX3/SOX11/STRA6	4	dowm
GO:0048668	collateral sprouting	4/978	26/16012	0.0708653	0.42782	0.388092	DCC/FSTL4/SPP1/WNT3A	4	dowm
GO:0095500	acetylcholine receptor signaling pathway	4/978	26/16012	0.0708653	0.42782	0.388092	CHRNA3/LY6H/LYPD1/CHRM2	4	dowm
GO:0097485	neuron projection guidance	23/978	272/16012	0.0713117	0.429451	0.389571	ARX/BMP7/CELSR3/DCC/DLX5/DPYSL5/DRGX/EPHA10/EPHA5/FEZF1/FOXD1/GAP43/GBX2/ISL2/KIF5A/LHX3/ROBO1/SPTA1/UNC5A/UNC5D/WNT3A/CXCL12/EGR2	23	dowm
GO:0003208	cardiac ventricle morphogenesis	8/978	72/16012	0.0715813	0.429451	0.389571	COL11A1/FOXH1/NKX2-5/SOX11/TNNC1/TNNI3/BMP10/TBX20	8	dowm
GO:0019226	transmission of nerve impulse	8/978	72/16012	0.0715813	0.429451	0.389571	CACNA1I/CACNG4/CLDN19/GPR35/GRIK2/MTNR1B/SCN1A/MAG	8	dowm
GO:1901616	organic hydroxy compound catabolic process	8/978	72/16012	0.0715813	0.429451	0.389571	AKR1B10/CEL/DIO2/MIOX/MT3/SLC6A3/DBH/FGF23	8	dowm
GO:0001654	eye development	29/978	357/16012	0.0716065	0.429451	0.389571	ABCB5/ADAMTS18/AQP5/ATP8A2/BFSP2/BMP7/CRYBA2/DLX1/DLX2/GNGT1/MTNR1B/NKD1/OLFM3/OSR2/PITX2/PRSS56/PTF1A/RHO/SIX3/SLC7A11/SOX11/SOX2/STRA6/THY1/USH1C/VAX2/WNT6/GPM6A/SLITRK6	29	dowm
GO:0006024	glycosaminoglycan biosynthetic process	11/978	110/16012	0.0726346	0.432207	0.392072	ACAN/BCAN/CEMIP/CHST5/CHST6/EGF/EXTL1/GPC3/HS3ST5/HS6ST2/NDST3	11	dowm
GO:0030201	heparan sulfate proteoglycan metabolic process	5/978	37/16012	0.0726351	0.432207	0.392072	EXTL1/HS3ST4/HS3ST5/HS6ST2/NDST3	5	dowm
GO:0032094	response to food	5/978	37/16012	0.0726351	0.432207	0.392072	CLPS/CLPSL2/G6PD/GAST/MT3	5	dowm
GO:0051590	positive regulation of neurotransmitter transport	5/978	37/16012	0.0726351	0.432207	0.392072	APLN/CNR1/NLGN1/RAB3B/UNC13A	5	dowm
GO:0060323	head morphogenesis	5/978	37/16012	0.0726351	0.432207	0.392072	DKK1/DLX5/LEF1/SCX/STRA6	5	dowm
GO:0060421	positive regulation of heart growth	5/978	37/16012	0.0726351	0.432207	0.392072	CCNB1/CDK1/BMP10/HAMP/TBX20	5	dowm
GO:0070588	calcium ion transmembrane transport	25/978	301/16012	0.0732764	0.435455	0.395018	ASIC1/BDKRB1/CACNA1B/CACNA1E/CACNA1I/CACNA1S/CACNB4/CACNG1/CACNG4/CEMIP/FAM155B/G6PD/GPR35/GRIN1/GRIN2A/HTR2C/S100A1/SLN/STAC2/THY1/TMC2/TRPM5/WNT3A/DHRS7C/GPM6A	25	dowm
GO:0071331	cellular response to hexose stimulus	12/978	124/16012	0.0763236	0.450555	0.408715	ADCY8/BRSK2/EPHA5/GCG/GHRHR/GJB6/LIN28A/NOX4/RFX6/SLC26A6/SLC2A5/STAR	12	dowm
GO:0009948	anterior/posterior axis specification	6/978	49/16012	0.0765093	0.450555	0.408715	AURKA/GPC3/HOXD8/RIPPLY2/SIX2/TDRD5	6	dowm
GO:0019369	arachidonic acid metabolic process	6/978	49/16012	0.0765093	0.450555	0.408715	ALOX15B/PTGES/CYP1A2/CYP2B6/CYP2C19/CYP2C8	6	dowm
GO:0045104	intermediate filament cytoskeleton organization	6/978	49/16012	0.0765093	0.450555	0.408715	ATP8A2/BFSP2/EPPK1/EVPL/KRT20/NEFL	6	dowm
GO:0048260	positive regulation of receptor-mediated endocytosis	6/978	49/16012	0.0765093	0.450555	0.408715	APELA/APLN/EGF/SFRP4/WNT3A/NTF3	6	dowm
GO:0060038	cardiac muscle cell proliferation	6/978	49/16012	0.0765093	0.450555	0.408715	CCNB1/CDK1/NKX2-5/TP73/BMP10/TBX20	6	dowm
GO:1905207	regulation of cardiocyte differentiation	6/978	49/16012	0.0765093	0.450555	0.408715	BMP7/DKK1/G6PD/NKX2-5/WNT3A/HAMP	6	dowm
GO:0046530	photoreceptor cell differentiation	7/978	61/16012	0.0772779	0.454494	0.412289	DLX1/DLX2/GNGT1/NKD1/OLFM3/THY1/USH1C	7	dowm
GO:0045137	development of primary sexual characteristics	19/978	219/16012	0.077847	0.456662	0.414256	AFP/ASPM/CBX2/CTSV/CYP19A1/DACH2/HOXA10/HOXA11/HOXA9/INHA/KIF18A/NR0B1/SCX/SIX4/STAR/TEX11/TEX19/AMHR2/DACH1	19	dowm
GO:0048588	developmental cell growth	19/978	219/16012	0.077847	0.456662	0.414256	AURKA/DCC/EMX1/FSTL4/G6PD/GAL/MAPT/MT3/REG1A/RIMS2/RNF157/SPP1/SYT3/UNC13A/WNT3A/ADRA1A/CXCL12/HAMP/MAG	19	dowm
GO:0042063	gliogenesis	23/978	275/16012	0.0783175	0.458832	0.416224	CDK1/CDK5R2/DLX1/DLX2/DNER/E2F1/EMX1/GAP43/GCM1/LEF1/LIN28A/MAPT/MDK/MT3/NKX2-2/POU3F2/SOX11/SOX2/TERT/TP73/EGR2/FPR2/MAG	23	dowm
GO:0010972	negative regulation of G2/M transition of mitotic cell cycle	9/978	86/16012	0.0787838	0.459495	0.416826	AURKA/AURKB/CDC6/CDK1/CLSPN/HMGA2/ORC1/TICRR/RFPL1	9	dowm
GO:0072511	divalent inorganic cation transport	36/978	462/16012	0.0791418	0.459495	0.416826	ASIC1/BDKRB1/CACNA1B/CACNA1E/CACNA1I/CACNA1S/CACNB4/CACNG1/CACNG4/CEMIP/CSN2/EGF/FAM155B/G6PD/GCG/GPR35/GRIN1/GRIN2A/HTR2C/MT3/S100A1/SLC30A2/SLC30A3/SLC30A8/SLN/SPINK1/STAC2/THY1/TMC2/TMEM163/TRPM5/WNT3A/ADRA1A/CXCL12/DHRS7C/GPM6A	36	dowm
GO:0010453	regulation of cell fate commitment	4/978	27/16012	0.0793485	0.459495	0.416826	DKK1/SOSTDC1/SPDEF/WNT3A	4	dowm
GO:0010971	positive regulation of G2/M transition of mitotic cell cycle	4/978	27/16012	0.0793485	0.459495	0.416826	CCNB1/CDC25C/CDK1/DTL	4	dowm
GO:0044550	secondary metabolite biosynthetic process	4/978	27/16012	0.0793485	0.459495	0.416826	OCA2/SLC7A11/TYRP1/CYP1A2	4	dowm
GO:0048240	sperm capacitation	4/978	27/16012	0.0793485	0.459495	0.416826	CABYR/PAEP/SLC26A6/SPINK1	4	dowm
GO:0060384	innervation	4/978	27/16012	0.0793485	0.459495	0.416826	NPTX1/UNC13A/COL25A1/SLITRK6	4	dowm
GO:0032467	positive regulation of cytokinesis	5/978	38/16012	0.0796405	0.459495	0.416826	AURKB/CDC6/KIF14/KIF23/SSTR5	5	dowm
GO:0035315	hair cell differentiation	5/978	38/16012	0.0796405	0.459495	0.416826	PITX2/SPINK5/STRC/USH1C/SLITRK6	5	dowm
GO:0045616	regulation of keratinocyte differentiation	5/978	38/16012	0.0796405	0.459495	0.416826	ALOX15B/CTSV/REG3A/REG3G/TRIM16	5	dowm
GO:0060119	inner ear receptor cell development	5/978	38/16012	0.0796405	0.459495	0.416826	CTHRC1/STRC/USH1C/USH1G/SLITRK6	5	dowm
GO:0090279	regulation of calcium ion import	5/978	38/16012	0.0796405	0.459495	0.416826	EGF/GCG/SLN/SPINK1/CXCL12	5	dowm
GO:0150063	visual system development	29/978	361/16012	0.0797862	0.459754	0.41706	ABCB5/ADAMTS18/AQP5/ATP8A2/BFSP2/BMP7/CRYBA2/DLX1/DLX2/GNGT1/MTNR1B/NKD1/OLFM3/OSR2/PITX2/PRSS56/PTF1A/RHO/SIX3/SLC7A11/SOX11/SOX2/STRA6/THY1/USH1C/VAX2/WNT6/GPM6A/SLITRK6	29	dowm
GO:0071326	cellular response to monosaccharide stimulus	12/978	125/16012	0.0799883	0.460336	0.417589	ADCY8/BRSK2/EPHA5/GCG/GHRHR/GJB6/LIN28A/NOX4/RFX6/SLC26A6/SLC2A5/STAR	12	dowm
GO:0003184	pulmonary valve morphogenesis	3/978	17/16012	0.0814448	0.464612	0.421468	ROBO1/STRA6/TBX20	3	dowm
GO:0006590	thyroid hormone generation	3/978	17/16012	0.0814448	0.464612	0.421468	DIO2/DUOX2/DUOXA2	3	dowm
GO:0017085	response to insecticide	3/978	17/16012	0.0814448	0.464612	0.421468	CCNB1/NEFL/STAR	3	dowm
GO:0021514	ventral spinal cord interneuron differentiation	3/978	17/16012	0.0814448	0.464612	0.421468	EVX1/LHX3/NKX2-2	3	dowm
GO:0042693	muscle cell fate commitment	3/978	17/16012	0.0814448	0.464612	0.421468	DKK1/NKX2-5/WNT3A	3	dowm
GO:0042753	positive regulation of circadian rhythm	3/978	17/16012	0.0814448	0.464612	0.421468	GHRHR/MTNR1B/NLGN1	3	dowm
GO:2000380	regulation of mesoderm development	3/978	17/16012	0.0814448	0.464612	0.421468	DAND5/DKK1/WNT3A	3	dowm
GO:0001706	endoderm formation	6/978	50/16012	0.0826836	0.468047	0.424584	COL11A1/COL7A1/DKK1/HMGA2/SOX2/TBX20	6	dowm
GO:0010171	body morphogenesis	6/978	50/16012	0.0826836	0.468047	0.424584	DKK1/DLX5/GPC3/LEF1/SCX/STRA6	6	dowm
GO:0035176	social behavior	6/978	50/16012	0.0826836	0.468047	0.424584	EN1/GAD1/GRIN1/GRP/GRPR/MAPK8IP2	6	dowm
GO:0045103	intermediate filament-based process	6/978	50/16012	0.0826836	0.468047	0.424584	ATP8A2/BFSP2/EPPK1/EVPL/KRT20/NEFL	6	dowm
GO:0045840	positive regulation of mitotic nuclear division	6/978	50/16012	0.0826836	0.468047	0.424584	AURKA/CDCA5/CDT1/DLGAP5/EGF/UBE2C	6	dowm
GO:0035725	sodium ion transmembrane transport	13/978	139/16012	0.0827592	0.468047	0.424584	ASIC1/ATP4A/BPIFA1/FXYD3/HCN2/SCN1A/SLC12A1/SLC34A3/SLC4A11/SLC9A3/TESC/TRPM5/WNK4	13	dowm
GO:0007585	respiratory gaseous exchange	7/978	62/16012	0.0827657	0.468047	0.424584	APLN/ECEL1/GRIN1/NLGN1/TNNC1/CCBE1/DACH1	7	dowm
GO:0060419	heart growth	9/978	87/16012	0.0833715	0.470762	0.427046	CCNB1/CDK1/G6PD/NKX2-5/TP73/ADRA1A/BMP10/HAMP/TBX20	9	dowm
GO:0098742	cell-cell adhesion via plasma-membrane adhesion molecules	22/978	263/16012	0.0834979	0.470762	0.427046	CDH10/CDH12/CDH18/CDH22/CDH7/CDH8/CDH9/CELSR3/CLDN18/CLDN19/MPZ/NLGN1/PCDHA1/PCDHA2/PCDHB2/REG3A/ROBO1/SLITRK1/SPARCL1/UNC5D/MAG/SLITRK3	22	dowm
GO:0045926	negative regulation of growth	20/978	235/16012	0.0835943	0.470762	0.427046	ALOX15B/BDKRB1/CDKN2A/DCC/FSTL4/G6PD/GAL/GNG4/GPC3/MT3/NKD1/SPP1/TP73/WNT3A/BMP10/GDF2/MAG/MT1E/MT1F/MT1H	20	dowm
GO:0001508	action potential	12/978	126/16012	0.0837622	0.470762	0.427046	CACNA1I/CLDN19/CNR1/GPR35/GRIK2/HCN2/KCNE5/KCNH2/MTNR1B/SCN1A/ADRA1A/KCNN2	12	dowm
GO:0042770	signal transduction in response to DNA damage	12/978	126/16012	0.0837622	0.470762	0.427046	AURKA/CCNB1/CDC25C/CDK1/DTL/E2F1/E2F7/E2F8/FOXM1/GTSE1/PLK1/SFN	12	dowm
GO:2000134	negative regulation of G1/S transition of mitotic cell cycle	10/978	100/16012	0.0842805	0.473091	0.429159	AURKA/CCNB1/CDC25C/CDK1/CDKN2A/E2F1/E2F7/E2F8/GTSE1/SFN	10	dowm
GO:0060541	respiratory system development	17/978	194/16012	0.0853032	0.478244	0.433833	AGR2/DLX5/FOXJ1/GPC3/LEF1/LHX3/PHEX/SIX1/SIX4/SLC7A11/SOX11/SPDEF/STRA6/TBX4/CCBE1/CYP1A2/HHIP	17	dowm
GO:0007612	learning	13/978	140/16012	0.0864093	0.483849	0.438918	ASIC1/C1QL1/DKK1/EN1/GRIN1/GRIN2A/GRM5/MAPK8IP2/PPP1R1B/SLC7A11/STRA6/DBH/FOS	13	dowm
GO:0014014	negative regulation of gliogenesis	5/978	39/16012	0.0869931	0.48533	0.440262	DLX1/DLX2/LIN28A/SOX11/TERT	5	dowm
GO:0032506	cytokinetic process	5/978	39/16012	0.0869931	0.48533	0.440262	ANLN/AURKB/CEP55/KIF20A/KIF23	5	dowm
GO:0048713	regulation of oligodendrocyte differentiation	5/978	39/16012	0.0869931	0.48533	0.440262	DLX1/DLX2/MDK/NKX2-2/TP73	5	dowm
GO:0009581	detection of external stimulus	12/978	127/16012	0.0876457	0.487021	0.441796	ATP8A2/COL11A1/DRGX/GJA10/GNGT1/OPN4/RGS9BP/RHO/SCN1A/STRC/TMC2/CXCL12	12	dowm
GO:0060021	roof of mouth development	9/978	88/16012	0.0881162	0.487021	0.441796	ALX1/ALX4/COL2A1/DLX5/DLX6/LEF1/OSR2/SOX11/WNT3A	9	dowm
GO:0001958	endochondral ossification	4/978	28/16012	0.0883106	0.487021	0.441796	COL2A1/DLX5/MMP13/SCX	4	dowm
GO:0003209	cardiac atrium morphogenesis	4/978	28/16012	0.0883106	0.487021	0.441796	NKX2-5/SHOX2/BMP10/TBX20	4	dowm
GO:0036075	replacement ossification	4/978	28/16012	0.0883106	0.487021	0.441796	COL2A1/DLX5/MMP13/SCX	4	dowm
GO:1905144	response to acetylcholine	4/978	28/16012	0.0883106	0.487021	0.441796	CHRNA3/LY6H/LYPD1/CHRM2	4	dowm
GO:1905145	cellular response to acetylcholine	4/978	28/16012	0.0883106	0.487021	0.441796	CHRNA3/LY6H/LYPD1/CHRM2	4	dowm
GO:1905209	positive regulation of cardiocyte differentiation	4/978	28/16012	0.0883106	0.487021	0.441796	BMP7/NKX2-5/WNT3A/HAMP	4	dowm
GO:0006023	aminoglycan biosynthetic process	11/978	114/16012	0.0884684	0.487021	0.441796	ACAN/BCAN/CEMIP/CHST5/CHST6/EGF/EXTL1/GPC3/HS3ST5/HS6ST2/NDST3	11	dowm
GO:0070252	actin-mediated cell contraction	11/978	114/16012	0.0884684	0.487021	0.441796	ACTN2/KCNE5/KCNH2/MYBPC1/NEB/SCN1A/TNNC1/TNNI2/TNNI3/TNNT1/KCNN2	11	dowm
GO:0014855	striated muscle cell proliferation	7/978	63/16012	0.0884716	0.487021	0.441796	CCNB1/CDK1/NKX2-5/SIX1/TP73/BMP10/TBX20	7	dowm
GO:0007548	sex differentiation	22/978	265/16012	0.0887754	0.488104	0.442778	AFP/ASPM/CBX2/CENPI/CTSV/CYP17A1/CYP19A1/DACH2/HOXA10/HOXA11/HOXA9/INHA/KIF18A/NR0B1/SCX/SIX4/STAR/STRA6/TEX11/TEX19/AMHR2/DACH1	22	dowm
GO:0030199	collagen fibril organization	6/978	51/16012	0.0891262	0.488854	0.443458	ACAN/COL11A1/COL2A1/COMP/MMP11/SCX	6	dowm
GO:0090102	cochlea development	6/978	51/16012	0.0891262	0.488854	0.443458	CCNA2/CTHRC1/EYA1/SIX1/PVALB/SLITRK6	6	dowm
GO:0006022	aminoglycan metabolic process	15/978	168/16012	0.0898802	0.492397	0.446672	ACAN/BCAN/CEMIP/CHST5/CHST6/EGF/EXTL1/GPC3/HMMR/HPSE2/HS3ST5/HS6ST2/LYVE1/NDST3/STAB2	15	dowm
GO:0048880	sensory system development	29/978	366/16012	0.0908797	0.497275	0.451097	ABCB5/ADAMTS18/AQP5/ATP8A2/BFSP2/BMP7/CRYBA2/DLX1/DLX2/GNGT1/MTNR1B/NKD1/OLFM3/OSR2/PITX2/PRSS56/PTF1A/RHO/SIX3/SLC7A11/SOX11/SOX2/STRA6/THY1/USH1C/VAX2/WNT6/GPM6A/SLITRK6	29	dowm
GO:0007492	endoderm development	8/978	76/16012	0.0916068	0.498339	0.452062	APELA/COL11A1/COL7A1/DKK1/HMGA2/HOXC11/SOX2/TBX20	8	dowm
GO:0022617	extracellular matrix disassembly	8/978	76/16012	0.0916068	0.498339	0.452062	CTSV/KLK2/KLK4/MMP10/MMP11/MMP12/MMP13/PRSS1	8	dowm
GO:0007281	germ cell development	20/978	238/16012	0.0920968	0.498339	0.452062	ASPM/AURKA/CABYR/CCDC155/CCNB1/FMN2/LIN28A/MDK/OCA2/PAEP/RNF17/SLC26A6/SOHLH1/SOHLH2/SPAG6/SPINK1/STRA8/TDRD5/TNP1/TRIP13	20	dowm
GO:0003414	chondrocyte morphogenesis involved in endochondral bone morphogenesis	3/978	18/16012	0.0934795	0.498339	0.452062	COCH/COL7A1/MATN3	3	dowm
GO:0003429	growth plate cartilage chondrocyte morphogenesis	3/978	18/16012	0.0934795	0.498339	0.452062	COCH/COL7A1/MATN3	3	dowm
GO:0007096	regulation of exit from mitosis	3/978	18/16012	0.0934795	0.498339	0.452062	ANLN/CDCA5/UBE2C	3	dowm
GO:0008090	retrograde axonal transport	3/978	18/16012	0.0934795	0.498339	0.452062	KIF1A/KIF5A/NEFL	3	dowm
GO:0044241	lipid digestion	3/978	18/16012	0.0934795	0.498339	0.452062	ARX/CEL/CLPS	3	dowm
GO:0044320	cellular response to leptin stimulus	3/978	18/16012	0.0934795	0.498339	0.452062	CCNA2/MT3/FGF23	3	dowm
GO:0045683	negative regulation of epidermis development	3/978	18/16012	0.0934795	0.498339	0.452062	DKK4/REG3A/REG3G	3	dowm
GO:0045956	positive regulation of calcium ion-dependent exocytosis	3/978	18/16012	0.0934795	0.498339	0.452062	CACNA1I/CDK5R2/SYT10	3	dowm
GO:0048339	paraxial mesoderm development	3/978	18/16012	0.0934795	0.498339	0.452062	DLL3/LEF1/WNT3A	3	dowm
GO:0048557	embryonic digestive tract morphogenesis	3/978	18/16012	0.0934795	0.498339	0.452062	SHOX2/SIX2/SOX11	3	dowm
GO:0050908	detection of light stimulus involved in visual perception	3/978	18/16012	0.0934795	0.498339	0.452062	ATP8A2/GJA10/RGS9BP	3	dowm
GO:0050962	detection of light stimulus involved in sensory perception	3/978	18/16012	0.0934795	0.498339	0.452062	ATP8A2/GJA10/RGS9BP	3	dowm
GO:0070633	transepithelial transport	3/978	18/16012	0.0934795	0.498339	0.452062	P2RY4/RHBG/SLC26A6	3	dowm
GO:0071731	response to nitric oxide	3/978	18/16012	0.0934795	0.498339	0.452062	CCNA2/KCNC2/MT3	3	dowm
GO:0072079	nephron tubule formation	3/978	18/16012	0.0934795	0.498339	0.452062	SIX1/SIX4/WNT6	3	dowm
GO:0090026	positive regulation of monocyte chemotaxis	3/978	18/16012	0.0934795	0.498339	0.452062	CXCL17/CXCL12/FPR2	3	dowm
GO:0090171	chondrocyte morphogenesis	3/978	18/16012	0.0934795	0.498339	0.452062	COCH/COL7A1/MATN3	3	dowm
GO:1902074	response to salt	3/978	18/16012	0.0934795	0.498339	0.452062	NEFL/PHEX/FGF23	3	dowm
GO:1902170	cellular response to reactive nitrogen species	3/978	18/16012	0.0934795	0.498339	0.452062	CCNA2/KCNC2/MT3	3	dowm
GO:0009749	response to glucose	16/978	183/16012	0.094298	0.501841	0.455239	ADCY8/BRSK2/CTSV/EPHA5/GCG/GHRHR/GIP/GJB6/LIN28A/MAFA/NKX2-2/NOX4/RFX6/SLC30A8/STAR/EGR1	16	dowm
GO:0007618	mating	5/978	40/16012	0.094687	0.501841	0.455239	CNR1/GRIN1/MAPK8IP2/NHLH2/PPP1R1B	5	dowm
GO:0009268	response to pH	5/978	40/16012	0.094687	0.501841	0.455239	AQP10/ASIC1/GIP/INSRR/SST	5	dowm
GO:0050982	detection of mechanical stimulus	5/978	40/16012	0.094687	0.501841	0.455239	COL11A1/SCN1A/STRC/TMC2/CXCL12	5	dowm
GO:0090184	positive regulation of kidney development	5/978	40/16012	0.094687	0.501841	0.455239	FOXD1/LIN28A/SIX1/SIX4/EGR1	5	dowm
GO:0046661	male sex differentiation	14/978	156/16012	0.0957381	0.506743	0.459686	ASPM/CTSV/HOXA10/HOXA11/HOXA9/INHA/KIF18A/NR0B1/SCX/SIX4/STAR/TEX11/TEX19/AMHR2	14	dowm
GO:0071320	cellular response to cAMP	6/978	52/16012	0.0958342	0.506743	0.459686	AQP8/HCN2/NOX4/SLC26A6/STAR/CRHBP	6	dowm
GO:0003016	respiratory system process	4/978	29/16012	0.0977364	0.513291	0.465626	ECEL1/NLGN1/TNNC1/CCBE1	4	dowm
GO:0007271	synaptic transmission, cholinergic	4/978	29/16012	0.0977364	0.513291	0.465626	CHRNA3/CHRND/LYPD1/NQO1	4	dowm
GO:0021602	cranial nerve morphogenesis	4/978	29/16012	0.0977364	0.513291	0.465626	HOXA3/HOXD3/SIX1/EGR2	4	dowm
GO:0055075	potassium ion homeostasis	4/978	29/16012	0.0977364	0.513291	0.465626	ATP4A/KCNH2/SLC12A1/UPK3A	4	dowm
GO:2000171	negative regulation of dendrite development	4/978	29/16012	0.0977364	0.513291	0.465626	DCC/FSTL4/NLGN1/TLX2	4	dowm
GO:0030330	DNA damage response, signal transduction by p53 class mediator	10/978	103/16012	0.0979734	0.513291	0.465626	AURKA/CCNB1/CDC25C/CDK1/E2F1/E2F7/E2F8/FOXM1/GTSE1/SFN	10	dowm
GO:0048640	negative regulation of developmental growth	10/978	103/16012	0.0979734	0.513291	0.465626	DCC/FSTL4/G6PD/GAL/MT3/NKD1/SPP1/TP73/WNT3A/MAG	10	dowm
GO:1902807	negative regulation of cell cycle G1/S phase transition	10/978	103/16012	0.0979734	0.513291	0.465626	AURKA/CCNB1/CDC25C/CDK1/CDKN2A/E2F1/E2F7/E2F8/GTSE1/SFN	10	dowm
GO:0051961	negative regulation of nervous system development	24/978	297/16012	0.0983705	0.514779	0.466976	ASPM/BMP7/DCC/DKK1/DLL3/DLX1/DLX2/FSTL4/ISL2/LIN28A/MT3/NKX2-2/NLGN1/SIX3/SOX11/SOX2/SPOCK1/SPP1/TERT/THY1/TLX2/TP73/WNT3A/MAG	24	dowm
GO:0001503	ossification	29/978	370/16012	0.100463	0.525126	0.476362	BMP7/COL11A1/COL2A1/COMP/CTHRC1/DKK1/DLX5/GDF10/GPC3/IBSP/LEF1/MDK/MMP13/NELL1/OSR2/PHEX/RIPPLY2/SCX/SHOX2/SIX2/SOX11/SOX2/SPP1/WNT3A/ECM1/EGR2/FGF23/GDF2/PTH1R	29	dowm
GO:0016079	synaptic vesicle exocytosis	11/978	117/16012	0.101624	0.530588	0.481316	CNR1/CPLX2/ERC2/NLGN1/P2RY4/RIMS2/SYT5/SYT8/UNC13A/ADRA1A/CHRM2	11	dowm
GO:0007129	synapsis	5/978	41/16012	0.102715	0.533866	0.48429	CCDC155/CCNE1/MAEL/TEX11/TRIP13	5	dowm
GO:0042572	retinol metabolic process	5/978	41/16012	0.102715	0.533866	0.48429	AKR1B10/AKR1B15/RDH8/CYP1A2/LRAT	5	dowm
GO:0043392	negative regulation of DNA binding	6/978	53/16012	0.102804	0.533866	0.48429	ANKRD33/E2F1/HMGA2/LEF1/NEK2/SOX11	6	dowm
GO:0006275	regulation of DNA replication	10/978	104/16012	0.102812	0.533866	0.48429	CCNA2/CDC6/CDK1/CDT1/E2F7/E2F8/MCIDAS/TICRR/DACH1/GDF2	10	dowm
GO:0008202	steroid metabolic process	25/978	313/16012	0.102838	0.533866	0.48429	AFP/AKR1B15/CEL/CYP17A1/CYP19A1/FGF19/G6PD/GAL/MT3/NR0B1/RDH8/SPP1/STAR/SULT4A1/UGT2B11/APOF/CETP/CYP1A2/CYP26A1/CYP2B6/CYP2C19/CYP2C8/EGR1/FGF23/LCAT	25	dowm
GO:0060048	cardiac muscle contraction	12/978	131/16012	0.104277	0.54072	0.490508	CHGA/KCNE5/KCNH2/NKX2-5/SCN1A/TNNC1/TNNI2/TNNI3/TNNT1/ADRA1A/BMP10/KCNN2	12	dowm
GO:0003215	cardiac right ventricle morphogenesis	3/978	19/16012	0.106193	0.543242	0.492796	FOXH1/NKX2-5/TBX20	3	dowm
GO:0003283	atrial septum development	3/978	19/16012	0.106193	0.543242	0.492796	DAND5/NKX2-5/TBX20	3	dowm
GO:0003422	growth plate cartilage morphogenesis	3/978	19/16012	0.106193	0.543242	0.492796	COCH/COL7A1/MATN3	3	dowm
GO:0017000	antibiotic biosynthetic process	3/978	19/16012	0.106193	0.543242	0.492796	DUOX2/DUOXA2/CYP1A2	3	dowm
GO:0033189	response to vitamin A	3/978	19/16012	0.106193	0.543242	0.492796	CYP26A1/HAMP/LRAT	3	dowm
GO:0043950	positive regulation of cAMP-mediated signaling	3/978	19/16012	0.106193	0.543242	0.492796	GIP/MRAP2/OR51E2	3	dowm
GO:0052695	cellular glucuronidation	3/978	19/16012	0.106193	0.543242	0.492796	UGT1A10/UGT1A5/UGT2B11	3	dowm
GO:0060004	reflex	3/978	19/16012	0.106193	0.543242	0.492796	TMC2/ADRA1A/SLITRK6	3	dowm
GO:1901017	negative regulation of potassium ion transmembrane transporter activity	3/978	19/16012	0.106193	0.543242	0.492796	ACTN2/KCNE5/MTNR1B	3	dowm
GO:1904994	regulation of leukocyte adhesion to vascular endothelial cell	3/978	19/16012	0.106193	0.543242	0.492796	CCL25/MDK/CXCL12	3	dowm
GO:2000251	positive regulation of actin cytoskeleton reorganization	3/978	19/16012	0.106193	0.543242	0.492796	BAIAP2L2/CSF3/NTF3	3	dowm
GO:2001014	regulation of skeletal muscle cell differentiation	3/978	19/16012	0.106193	0.543242	0.492796	RBM24/SIX1/SIX4	3	dowm
GO:0048384	retinoic acid receptor signaling pathway	4/978	30/16012	0.107609	0.549253	0.498248	PRAME/PTF1A/TRIM16/CYP26A1	4	dowm
GO:1902751	positive regulation of cell cycle G2/M phase transition	4/978	30/16012	0.107609	0.549253	0.498248	CCNB1/CDC25C/CDK1/DTL	4	dowm
GO:0006814	sodium ion transport	18/978	215/16012	0.108455	0.552952	0.501604	ASIC1/ATP4A/BPIFA1/FXYD3/HCN2/NKAIN4/NKX2-5/SCN1A/SLC12A1/SLC34A3/SLC38A8/SLC4A11/SLC6A15/SLC6A8/SLC9A3/TESC/TRPM5/WNK4	18	dowm
GO:0051101	regulation of DNA binding	11/978	119/16012	0.111002	0.563755	0.511404	ANKRD33/CDCA5/CDT1/E2F1/EGF/HJURP/HMGA2/LEF1/NEK2/SOX11/WNT3A	11	dowm
GO:0007019	microtubule depolymerization	5/978	42/16012	0.111069	0.563755	0.511404	KIF18A/KIF18B/KIF2C/STMND1/TRIM54	5	dowm
GO:0010828	positive regulation of glucose transmembrane transport	5/978	42/16012	0.111069	0.563755	0.511404	FGF19/GIP/GPC3/TERT/ITLN1	5	dowm
GO:0043616	keratinocyte proliferation	5/978	42/16012	0.111069	0.563755	0.511404	EPPK1/MDK/REG3A/REG3G/SFN	5	dowm
GO:0007050	cell cycle arrest	19/978	230/16012	0.111422	0.56429	0.511889	AURKA/BRINP3/CCNB1/CDC25C/CDK1/CDKN2A/CDKN3/E2F1/E2F7/E2F8/FOXM1/GTSE1/HMGA2/INHA/INSM1/RPRM/SFN/SOX2/TP73	19	dowm
GO:0060560	developmental growth involved in morphogenesis	19/978	230/16012	0.111422	0.56429	0.511889	AURKA/DCC/EMX1/FSTL4/GAL/MAPT/MT3/NKD1/REG1A/RIMS2/RNF157/SIX1/SIX4/SPP1/SYT3/UNC13A/WNT3A/CXCL12/MAG	19	dowm
GO:0042737	drug catabolic process	12/978	133/16012	0.113248	0.571972	0.518858	CYP2W1/DUOX2/HBE1/MT3/PXDNL/SLC6A3/AADAT/CYP1A2/CYP2B6/CYP2C19/CYP2C8/DBH	12	dowm
GO:0071322	cellular response to carbohydrate stimulus	12/978	133/16012	0.113248	0.571972	0.518858	ADCY8/BRSK2/EPHA5/GCG/GHRHR/GJB6/LIN28A/NOX4/RFX6/SLC26A6/SLC2A5/STAR	12	dowm
GO:0006801	superoxide metabolic process	7/978	67/16012	0.113441	0.571972	0.518858	BMP7/DUOX2/MAPT/MT3/NOX4/NQO1/FPR2	7	dowm
GO:0060395	SMAD protein signal transduction	7/978	67/16012	0.113441	0.571972	0.518858	AFP/BMP7/GDF10/INHA/BMP10/FOS/GDF2	7	dowm
GO:0006029	proteoglycan metabolic process	9/978	93/16012	0.114179	0.574418	0.521076	ACAN/BCAN/COL11A1/COL2A1/EXTL1/HS3ST4/HS3ST5/HS6ST2/NDST3	9	dowm
GO:0014074	response to purine-containing compound	13/978	147/16012	0.114746	0.574418	0.521076	ALDH3A1/AQP8/CACNA1S/DUOX2/HCN2/NOX4/P2RY4/SLC26A6/SLC6A3/STAR/CRHBP/FOS/FOSB	13	dowm
GO:0003229	ventricular cardiac muscle tissue development	6/978	55/16012	0.11751	0.574418	0.521076	COL11A1/FOXH1/NKX2-5/TNNC1/TNNI3/BMP10	6	dowm
GO:0042743	hydrogen peroxide metabolic process	6/978	55/16012	0.11751	0.574418	0.521076	DUOX2/DUOXA2/HBE1/MT3/PXDNL/CYP1A2	6	dowm
GO:0048488	synaptic vesicle endocytosis	6/978	55/16012	0.11751	0.574418	0.521076	CEL/DNAJC6/NLGN1/SNAP91/SYT5/SYT8	6	dowm
GO:0140238	presynaptic endocytosis	6/978	55/16012	0.11751	0.574418	0.521076	CEL/DNAJC6/NLGN1/SNAP91/SYT5/SYT8	6	dowm
GO:0003401	axis elongation	4/978	31/16012	0.11791	0.574418	0.521076	NKD1/SIX1/SIX4/WNT3A	4	dowm
GO:0030513	positive regulation of BMP signaling pathway	4/978	31/16012	0.11791	0.574418	0.521076	FOXD1/GPC3/SOX11/GDF2	4	dowm
GO:0043267	negative regulation of potassium ion transport	4/978	31/16012	0.11791	0.574418	0.521076	ACTN2/KCNE5/KCNH2/MTNR1B	4	dowm
GO:0051385	response to mineralocorticoid	4/978	31/16012	0.11791	0.574418	0.521076	NEFL/STAR/FOS/FOSB	4	dowm
GO:0061384	heart trabecula morphogenesis	4/978	31/16012	0.11791	0.574418	0.521076	BMP7/FOXH1/NKX2-5/BMP10	4	dowm
GO:0007018	microtubule-based movement	22/978	275/16012	0.118401	0.574418	0.521076	ACTL8/CABYR/CENPE/CFAP61/DLGAP5/DNAH12/DYNC1I1/FMN2/KIF14/KIF15/KIF18A/KIF18B/KIF1A/KIF20A/KIF23/KIF2C/KIF4A/KIF5A/KIFC1/MAPT/NEFL/UCHL1	22	dowm
GO:0050802	circadian sleep/wake cycle, sleep	3/978	20/16012	0.119536	0.574418	0.521076	GHRHR/MTNR1B/STAR	3	dowm
GO:0051797	regulation of hair follicle development	3/978	20/16012	0.119536	0.574418	0.521076	DKK4/GAL/SPINK5	3	dowm
GO:0060008	Sertoli cell differentiation	3/978	20/16012	0.119536	0.574418	0.521076	CTSV/NR0B1/SCX	3	dowm
GO:0060713	labyrinthine layer morphogenesis	3/978	20/16012	0.119536	0.574418	0.521076	BMP7/GCM1/LEF1	3	dowm
GO:0070920	regulation of production of small RNA involved in gene silencing by RNA	3/978	20/16012	0.119536	0.574418	0.521076	LIN28A/MYCN/TERT	3	dowm
GO:1903532	positive regulation of secretion by cell	30/978	392/16012	0.119588	0.574418	0.521076	ADCY8/ALOX15B/APLN/C1QTNF3/CACNA1I/CDK5R2/CNR1/CRLF2/CYP19A1/GAL/GCG/GHRHR/GIP/GRP/INHA/MDK/MMP12/NLGN1/OR51E2/PAEP/PYDC1/RFX6/SLC30A8/SOX11/SPP1/TRIM16/UNC13A/CXCL12/IL1RL1/SYT10	30	dowm
GO:0006775	fat-soluble vitamin metabolic process	5/978	43/16012	0.11974	0.574418	0.521076	CRABP1/RBP2/CYP26A1/FGF23/LRAT	5	dowm
GO:0036465	synaptic vesicle recycling	7/978	68/16012	0.120207	0.574418	0.521076	CEL/DNAJC6/NLGN1/SNAP91/SYT5/SYT8/WNT3A	7	dowm
GO:0050771	negative regulation of axonogenesis	7/978	68/16012	0.120207	0.574418	0.521076	DCC/FSTL4/MT3/SPP1/THY1/WNT3A/MAG	7	dowm
GO:0019932	second-messenger-mediated signaling	31/978	407/16012	0.120298	0.574418	0.521076	ADCY8/ADRA2C/APLP1/CALCA/CCR3/CHGA/CHP2/EPHA5/GAL/GCG/GHRHR/GIP/GLP1R/GRIN1/GRIN2A/GRM5/HTR2C/KCNC2/MAFA/MAPT/MRAP2/MTNR1B/OR51E2/RASD2/RIMS2/SPINK1/TNNI3/UCN2/ADRA1A/FPR2/PTH1R	31	dowm
GO:0072384	organelle transport along microtubule	8/978	81/16012	0.120707	0.574418	0.521076	ACTL8/DYNC1I1/KIF1A/KIF23/KIF5A/MAPT/NEFL/UCHL1	8	dowm
GO:0003211	cardiac ventricle formation	2/978	10/16012	0.121109	0.574418	0.521076	NKX2-5/SOX11	2	dowm
GO:0003263	cardioblast proliferation	2/978	10/16012	0.121109	0.574418	0.521076	EYA1/SIX1	2	dowm
GO:0003264	regulation of cardioblast proliferation	2/978	10/16012	0.121109	0.574418	0.521076	EYA1/SIX1	2	dowm
GO:0009642	response to light intensity	2/978	10/16012	0.121109	0.574418	0.521076	KCNC1/KCNC2	2	dowm
GO:0021548	pons development	2/978	10/16012	0.121109	0.574418	0.521076	CDK5R2/GRIN1	2	dowm
GO:0021877	forebrain neuron fate commitment	2/978	10/16012	0.121109	0.574418	0.521076	DLX1/DLX2	2	dowm
GO:0032328	alanine transport	2/978	10/16012	0.121109	0.574418	0.521076	SLC6A17/SLC7A10	2	dowm
GO:0035672	oligopeptide transmembrane transport	2/978	10/16012	0.121109	0.574418	0.521076	SLC26A6/SLC7A11	2	dowm
GO:0042023	DNA endoreduplication	2/978	10/16012	0.121109	0.574418	0.521076	E2F7/E2F8	2	dowm
GO:0042415	norepinephrine metabolic process	2/978	10/16012	0.121109	0.574418	0.521076	INSM1/DBH	2	dowm
GO:0042756	drinking behavior	2/978	10/16012	0.121109	0.574418	0.521076	APLN/EN1	2	dowm
GO:0048021	regulation of melanin biosynthetic process	2/978	10/16012	0.121109	0.574418	0.521076	SLC7A11/TYRP1	2	dowm
GO:0048149	behavioral response to ethanol	2/978	10/16012	0.121109	0.574418	0.521076	CRHBP/DBH	2	dowm
GO:0048340	paraxial mesoderm morphogenesis	2/978	10/16012	0.121109	0.574418	0.521076	LEF1/WNT3A	2	dowm
GO:0048755	branching morphogenesis of a nerve	2/978	10/16012	0.121109	0.574418	0.521076	DLX2/SHOX2	2	dowm
GO:0051583	dopamine uptake involved in synaptic transmission	2/978	10/16012	0.121109	0.574418	0.521076	RAB3B/SLC6A2	2	dowm
GO:0051934	catecholamine uptake involved in synaptic transmission	2/978	10/16012	0.121109	0.574418	0.521076	RAB3B/SLC6A2	2	dowm
GO:0060033	anatomical structure regression	2/978	10/16012	0.121109	0.574418	0.521076	LEF1/AMHR2	2	dowm
GO:0060576	intestinal epithelial cell development	2/978	10/16012	0.121109	0.574418	0.521076	NKX3-2/SPDEF	2	dowm
GO:0061140	lung secretory cell differentiation	2/978	10/16012	0.121109	0.574418	0.521076	AGR2/SPDEF	2	dowm
GO:0070472	regulation of uterine smooth muscle contraction	2/978	10/16012	0.121109	0.574418	0.521076	ADRA2C/TACR1	2	dowm
GO:0070857	regulation of bile acid biosynthetic process	2/978	10/16012	0.121109	0.574418	0.521076	FGF19/STAR	2	dowm
GO:0072110	glomerular mesangial cell proliferation	2/978	10/16012	0.121109	0.574418	0.521076	BMP7/EGR1	2	dowm
GO:0097105	presynaptic membrane assembly	2/978	10/16012	0.121109	0.574418	0.521076	CEL/NLGN1	2	dowm
GO:0099550	trans-synaptic signaling, modulating synaptic transmission	2/978	10/16012	0.121109	0.574418	0.521076	CNR1/GRM5	2	dowm
GO:0099624	atrial cardiac muscle cell membrane repolarization	2/978	10/16012	0.121109	0.574418	0.521076	KCNE5/KCNN2	2	dowm
GO:1902101	positive regulation of metaphase/anaphase transition of cell cycle	2/978	10/16012	0.121109	0.574418	0.521076	CDT1/DLGAP5	2	dowm
GO:1902260	negative regulation of delayed rectifier potassium channel activity	2/978	10/16012	0.121109	0.574418	0.521076	KCNE5/MTNR1B	2	dowm
GO:1902474	positive regulation of protein localization to synapse	2/978	10/16012	0.121109	0.574418	0.521076	MAPT/NLGN1	2	dowm
GO:1903800	positive regulation of production of miRNAs involved in gene silencing by miRNA	2/978	10/16012	0.121109	0.574418	0.521076	LIN28A/MYCN	2	dowm
GO:1903862	positive regulation of oxidative phosphorylation	2/978	10/16012	0.121109	0.574418	0.521076	CCNB1/CDK1	2	dowm
GO:1904338	regulation of dopaminergic neuron differentiation	2/978	10/16012	0.121109	0.574418	0.521076	DKK1/WNT3A	2	dowm
GO:1904396	regulation of neuromuscular junction development	2/978	10/16012	0.121109	0.574418	0.521076	SIX1/SIX4	2	dowm
GO:2001225	regulation of chloride transport	2/978	10/16012	0.121109	0.574418	0.521076	GABRE/GRM5	2	dowm
GO:0008016	regulation of heart contraction	19/978	233/16012	0.12192	0.577663	0.52402	APELA/APLN/CACNA1B/CACNA1S/CACNB4/CACNG1/CACNG4/CHGA/FXYD3/GLP1R/KCNE5/KCNH2/NKX2-5/S100A1/TNNI3/ADRA1A/BMP10/CHRM2/KCNN2	19	dowm
GO:0001525	angiogenesis	35/978	467/16012	0.122229	0.578526	0.524803	APELA/APLN/CCR3/COL15A1/CXCL17/E2F2/E2F7/E2F8/EGF/ESM1/GBX2/HMGA2/HOXA3/HOXB13/KLK3/LEF1/MDK/PLXDC1/PROK1/ROBO1/S100A1/SCG2/SPINK5/TBX4/TERT/THBS4/THY1/ANGPTL6/BMPER/CCBE1/ECM1/GDF2/PROK2/STAB2/TBX20	35	dowm
GO:0030858	positive regulation of epithelial cell differentiation	6/978	56/16012	0.125236	0.591527	0.536597	ALOX15B/FOXJ1/SFN/SFRP4/TRIM16/GDF2	6	dowm
GO:0060688	regulation of morphogenesis of a branching structure	6/978	56/16012	0.125236	0.591527	0.536597	BMP7/MDK/SHOX2/SIX1/SIX2/SIX4	6	dowm
GO:0010771	negative regulation of cell morphogenesis involved in differentiation	9/978	95/16012	0.125677	0.591772	0.536819	DCC/FSTL4/MT3/NLGN1/SPP1/THY1/TLX2/WNT3A/MAG	9	dowm
GO:1990868	response to chemokine	9/978	95/16012	0.125677	0.591772	0.536819	CCL25/CCL26/CCR3/CXCL5/GPR35/REG1A/ROBO1/CCL23/CXCL12	9	dowm
GO:1990869	cellular response to chemokine	9/978	95/16012	0.125677	0.591772	0.536819	CCL25/CCL26/CCR3/CXCL5/GPR35/REG1A/ROBO1/CCL23/CXCL12	9	dowm
GO:0031497	chromatin assembly	11/978	122/16012	0.125968	0.592533	0.537509	ASF1B/CDKN2A/CENPA/CENPI/CENPK/CENPM/CENPW/CHAF1B/HJURP/HMGA2/PRDM9	11	dowm
GO:0035418	protein localization to synapse	8/978	82/16012	0.127053	0.596977	0.541541	ANKS1B/CACNG4/GRIN1/GRIN2A/KIF5A/MAPT/NLGN1/NPHS1	8	dowm
GO:0030166	proteoglycan biosynthetic process	7/978	69/16012	0.127175	0.596977	0.541541	ACAN/BCAN/EXTL1/HS3ST4/HS3ST5/HS6ST2/NDST3	7	dowm
GO:1903522	regulation of blood circulation	22/978	278/16012	0.128346	0.60112	0.545299	ADRA2C/APELA/APLN/CACNA1B/CACNA1S/CACNB4/CACNG1/CACNG4/CHGA/FXYD3/GLP1R/KCNE5/KCNH2/NKX2-5/OR51E2/S100A1/TNNI3/ADRA1A/BMP10/CHRM2/DBH/KCNN2	22	dowm
GO:0042573	retinoic acid metabolic process	4/978	32/16012	0.12862	0.60112	0.545299	CRABP1/BCO2/CYP26A1/CYP2C8	4	dowm
GO:0042744	hydrogen peroxide catabolic process	4/978	32/16012	0.12862	0.60112	0.545299	DUOX2/HBE1/MT3/PXDNL	4	dowm
GO:0010799	regulation of peptidyl-threonine phosphorylation	5/978	44/16012	0.128717	0.60112	0.545299	BMP7/CEMIP/EGF/GCG/PLK1	5	dowm
GO:0050913	sensory perception of bitter taste	5/978	44/16012	0.128717	0.60112	0.545299	CST1/CST2/CST4/PIP/REEP2	5	dowm
GO:0002040	sprouting angiogenesis	10/978	109/16012	0.129025	0.601941	0.546043	APELA/E2F2/E2F7/E2F8/ESM1/LEF1/ROBO1/S100A1/BMPER/CCBE1	10	dowm
GO:0010769	regulation of cell morphogenesis involved in differentiation	23/978	293/16012	0.129973	0.605744	0.549493	BRSK2/CHODL/CHRNA3/DCC/FSTL4/GRIN1/ITPKA/MAPT/MDK/MT3/NEFL/NLGN1/OLFM4/POU3F2/ROBO1/SHOX2/SLITRK1/SPP1/THY1/TLX2/WNT3A/CXCL12/MAG	23	dowm
GO:0034329	cell junction assembly	30/978	396/16012	0.130753	0.608756	0.552226	ACTN2/CDH10/CDH12/CDH18/CDH22/CDH7/CDH8/CDH9/CEL/CLDN19/DKK1/DNER/FLNC/GABRA2/GABRG2/GAP43/GJA10/GRIN1/LHFPL4/NLGN1/PCDHB2/SIX1/SIX4/SLITRK1/THY1/WNT3A/GPM6A/LRRN3/SLITRK3/SLITRK6	30	dowm
GO:0003206	cardiac chamber morphogenesis	11/978	123/16012	0.131193	0.61001	0.553363	BMP7/COL11A1/FOXH1/NKX2-5/ROBO1/SHOX2/SOX11/TNNC1/TNNI3/BMP10/TBX20	11	dowm
GO:0006816	calcium ion transport	31/978	411/16012	0.13129	0.61001	0.553363	ASIC1/BDKRB1/CACNA1B/CACNA1E/CACNA1I/CACNA1S/CACNB4/CACNG1/CACNG4/CEMIP/CSN2/EGF/FAM155B/G6PD/GCG/GPR35/GRIN1/GRIN2A/HTR2C/S100A1/SLN/SPINK1/STAC2/THY1/TMC2/TRPM5/WNT3A/ADRA1A/CXCL12/DHRS7C/GPM6A	31	dowm
GO:0045807	positive regulation of endocytosis	9/978	96/16012	0.131649	0.611056	0.554312	APELA/APLN/CALY/EGF/GPC3/NLGN1/SFRP4/WNT3A/NTF3	9	dowm
GO:0098930	axonal transport	6/978	57/16012	0.133202	0.613102	0.556168	KIF1A/KIF4A/KIF5A/MAPT/NEFL/UCHL1	6	dowm
GO:0120178	NA	6/978	57/16012	0.133202	0.613102	0.556168	AKR1B15/CYP17A1/CYP19A1/RDH8/STAR/EGR1	6	dowm
GO:0001956	positive regulation of neurotransmitter secretion	3/978	21/16012	0.133458	0.613102	0.556168	CNR1/NLGN1/UNC13A	3	dowm
GO:0003177	pulmonary valve development	3/978	21/16012	0.133458	0.613102	0.556168	ROBO1/STRA6/TBX20	3	dowm
GO:0042403	thyroid hormone metabolic process	3/978	21/16012	0.133458	0.613102	0.556168	DIO2/DUOX2/DUOXA2	3	dowm
GO:0042438	melanin biosynthetic process	3/978	21/16012	0.133458	0.613102	0.556168	OCA2/SLC7A11/TYRP1	3	dowm
GO:0042749	regulation of circadian sleep/wake cycle	3/978	21/16012	0.133458	0.613102	0.556168	GHRHR/MTNR1B/NLGN1	3	dowm
GO:0048245	eosinophil chemotaxis	3/978	21/16012	0.133458	0.613102	0.556168	CCL26/SCG2/CCL23	3	dowm
GO:1905208	negative regulation of cardiocyte differentiation	3/978	21/16012	0.133458	0.613102	0.556168	DKK1/G6PD/WNT3A	3	dowm
GO:2000738	positive regulation of stem cell differentiation	3/978	21/16012	0.133458	0.613102	0.556168	BMP7/NKX2-5/RBM24	3	dowm
GO:0051899	membrane depolarization	8/978	83/16012	0.13357	0.613102	0.556168	CACNA1B/CACNA1E/CACNA1I/CACNB4/CACNG4/HCN2/KCNH2/SCN1A	8	dowm
GO:0043044	ATP-dependent chromatin remodeling	7/978	70/16012	0.134343	0.616031	0.558825	CENPA/CENPI/CENPK/CENPM/CENPW/HJURP/TNP1	7	dowm
GO:0060348	bone development	17/978	208/16012	0.135542	0.618749	0.561291	CLDN18/COCH/COL2A1/COL7A1/COMP/DLX5/FGF4/HOXA11/MATN3/MMP13/OSR2/PHEX/PITX2/RIPPLY2/SCX/SFRP4/SHOX2	17	dowm
GO:0003231	cardiac ventricle development	11/978	124/16012	0.136535	0.618749	0.561291	COL11A1/DAND5/FOXH1/NKX2-5/ROBO1/SOX11/STRA6/TNNC1/TNNI3/BMP10/TBX20	11	dowm
GO:0022600	digestive system process	9/978	97/16012	0.137768	0.618749	0.561291	AQP5/CCKBR/CEL/MUC13/SLC26A6/SLC2A5/VSIG1/WNK4/HAMP	9	dowm
GO:0060079	excitatory postsynaptic potential	9/978	97/16012	0.137768	0.618749	0.561291	CHRNA3/CHRND/GRIK2/GRIN1/GRIN2A/MAPK8IP2/NLGN1/RIMS2/SEZ6	9	dowm
GO:0001754	eye photoreceptor cell differentiation	5/978	45/16012	0.137991	0.618749	0.561291	GNGT1/NKD1/OLFM3/THY1/USH1C	5	dowm
GO:0002067	glandular epithelial cell differentiation	5/978	45/16012	0.137991	0.618749	0.561291	AGR2/INSM1/NKX2-2/RFX6/SPDEF	5	dowm
GO:0030574	collagen catabolic process	5/978	45/16012	0.137991	0.618749	0.561291	COL15A1/MMP10/MMP11/MMP12/MMP13	5	dowm
GO:0031018	endocrine pancreas development	5/978	45/16012	0.137991	0.618749	0.561291	GIP/INSM1/MNX1/NKX2-2/RFX6	5	dowm
GO:0032330	regulation of chondrocyte differentiation	5/978	45/16012	0.137991	0.618749	0.561291	HOXA11/MDK/NKX3-2/SHOX2/SIX2	5	dowm
GO:0035987	endodermal cell differentiation	5/978	45/16012	0.137991	0.618749	0.561291	COL11A1/COL7A1/DKK1/HMGA2/SOX2	5	dowm
GO:0043949	regulation of cAMP-mediated signaling	5/978	45/16012	0.137991	0.618749	0.561291	APLP1/GIP/MRAP2/OR51E2/RASD2	5	dowm
GO:0048066	developmental pigmentation	5/978	45/16012	0.137991	0.618749	0.561291	ADAMTS20/LEF1/OCA2/OR51E2/TYRP1	5	dowm
GO:0048538	thymus development	5/978	45/16012	0.137991	0.618749	0.561291	AIRE/CCNB2/HOXA3/SIX1/SIX4	5	dowm
GO:0048701	embryonic cranial skeleton morphogenesis	5/978	45/16012	0.137991	0.618749	0.561291	ALX3/DLX2/SIX1/SIX2/SIX4	5	dowm
GO:0010039	response to iron ion	4/978	33/16012	0.139718	0.618749	0.561291	CCNB1/G6PD/SLC6A3/HAMP	4	dowm
GO:1901385	regulation of voltage-gated calcium channel activity	4/978	33/16012	0.139718	0.618749	0.561291	CACNB4/GPR35/S100A1/STAC2	4	dowm
GO:0042446	hormone biosynthetic process	8/978	84/16012	0.140253	0.618749	0.561291	AKR1B15/CYP17A1/CYP19A1/DIO2/DUOX2/RDH8/STAR/EGR1	8	dowm
GO:0050772	positive regulation of axonogenesis	8/978	84/16012	0.140253	0.618749	0.561291	CHODL/MAPT/NEFL/ROBO1/SHOX2/SLITRK1/WNT3A/CXCL12	8	dowm
GO:1903510	mucopolysaccharide metabolic process	10/978	111/16012	0.140432	0.618749	0.561291	ACAN/BCAN/CEMIP/CHST5/CHST6/EGF/HMMR/LYVE1/NDST3/STAB2	10	dowm
GO:0007422	peripheral nervous system development	7/978	71/16012	0.141705	0.618749	0.561291	CDK1/HOXD10/HOXD9/ISL2/POU3F2/EGR2/NTF3	7	dowm
GO:0007219	Notch signaling pathway	15/978	181/16012	0.141838	0.618749	0.561291	BMP7/DLGAP5/DLK1/DLL3/DLX1/DLX2/DNER/EGF/HOXD3/MAGEA1/MDK/MESP2/PTP4A3/RIPPLY2/ROBO1	15	dowm
GO:0031099	regeneration	15/978	181/16012	0.141838	0.618749	0.561291	AURKA/CCNA2/CCNB1/CDK1/EPPK1/GAP43/MDK/NEFL/REG1A/SOX2/SPP1/THY1/CXCL12/HAMP/MAG	15	dowm
GO:0001976	neurological system process involved in regulation of systemic arterial blood pressure	2/978	11/16012	0.142266	0.618749	0.561291	TNNI3/ADRA1A	2	dowm
GO:0002093	auditory receptor cell morphogenesis	2/978	11/16012	0.142266	0.618749	0.561291	STRC/SLITRK6	2	dowm
GO:0003306	Wnt signaling pathway involved in heart development	2/978	11/16012	0.142266	0.618749	0.561291	DKK1/WNT3A	2	dowm
GO:0006857	oligopeptide transport	2/978	11/16012	0.142266	0.618749	0.561291	SLC26A6/SLC7A11	2	dowm
GO:0015014	heparan sulfate proteoglycan biosynthetic process, polysaccharide chain biosynthetic process	2/978	11/16012	0.142266	0.618749	0.561291	EXTL1/NDST3	2	dowm
GO:0015791	polyol transport	2/978	11/16012	0.142266	0.618749	0.561291	AQP10/SLC26A6	2	dowm
GO:0019532	oxalate transport	2/978	11/16012	0.142266	0.618749	0.561291	SLC26A6/SLC26A9	2	dowm
GO:0021521	ventral spinal cord interneuron specification	2/978	11/16012	0.142266	0.618749	0.561291	EVX1/LHX3	2	dowm
GO:0021561	facial nerve development	2/978	11/16012	0.142266	0.618749	0.561291	SIX1/EGR2	2	dowm
GO:0021610	facial nerve morphogenesis	2/978	11/16012	0.142266	0.618749	0.561291	SIX1/EGR2	2	dowm
GO:0031652	positive regulation of heat generation	2/978	11/16012	0.142266	0.618749	0.561291	APLN/CNR1	2	dowm
GO:0042670	retinal cone cell differentiation	2/978	11/16012	0.142266	0.618749	0.561291	THY1/USH1C	2	dowm
GO:0046549	retinal cone cell development	2/978	11/16012	0.142266	0.618749	0.561291	THY1/USH1C	2	dowm
GO:0051974	negative regulation of telomerase activity	2/978	11/16012	0.142266	0.618749	0.561291	CERS1/PIF1	2	dowm
GO:0060174	limb bud formation	2/978	11/16012	0.142266	0.618749	0.561291	COL2A1/SOX11	2	dowm
GO:0060433	bronchus development	2/978	11/16012	0.142266	0.618749	0.561291	AGR2/SPDEF	2	dowm
GO:0060452	positive regulation of cardiac muscle contraction	2/978	11/16012	0.142266	0.618749	0.561291	CHGA/ADRA1A	2	dowm
GO:0060573	cell fate specification involved in pattern specification	2/978	11/16012	0.142266	0.618749	0.561291	EVX1/LHX3	2	dowm
GO:0060736	prostate gland growth	2/978	11/16012	0.142266	0.618749	0.561291	CYP19A1/PSAPL1	2	dowm
GO:0061307	cardiac neural crest cell differentiation involved in heart development	2/978	11/16012	0.142266	0.618749	0.561291	BMP7/PITX2	2	dowm
GO:0061308	cardiac neural crest cell development involved in heart development	2/978	11/16012	0.142266	0.618749	0.561291	BMP7/PITX2	2	dowm
GO:0070471	uterine smooth muscle contraction	2/978	11/16012	0.142266	0.618749	0.561291	ADRA2C/TACR1	2	dowm
GO:0071073	positive regulation of phospholipid biosynthetic process	2/978	11/16012	0.142266	0.618749	0.561291	HTR2C/FPR2	2	dowm
GO:0072310	glomerular epithelial cell development	2/978	11/16012	0.142266	0.618749	0.561291	FOXJ1/NPHS1	2	dowm
GO:0072425	signal transduction involved in G2 DNA damage checkpoint	2/978	11/16012	0.142266	0.618749	0.561291	DTL/PLK1	2	dowm
GO:1900376	regulation of secondary metabolite biosynthetic process	2/978	11/16012	0.142266	0.618749	0.561291	SLC7A11/TYRP1	2	dowm
GO:1901077	regulation of relaxation of muscle	2/978	11/16012	0.142266	0.618749	0.561291	CHGA/SLN	2	dowm
GO:1901387	positive regulation of voltage-gated calcium channel activity	2/978	11/16012	0.142266	0.618749	0.561291	S100A1/STAC2	2	dowm
GO:1902514	regulation of calcium ion transmembrane transport via high voltage-gated calcium channel	2/978	11/16012	0.142266	0.618749	0.561291	CACNG1/G6PD	2	dowm
GO:1902947	regulation of tau-protein kinase activity	2/978	11/16012	0.142266	0.618749	0.561291	DKK1/EGR1	2	dowm
GO:1903817	negative regulation of voltage-gated potassium channel activity	2/978	11/16012	0.142266	0.618749	0.561291	KCNE5/MTNR1B	2	dowm
GO:1905820	positive regulation of chromosome separation	2/978	11/16012	0.142266	0.618749	0.561291	CDT1/DLGAP5	2	dowm
GO:0010975	regulation of neuron projection development	35/978	475/16012	0.143442	0.622674	0.564851	ATP8A2/BMP7/BRSK2/CDC20/CHODL/CHRNA3/CNR1/CTNNA2/DCC/DKK1/FSTL4/GRIN1/ITPKA/MAPT/MDK/MT3/NEFL/NLGN1/POU3F2/REG1A/RIMS2/RNF157/ROBO1/SEZ6/SHOX2/SLITRK1/SPOCK1/SPP1/SYT3/THY1/TLX2/UNC13A/WNT3A/CXCL12/MAG	35	dowm
GO:0072503	cellular divalent inorganic cation homeostasis	35/978	475/16012	0.143442	0.622674	0.564851	ADCY8/BDKRB1/CALCA/CCKBR/CCR3/CEMIP/CNR1/FAM155B/FATE1/GLP1R/GPR35/GRIK2/GRIN1/GRIN2A/GRM5/HTR2C/MT3/MTNR1B/P2RY4/SLC30A2/SLC30A3/SLC30A8/TACR1/THY1/TNNI3/ADRA1A/CCL23/CXCL12/DHRS7C/FPR2/MT1E/MT1F/MT1H/PROK2/PTH1R	35	dowm
GO:0042742	defense response to bacterium	18/978	225/16012	0.146437	0.632294	0.573578	BPIFA1/BPIFA2/CHGA/COCH/DEFB132/DMBT1/KLK3/LCN2/LYPD8/PGC/REG3G/SPINK5/CFP/FCN2/FPR2/HAMP/S100A12/STAB2	18	dowm
GO:0007193	adenylate cyclase-inhibiting G protein-coupled receptor signaling pathway	8/978	85/16012	0.147099	0.632294	0.573578	ADCY8/GNAZ/GRM4/HTR1D/PSAPL1/CHRM2/FPR2/MARCO	8	dowm
GO:1904645	response to amyloid-beta	5/978	46/16012	0.147549	0.632294	0.573578	CACNA1B/GRM5/MMP12/MMP13/FPR2	5	dowm
GO:0055076	transition metal ion homeostasis	11/978	126/16012	0.147561	0.632294	0.573578	LCN2/MT3/PRND/SLC30A2/SLC30A3/SLC30A8/GDF2/HAMP/MT1E/MT1F/MT1H	11	dowm
GO:1903305	regulation of regulated secretory pathway	13/978	154/16012	0.147889	0.632294	0.573578	CACNA1I/CDK5R2/CNR1/CPLX2/NLGN1/P2RY4/RIMS2/SYT3/SYT5/SYT8/ADRA1A/CHRM2/SYT10	13	dowm
GO:0006582	melanin metabolic process	3/978	22/16012	0.147908	0.632294	0.573578	OCA2/SLC7A11/TYRP1	3	dowm
GO:0021513	spinal cord dorsal/ventral patterning	3/978	22/16012	0.147908	0.632294	0.573578	EVX1/LHX3/NKX2-2	3	dowm
GO:0032656	regulation of interleukin-13 production	3/978	22/16012	0.147908	0.632294	0.573578	LEF1/PAEP/SCGB1A1	3	dowm
GO:0034643	establishment of mitochondrion localization, microtubule-mediated	3/978	22/16012	0.147908	0.632294	0.573578	MAPT/NEFL/UCHL1	3	dowm
GO:0047497	mitochondrion transport along microtubule	3/978	22/16012	0.147908	0.632294	0.573578	MAPT/NEFL/UCHL1	3	dowm
GO:0060487	lung epithelial cell differentiation	3/978	22/16012	0.147908	0.632294	0.573578	AGR2/FOXJ1/SPDEF	3	dowm
GO:0070193	synaptonemal complex organization	3/978	22/16012	0.147908	0.632294	0.573578	PLK1/TEX11/TRIP13	3	dowm
GO:0086013	membrane repolarization during cardiac muscle cell action potential	3/978	22/16012	0.147908	0.632294	0.573578	KCNE5/KCNH2/KCNN2	3	dowm
GO:0090189	regulation of branching involved in ureteric bud morphogenesis	3/978	22/16012	0.147908	0.632294	0.573578	SIX1/SIX2/SIX4	3	dowm
GO:0007338	single fertilization	12/978	140/16012	0.148016	0.632294	0.573578	CDK1/HOXA10/HOXA11/HOXA9/HOXD10/HOXD9/KCNU1/PAEP/PRND/SPINK1/SYT8/TNP1	12	dowm
GO:0043271	negative regulation of ion transport	12/978	140/16012	0.148016	0.632294	0.573578	ACTN2/CNR1/GABRE/GPR35/KCNE5/KCNH2/MTNR1B/SFRP4/SLN/SPINK1/WNK4/HAMP	12	dowm
GO:1903169	regulation of calcium ion transmembrane transport	12/978	140/16012	0.148016	0.632294	0.573578	BDKRB1/CACNB4/CACNG1/CEMIP/G6PD/GPR35/S100A1/SLN/STAC2/THY1/TMC2/DHRS7C	12	dowm
GO:0048857	neural nucleus development	6/978	59/16012	0.14983	0.639444	0.580064	ARX/CDK5R2/G6PD/KCNC1/KCNC2/S100A1	6	dowm
GO:0007568	aging	23/978	299/16012	0.150888	0.641603	0.582023	ALDH3A1/ATP8A2/AURKB/CDK1/CDKN2A/CNR1/COMP/CTSV/DKK1/FOXM1/GHRHR/GJB6/GRM5/HMGA2/NOX4/NQO1/RAD54L/SLC6A3/TERT/ADRA1A/FOS/HAMP/PTH1R	23	dowm
GO:0010259	multicellular organism aging	4/978	34/16012	0.151181	0.641603	0.582023	COMP/CTSV/GHRHR/RAD54L	4	dowm
GO:0042462	eye photoreceptor cell development	4/978	34/16012	0.151181	0.641603	0.582023	GNGT1/OLFM3/THY1/USH1C	4	dowm
GO:0045777	positive regulation of blood pressure	4/978	34/16012	0.151181	0.641603	0.582023	CNR1/GLP1R/OR51E2/ADRA1A	4	dowm
GO:0048566	embryonic digestive tract development	4/978	34/16012	0.151181	0.641603	0.582023	SHOX2/SIX2/SOX11/STRA6	4	dowm
GO:0050931	pigment cell differentiation	4/978	34/16012	0.151181	0.641603	0.582023	ADAMTS20/OCA2/OR51E2/TYRP1	4	dowm
GO:0009566	fertilization	14/978	169/16012	0.152192	0.645294	0.585371	CDK1/HOXA10/HOXA11/HOXA9/HOXD10/HOXD9/KCNU1/MAEL/PAEP/PRND/SPINK1/SYT8/TEX11/TNP1	14	dowm
GO:0072089	stem cell proliferation	10/978	113/16012	0.152345	0.645345	0.585417	ASPM/HMGA2/LEF1/SIX2/SIX3/SOX11/TERT/TRIM71/WNT3A/HHIP	10	dowm
GO:0006937	regulation of muscle contraction	13/978	155/16012	0.153003	0.647528	0.587397	ADRA2C/CHGA/CHRNA3/NKX2-5/TACR1/TNNC1/TNNI2/TNNI3/TNNT1/ADRA1A/BMP10/CHRM2/PROK2	13	dowm
GO:0098754	detoxification	11/978	127/16012	0.153242	0.647939	0.587771	AKR1B10/BMP7/DUOX2/HBE1/LOXHD1/MT3/NQO1/PXDNL/MT1E/MT1F/MT1H	11	dowm
GO:0035637	multicellular organismal signaling	16/978	198/16012	0.154221	0.651472	0.590975	CACNA1I/CACNA1S/CACNB4/CACNG1/CACNG4/CLDN19/FXYD3/GPR35/GRIK2/KCNE5/KCNH2/MTNR1B/NKX2-5/SCN1A/KCNN2/MAG	16	dowm
GO:0072507	divalent inorganic cation homeostasis	36/978	494/16012	0.154621	0.652557	0.591959	ADCY8/BDKRB1/CALCA/CCKBR/CCR3/CEMIP/CNR1/FAM155B/FATE1/GLP1R/GPR35/GRIK2/GRIN1/GRIN2A/GRM5/HTR2C/MT3/MTNR1B/P2RY4/REG1A/SLC30A2/SLC30A3/SLC30A8/TACR1/THY1/TNNI3/ADRA1A/CCL23/CXCL12/DHRS7C/FPR2/MT1E/MT1F/MT1H/PROK2/PTH1R	36	dowm
GO:0001101	response to acid chemical	25/978	330/16012	0.156248	0.652754	0.592138	BRINP3/CCNB1/DKK1/E2F1/FZD10/GIP/GRIN1/NQO1/OR51E2/P2RY4/PTGES/REG1A/SCGB1A1/SIX1/SLC22A6/SST/STRA8/TESC/TRIM16/WNT3A/WNT6/CYP26A1/EGR1/HAMP/LRAT	25	dowm
GO:0007601	visual perception	17/978	213/16012	0.156882	0.652754	0.592138	ATP8A2/BFSP2/CLDN19/COL11A1/COL2A1/CRYBA2/GJA10/KRT12/OPN4/RDH8/RGS9BP/RHO/SIX3/VAX2/ZIC2/LRAT/SLITRK6	17	dowm
GO:0090100	positive regulation of transmembrane receptor protein serine/threonine kinase signaling pathway	9/978	100/16012	0.156977	0.652754	0.592138	BMP7/FOXD1/GDF10/GPC3/INHA/SOX11/TTK/BMP10/GDF2	9	dowm
GO:0008542	visual learning	5/978	47/16012	0.157379	0.652754	0.592138	GRIN1/GRIN2A/PPP1R1B/SLC7A11/DBH	5	dowm
GO:0030514	negative regulation of BMP signaling pathway	5/978	47/16012	0.157379	0.652754	0.592138	DAND5/DKK1/DLX1/SOSTDC1/BMPER	5	dowm
GO:0031050	dsRNA processing	5/978	47/16012	0.157379	0.652754	0.592138	LIN28A/LIN28B/MYCN/TERT/TRIM71	5	dowm
GO:0070918	production of small RNA involved in gene silencing by RNA	5/978	47/16012	0.157379	0.652754	0.592138	LIN28A/LIN28B/MYCN/TERT/TRIM71	5	dowm
GO:0009584	detection of visible light	6/978	60/16012	0.158477	0.652754	0.592138	ATP8A2/GJA10/GNGT1/OPN4/RGS9BP/RHO	6	dowm
GO:0046888	negative regulation of hormone secretion	6/978	60/16012	0.158477	0.652754	0.592138	CHGA/IL11/INHA/MTNR1B/CRHBP/FGF23	6	dowm
GO:0030901	midbrain development	8/978	87/16012	0.161269	0.652754	0.592138	DKK1/EN1/EN2/G6PD/OTX1/S100A1/TAL2/WNT3A	8	dowm
GO:0070098	chemokine-mediated signaling pathway	8/978	87/16012	0.161269	0.652754	0.592138	CCL25/CCL26/CCR3/CXCL5/GPR35/ROBO1/CCL23/CXCL12	8	dowm
GO:0001556	oocyte maturation	3/978	23/16012	0.162832	0.652754	0.592138	AURKA/CCNB1/TRIP13	3	dowm
GO:0007530	sex determination	3/978	23/16012	0.162832	0.652754	0.592138	INSRR/NR0B1/SIX4	3	dowm
GO:0019430	removal of superoxide radicals	3/978	23/16012	0.162832	0.652754	0.592138	BMP7/MT3/NQO1	3	dowm
GO:0021544	subpallium development	3/978	23/16012	0.162832	0.652754	0.592138	DLX1/DLX2/SLC7A11	3	dowm
GO:0021871	forebrain regionalization	3/978	23/16012	0.162832	0.652754	0.592138	EMX1/FEZF1/SIX3	3	dowm
GO:0043576	regulation of respiratory gaseous exchange	3/978	23/16012	0.162832	0.652754	0.592138	APLN/GRIN1/NLGN1	3	dowm
GO:0045109	intermediate filament organization	3/978	23/16012	0.162832	0.652754	0.592138	EPPK1/KRT20/NEFL	3	dowm
GO:0048714	positive regulation of oligodendrocyte differentiation	3/978	23/16012	0.162832	0.652754	0.592138	MDK/NKX2-2/TP73	3	dowm
GO:0051446	positive regulation of meiotic cell cycle	3/978	23/16012	0.162832	0.652754	0.592138	CDC25C/PRDM7/PRDM9	3	dowm
GO:0060479	lung cell differentiation	3/978	23/16012	0.162832	0.652754	0.592138	AGR2/FOXJ1/SPDEF	3	dowm
GO:0071467	cellular response to pH	3/978	23/16012	0.162832	0.652754	0.592138	AQP10/ASIC1/INSRR	3	dowm
GO:0090344	negative regulation of cell aging	3/978	23/16012	0.162832	0.652754	0.592138	FOXM1/HMGA2/TERT	3	dowm
GO:0097150	neuronal stem cell population maintenance	3/978	23/16012	0.162832	0.652754	0.592138	ASPM/IGF2BP1/SOX2	3	dowm
GO:2000637	positive regulation of gene silencing by miRNA	3/978	23/16012	0.162832	0.652754	0.592138	LIN28A/MYCN/TRIM71	3	dowm
GO:0033280	response to vitamin D	4/978	35/16012	0.162987	0.652754	0.592138	BMP7/PHEX/SPP1/FGF23	4	dowm
GO:0033762	response to glucagon	4/978	35/16012	0.162987	0.652754	0.592138	ADCY8/CCNA2/GCG/GLP1R	4	dowm
GO:0042554	superoxide anion generation	4/978	35/16012	0.162987	0.652754	0.592138	DUOX2/MAPT/NOX4/FPR2	4	dowm
GO:0045740	positive regulation of DNA replication	4/978	35/16012	0.162987	0.652754	0.592138	CDK1/CDT1/E2F7/E2F8	4	dowm
GO:0071392	cellular response to estradiol stimulus	4/978	35/16012	0.162987	0.652754	0.592138	CCNA2/KIF18A/SSTR3/CRHBP	4	dowm
GO:2000279	negative regulation of DNA biosynthetic process	4/978	35/16012	0.162987	0.652754	0.592138	CERS1/PIF1/DACH1/GDF2	4	dowm
GO:0000212	meiotic spindle organization	2/978	12/16012	0.164119	0.652754	0.592138	ASPM/AURKA	2	dowm
GO:0002921	negative regulation of humoral immune response	2/978	12/16012	0.164119	0.652754	0.592138	FOXJ1/SPINK5	2	dowm
GO:0003334	keratinocyte development	2/978	12/16012	0.164119	0.652754	0.592138	DNASE1L2/SFN	2	dowm
GO:0006020	inositol metabolic process	2/978	12/16012	0.164119	0.652754	0.592138	ITPKA/MIOX	2	dowm
GO:0018298	protein-chromophore linkage	2/978	12/16012	0.164119	0.652754	0.592138	OPN4/RHO	2	dowm
GO:0021903	rostrocaudal neural tube patterning	2/978	12/16012	0.164119	0.652754	0.592138	EN1/GBX2	2	dowm
GO:0021978	telencephalon regionalization	2/978	12/16012	0.164119	0.652754	0.592138	EMX1/SIX3	2	dowm
GO:0030002	cellular anion homeostasis	2/978	12/16012	0.164119	0.652754	0.592138	SLC34A3/FGF23	2	dowm
GO:0030320	cellular monovalent inorganic anion homeostasis	2/978	12/16012	0.164119	0.652754	0.592138	SLC34A3/FGF23	2	dowm
GO:0031223	auditory behavior	2/978	12/16012	0.164119	0.652754	0.592138	STRA6/SLITRK6	2	dowm
GO:0032230	positive regulation of synaptic transmission, GABAergic	2/978	12/16012	0.164119	0.652754	0.592138	NLGN1/ADRA1A	2	dowm
GO:0032252	secretory granule localization	2/978	12/16012	0.164119	0.652754	0.592138	KIF1A/KIF5A	2	dowm
GO:0034372	very-low-density lipoprotein particle remodeling	2/978	12/16012	0.164119	0.652754	0.592138	CETP/LCAT	2	dowm
GO:0042659	regulation of cell fate specification	2/978	12/16012	0.164119	0.652754	0.592138	DKK1/WNT3A	2	dowm
GO:0043455	regulation of secondary metabolic process	2/978	12/16012	0.164119	0.652754	0.592138	SLC7A11/TYRP1	2	dowm
GO:0046415	urate metabolic process	2/978	12/16012	0.164119	0.652754	0.592138	SLC22A11/SLC22A12	2	dowm
GO:0048642	negative regulation of skeletal muscle tissue development	2/978	12/16012	0.164119	0.652754	0.592138	DKK1/SIX4	2	dowm
GO:0050966	detection of mechanical stimulus involved in sensory perception of pain	2/978	12/16012	0.164119	0.652754	0.592138	SCN1A/CXCL12	2	dowm
GO:0051988	regulation of attachment of spindle microtubules to kinetochore	2/978	12/16012	0.164119	0.652754	0.592138	CCNB1/NEK2	2	dowm
GO:0060019	radial glial cell differentiation	2/978	12/16012	0.164119	0.652754	0.592138	EMX1/LEF1	2	dowm
GO:0060347	heart trabecula formation	2/978	12/16012	0.164119	0.652754	0.592138	NKX2-5/BMP10	2	dowm
GO:0060442	branching involved in prostate gland morphogenesis	2/978	12/16012	0.164119	0.652754	0.592138	BMP7/HOXB13	2	dowm
GO:0060707	trophoblast giant cell differentiation	2/978	12/16012	0.164119	0.652754	0.592138	E2F7/E2F8	2	dowm
GO:0060742	epithelial cell differentiation involved in prostate gland development	2/978	12/16012	0.164119	0.652754	0.592138	HOXB13/PSAPL1	2	dowm
GO:0060900	embryonic camera-type eye formation	2/978	12/16012	0.164119	0.652754	0.592138	SOX11/STRA6	2	dowm
GO:0061469	regulation of type B pancreatic cell proliferation	2/978	12/16012	0.164119	0.652754	0.592138	REG1A/WNT3A	2	dowm
GO:0071107	response to parathyroid hormone	2/978	12/16012	0.164119	0.652754	0.592138	PHEX/FGF23	2	dowm
GO:0071481	cellular response to X-ray	2/978	12/16012	0.164119	0.652754	0.592138	HMGA2/HAMP	2	dowm
GO:0090399	replicative senescence	2/978	12/16012	0.164119	0.652754	0.592138	CDKN2A/TERT	2	dowm
GO:0097090	presynaptic membrane organization	2/978	12/16012	0.164119	0.652754	0.592138	CEL/NLGN1	2	dowm
GO:0097104	postsynaptic membrane assembly	2/978	12/16012	0.164119	0.652754	0.592138	CEL/NLGN1	2	dowm
GO:0098962	regulation of postsynaptic neurotransmitter receptor activity	2/978	12/16012	0.164119	0.652754	0.592138	CACNG4/NPTX1	2	dowm
GO:0106070	regulation of adenylate cyclase-activating G protein-coupled receptor signaling pathway	2/978	12/16012	0.164119	0.652754	0.592138	APLP1/MRAP2	2	dowm
GO:1904251	regulation of bile acid metabolic process	2/978	12/16012	0.164119	0.652754	0.592138	FGF19/STAR	2	dowm
GO:2000774	positive regulation of cellular senescence	2/978	12/16012	0.164119	0.652754	0.592138	CDKN2A/HMGA2	2	dowm
GO:0008038	neuron recognition	5/978	48/16012	0.167469	0.662607	0.601077	CELSR3/CNR1/GAP43/NTM/ROBO1	5	dowm
GO:0030850	prostate gland development	5/978	48/16012	0.167469	0.662607	0.601077	ALOX15B/BMP7/CYP19A1/HOXB13/PSAPL1	5	dowm
GO:0045843	negative regulation of striated muscle tissue development	5/978	48/16012	0.167469	0.662607	0.601077	DKK1/G6PD/LEF1/SIX4/TP73	5	dowm
GO:0048546	digestive tract morphogenesis	5/978	48/16012	0.167469	0.662607	0.601077	AGR2/SHOX2/SIX2/SOX11/STRA6	5	dowm
GO:0060324	face development	5/978	48/16012	0.167469	0.662607	0.601077	DKK1/DLX5/LEF1/SCX/STRA6	5	dowm
GO:2000179	positive regulation of neural precursor cell proliferation	5/978	48/16012	0.167469	0.662607	0.601077	ASPM/EGF/INSM1/MDK/WNT3A	5	dowm
GO:0007589	body fluid secretion	8/978	88/16012	0.168584	0.666442	0.604555	AGR2/APLN/AQP5/CEL/CSN2/GHRHR/SLC6A3/WNK4	8	dowm
GO:0051261	protein depolymerization	9/978	102/16012	0.170466	0.673298	0.610775	ACTN2/DNAJC6/KIF18A/KIF18B/KIF2C/SLN/SPTA1/STMND1/TRIM54	9	dowm
GO:0048593	camera-type eye morphogenesis	10/978	116/16012	0.17113	0.675336	0.612623	AQP5/ATP8A2/BMP7/PITX2/PTF1A/SIX3/SOX11/STRA6/THY1/USH1C	10	dowm
GO:2000300	regulation of synaptic vesicle exocytosis	7/978	75/16012	0.172998	0.682115	0.618773	CNR1/CPLX2/NLGN1/P2RY4/RIMS2/ADRA1A/CHRM2	7	dowm
GO:0032941	secretion by tissue	4/978	36/16012	0.175112	0.683631	0.620148	AGR2/AQP5/CEL/WNK4	4	dowm
GO:0046326	positive regulation of glucose import	4/978	36/16012	0.175112	0.683631	0.620148	FGF19/GPC3/TERT/ITLN1	4	dowm
GO:0060428	lung epithelium development	4/978	36/16012	0.175112	0.683631	0.620148	AGR2/FOXJ1/SPDEF/STRA6	4	dowm
GO:0086010	membrane depolarization during action potential	4/978	36/16012	0.175112	0.683631	0.620148	CACNA1I/HCN2/KCNH2/SCN1A	4	dowm
GO:1900087	positive regulation of G1/S transition of mitotic cell cycle	4/978	36/16012	0.175112	0.683631	0.620148	CCNE1/CDC45/CDC6/TERT	4	dowm
GO:2000725	regulation of cardiac muscle cell differentiation	4/978	36/16012	0.175112	0.683631	0.620148	DKK1/G6PD/WNT3A/HAMP	4	dowm
GO:0007588	excretion	6/978	62/16012	0.176396	0.683631	0.620148	AQP6/CHRNA3/CLCNKA/MDK/NPHS1/ADRA1A	6	dowm
GO:0019748	secondary metabolic process	6/978	62/16012	0.176396	0.683631	0.620148	AKR1B10/OCA2/SLC7A11/STAR/TYRP1/CYP1A2	6	dowm
GO:0010951	negative regulation of endopeptidase activity	18/978	232/16012	0.176927	0.683631	0.620148	BIRC5/CARD18/COL7A1/CSN2/CST1/CST2/CST4/LEF1/MAGEA3/MT3/PCSK1N/PTTG1/SERPINI2/SFN/SPINK1/SPINK5/SPOCK1/PZP	18	dowm
GO:0099565	chemical synaptic transmission, postsynaptic	9/978	103/16012	0.177407	0.683631	0.620148	CHRNA3/CHRND/GRIK2/GRIN1/GRIN2A/MAPK8IP2/NLGN1/RIMS2/SEZ6	9	dowm
GO:0048635	negative regulation of muscle organ development	5/978	49/16012	0.177805	0.683631	0.620148	DKK1/G6PD/LEF1/SIX4/TP73	5	dowm
GO:0003272	endocardial cushion formation	3/978	24/16012	0.178182	0.683631	0.620148	BMP7/ROBO1/TBX20	3	dowm
GO:0003418	growth plate cartilage chondrocyte differentiation	3/978	24/16012	0.178182	0.683631	0.620148	COCH/COL7A1/MATN3	3	dowm
GO:0003433	chondrocyte development involved in endochondral bone morphogenesis	3/978	24/16012	0.178182	0.683631	0.620148	COCH/COL7A1/MATN3	3	dowm
GO:0006063	uronic acid metabolic process	3/978	24/16012	0.178182	0.683631	0.620148	UGT1A10/UGT1A5/UGT2B11	3	dowm
GO:0006688	glycosphingolipid biosynthetic process	3/978	24/16012	0.178182	0.683631	0.620148	B3GALT1/B4GALNT1/ST6GALNAC5	3	dowm
GO:0010758	regulation of macrophage chemotaxis	3/978	24/16012	0.178182	0.683631	0.620148	CXCL17/CYP19A1/MDK	3	dowm
GO:0019585	glucuronate metabolic process	3/978	24/16012	0.178182	0.683631	0.620148	UGT1A10/UGT1A5/UGT2B11	3	dowm
GO:0021511	spinal cord patterning	3/978	24/16012	0.178182	0.683631	0.620148	EVX1/LHX3/NKX2-2	3	dowm
GO:0021884	forebrain neuron development	3/978	24/16012	0.178182	0.683631	0.620148	ARX/GBX2/ROBO1	3	dowm
GO:0032528	microvillus organization	3/978	24/16012	0.178182	0.683631	0.620148	GLDN/MYO1A/USH1C	3	dowm
GO:0033687	osteoblast proliferation	3/978	24/16012	0.178182	0.683631	0.620148	CTHRC1/NELL1/OSR2	3	dowm
GO:0048643	positive regulation of skeletal muscle tissue development	3/978	24/16012	0.178182	0.683631	0.620148	RBM24/SHOX2/WNT3A	3	dowm
GO:0050927	positive regulation of positive chemotaxis	3/978	24/16012	0.178182	0.683631	0.620148	SCG2/CXCL12/NTF3	3	dowm
GO:0051654	establishment of mitochondrion localization	3/978	24/16012	0.178182	0.683631	0.620148	MAPT/NEFL/UCHL1	3	dowm
GO:0060148	positive regulation of posttranscriptional gene silencing	3/978	24/16012	0.178182	0.683631	0.620148	LIN28A/MYCN/TRIM71	3	dowm
GO:0062009	secondary palate development	3/978	24/16012	0.178182	0.683631	0.620148	LEF1/SOX11/WNT3A	3	dowm
GO:0071677	positive regulation of mononuclear cell migration	3/978	24/16012	0.178182	0.683631	0.620148	CXCL17/CXCL12/FPR2	3	dowm
GO:0090025	regulation of monocyte chemotaxis	3/978	24/16012	0.178182	0.683631	0.620148	CXCL17/CXCL12/FPR2	3	dowm
GO:0090103	cochlea morphogenesis	3/978	24/16012	0.178182	0.683631	0.620148	CTHRC1/EYA1/SIX1	3	dowm
GO:1904376	negative regulation of protein localization to cell periphery	3/978	24/16012	0.178182	0.683631	0.620148	LYPD1/MRAP2/SAPCD2	3	dowm
GO:2000780	negative regulation of double-strand break repair	3/978	24/16012	0.178182	0.683631	0.620148	HMGA2/PARPBP/POLQ	3	dowm
GO:0003007	heart morphogenesis	19/978	247/16012	0.178343	0.683675	0.620188	BMP7/COL11A1/COL2A1/DKK1/EYA1/FOXH1/MESP2/MYBPC1/NKX2-5/PITX2/ROBO1/SHOX2/SIX1/SOX11/TNNC1/TNNI3/WNT3A/BMP10/TBX20	19	dowm
GO:0031016	pancreas development	7/978	76/16012	0.181255	0.693951	0.629509	GIP/INSM1/MNX1/NKX2-2/NKX3-2/PTF1A/RFX6	7	dowm
GO:0051592	response to calcium ion	12/978	146/16012	0.181779	0.693951	0.629509	ADCY8/CHP2/CPNE7/NLGN1/PTGES/SYT3/SYT5/SYT8/CRHBP/FOS/FOSB/SYT10	12	dowm
GO:0071900	regulation of protein serine/threonine kinase activity	35/978	488/16012	0.182305	0.693951	0.629509	BMP7/CCNA2/CCNB1/CCNB2/CCNE1/CCNO/CDC25C/CDC6/CDK1/CDK5R2/CDKN2A/CDKN3/CEMIP/CXCL17/DKK1/DUSP9/EGF/FZD10/GRM4/HMGA2/IQGAP3/NOX4/NPFFR2/PKMYT1/PLK1/PROK1/ROBO1/SFN/THY1/TP73/UCHL1/DIRAS3/NTF3/PROK2/S100A12	35	dowm
GO:0009612	response to mechanical stimulus	16/978	204/16012	0.182885	0.693951	0.629509	ATP8A2/BDKRB1/CCNB1/COL11A1/KCNC1/MDK/SCN1A/SCX/STRA6/STRC/TMC2/CXCL12/FOS/FOSB/MAG/SLITRK6	16	dowm
GO:0008217	regulation of blood pressure	14/978	175/16012	0.183171	0.693951	0.629509	ADAMTS16/APLN/BDKRB1/CACNA1B/CHGA/CNR1/GLP1R/KLK2/KLK3/OR51E2/SLC2A5/TNNI3/UTS2R/ADRA1A	14	dowm
GO:0006939	smooth muscle contraction	9/978	104/16012	0.184474	0.693951	0.629509	ADRA2C/CHRNA3/COMP/HTR1D/TACR1/TNNI3/ADRA1A/CHRM2/PROK2	9	dowm
GO:0048844	artery morphogenesis	6/978	63/16012	0.185651	0.693951	0.629509	COMP/EYA1/FOXH1/MDK/SIX1/STRA6	6	dowm
GO:0001967	suckling behavior	2/978	13/16012	0.186505	0.693951	0.629509	GRIN1/DACH1	2	dowm
GO:0006707	cholesterol catabolic process	2/978	13/16012	0.186505	0.693951	0.629509	CEL/MT3	2	dowm
GO:0007171	activation of transmembrane receptor protein tyrosine kinase activity	2/978	13/16012	0.186505	0.693951	0.629509	CHRNA3/EGF	2	dowm
GO:0010839	negative regulation of keratinocyte proliferation	2/978	13/16012	0.186505	0.693951	0.629509	EPPK1/SFN	2	dowm
GO:0016127	sterol catabolic process	2/978	13/16012	0.186505	0.693951	0.629509	CEL/MT3	2	dowm
GO:0016446	somatic hypermutation of immunoglobulin genes	2/978	13/16012	0.186505	0.693951	0.629509	EXO1/POLQ	2	dowm
GO:0021681	cerebellar granular layer development	2/978	13/16012	0.186505	0.693951	0.629509	KIF14/MDK	2	dowm
GO:0021794	thalamus development	2/978	13/16012	0.186505	0.693951	0.629509	GBX2/TAL2	2	dowm
GO:0031054	pre-miRNA processing	2/978	13/16012	0.186505	0.693951	0.629509	LIN28A/LIN28B	2	dowm
GO:0031650	regulation of heat generation	2/978	13/16012	0.186505	0.693951	0.629509	APLN/CNR1	2	dowm
GO:0032536	regulation of cell projection size	2/978	13/16012	0.186505	0.693951	0.629509	NEFL/USH1C	2	dowm
GO:0032725	positive regulation of granulocyte macrophage colony-stimulating factor production	2/978	13/16012	0.186505	0.693951	0.629509	IL17D/PAEP	2	dowm
GO:0032754	positive regulation of interleukin-5 production	2/978	13/16012	0.186505	0.693951	0.629509	CRLF2/IL1RL1	2	dowm
GO:0035563	positive regulation of chromatin binding	2/978	13/16012	0.186505	0.693951	0.629509	CDT1/EBF2	2	dowm
GO:0042635	positive regulation of hair cycle	2/978	13/16012	0.186505	0.693951	0.629509	GAL/TERT	2	dowm
GO:0044406	adhesion of symbiont to host	2/978	13/16012	0.186505	0.693951	0.629509	BPIFA1/CLEC4M	2	dowm
GO:0045618	positive regulation of keratinocyte differentiation	2/978	13/16012	0.186505	0.693951	0.629509	ALOX15B/TRIM16	2	dowm
GO:0045779	negative regulation of bone resorption	2/978	13/16012	0.186505	0.693951	0.629509	CALCA/CLDN18	2	dowm
GO:0045989	positive regulation of striated muscle contraction	2/978	13/16012	0.186505	0.693951	0.629509	CHGA/ADRA1A	2	dowm
GO:0048715	negative regulation of oligodendrocyte differentiation	2/978	13/16012	0.186505	0.693951	0.629509	DLX1/DLX2	2	dowm
GO:0060253	negative regulation of glial cell proliferation	2/978	13/16012	0.186505	0.693951	0.629509	SOX11/TERT	2	dowm
GO:0061000	negative regulation of dendritic spine development	2/978	13/16012	0.186505	0.693951	0.629509	FSTL4/NLGN1	2	dowm
GO:0061478	response to platelet aggregation inhibitor	2/978	13/16012	0.186505	0.693951	0.629509	ADCY8/REG1A	2	dowm
GO:0061577	calcium ion transmembrane transport via high voltage-gated calcium channel	2/978	13/16012	0.186505	0.693951	0.629509	CACNG1/G6PD	2	dowm
GO:0070986	left/right axis specification	2/978	13/16012	0.186505	0.693951	0.629509	MNS1/PITX2	2	dowm
GO:1900452	regulation of long-term synaptic depression	2/978	13/16012	0.186505	0.693951	0.629509	ADCY8/MAPT	2	dowm
GO:1990403	embryonic brain development	2/978	13/16012	0.186505	0.693951	0.629509	EN1/EN2	2	dowm
GO:2000042	negative regulation of double-strand break repair via homologous recombination	2/978	13/16012	0.186505	0.693951	0.629509	PARPBP/POLQ	2	dowm
GO:2000345	regulation of hepatocyte proliferation	2/978	13/16012	0.186505	0.693951	0.629509	MDK/WNT3A	2	dowm
GO:2000027	regulation of animal organ morphogenesis	19/978	249/16012	0.187359	0.695508	0.630922	BMP7/CELSR3/CTHRC1/DKK1/EYA1/GPC3/HOXA11/HOXC11/MDK/NKD1/ROBO1/SAPCD2/SIX1/SIX2/SIX4/SP6/WNT3A/WNT6/BMP10	19	dowm
GO:0008207	C21-steroid hormone metabolic process	4/978	37/16012	0.187534	0.695508	0.630922	AFP/CYP17A1/STAR/EGR1	4	dowm
GO:0031076	embryonic camera-type eye development	4/978	37/16012	0.187534	0.695508	0.630922	BMP7/SIX3/SOX11/STRA6	4	dowm
GO:2000249	regulation of actin cytoskeleton reorganization	4/978	37/16012	0.187534	0.695508	0.630922	BAIAP2L2/MDK/CSF3/NTF3	4	dowm
GO:0006333	chromatin assembly or disassembly	12/978	147/16012	0.187737	0.695697	0.631094	ASF1B/CDKN2A/CENPA/CENPI/CENPK/CENPM/CENPW/CHAF1B/HJURP/HMGA2/PRDM9/TNP1	12	dowm
GO:0008306	associative learning	7/978	77/16012	0.189674	0.701732	0.636568	ASIC1/GRIN1/GRIN2A/PPP1R1B/SLC7A11/DBH/FOS	7	dowm
GO:0048708	astrocyte differentiation	7/978	77/16012	0.189674	0.701732	0.636568	GCM1/MAPT/MT3/NKX2-2/POU3F2/FPR2/MAG	7	dowm
GO:1902414	protein localization to cell junction	8/978	91/16012	0.191401	0.707546	0.641842	ANKS1B/CACNG4/GRIN1/GRIN2A/KIF5A/MAPT/NLGN1/NPHS1	8	dowm
GO:0003309	type B pancreatic cell differentiation	3/978	25/16012	0.193906	0.708759	0.642943	INSM1/NKX2-2/RFX6	3	dowm
GO:0008211	glucocorticoid metabolic process	3/978	25/16012	0.193906	0.708759	0.642943	CYP17A1/GAL/STAR	3	dowm
GO:0010664	negative regulation of striated muscle cell apoptotic process	3/978	25/16012	0.193906	0.708759	0.642943	BMP7/MDK/NKX2-5	3	dowm
GO:0032616	interleukin-13 production	3/978	25/16012	0.193906	0.708759	0.642943	LEF1/PAEP/SCGB1A1	3	dowm
GO:0045686	negative regulation of glial cell differentiation	3/978	25/16012	0.193906	0.708759	0.642943	DLX1/DLX2/LIN28A	3	dowm
GO:0048169	regulation of long-term neuronal synaptic plasticity	3/978	25/16012	0.193906	0.708759	0.642943	GRIK2/GRIN1/GRM5	3	dowm
GO:0050926	regulation of positive chemotaxis	3/978	25/16012	0.193906	0.708759	0.642943	SCG2/CXCL12/NTF3	3	dowm
GO:0051953	negative regulation of amine transport	3/978	25/16012	0.193906	0.708759	0.642943	ADRA2C/CHGA/CNR1	3	dowm
GO:0060669	embryonic placenta morphogenesis	3/978	25/16012	0.193906	0.708759	0.642943	BMP7/GCM1/LEF1	3	dowm
GO:0061217	regulation of mesonephros development	3/978	25/16012	0.193906	0.708759	0.642943	SIX1/SIX2/SIX4	3	dowm
GO:0071450	cellular response to oxygen radical	3/978	25/16012	0.193906	0.708759	0.642943	BMP7/MT3/NQO1	3	dowm
GO:0071451	cellular response to superoxide	3/978	25/16012	0.193906	0.708759	0.642943	BMP7/MT3/NQO1	3	dowm
GO:0072677	eosinophil migration	3/978	25/16012	0.193906	0.708759	0.642943	CCL26/SCG2/CCL23	3	dowm
GO:0086011	membrane repolarization during action potential	3/978	25/16012	0.193906	0.708759	0.642943	KCNE5/KCNH2/KCNN2	3	dowm
GO:0001935	endothelial cell proliferation	11/978	134/16012	0.195988	0.715797	0.649327	APELA/APLN/CCL26/CCR3/MDK/SCG2/THBS4/BMPER/CXCL12/ECM1/GDF2	11	dowm
GO:0001936	regulation of endothelial cell proliferation	10/978	120/16012	0.197779	0.72176	0.654736	APELA/APLN/CCL26/CCR3/MDK/SCG2/THBS4/CXCL12/ECM1/GDF2	10	dowm
GO:1904063	negative regulation of cation transmembrane transport	7/978	78/16012	0.198248	0.72289	0.655761	ACTN2/GPR35/KCNE5/KCNH2/MTNR1B/SLN/HAMP	7	dowm
GO:0006584	catecholamine metabolic process	5/978	51/16012	0.199162	0.723134	0.655983	GRIN2A/INSM1/PNMT/SLC6A3/DBH	5	dowm
GO:0009712	catechol-containing compound metabolic process	5/978	51/16012	0.199162	0.723134	0.655983	GRIN2A/INSM1/PNMT/SLC6A3/DBH	5	dowm
GO:0022029	telencephalon cell migration	5/978	51/16012	0.199162	0.723134	0.655983	ARX/CDK5R2/POU3F2/ROBO1/CXCL12	5	dowm
GO:0050885	neuromuscular process controlling balance	5/978	51/16012	0.199162	0.723134	0.655983	FOXS1/IGDCC3/NEFL/USH1C/USH1G	5	dowm
GO:1901862	negative regulation of muscle tissue development	5/978	51/16012	0.199162	0.723134	0.655983	DKK1/G6PD/LEF1/SIX4/TP73	5	dowm
GO:0051047	positive regulation of secretion	30/978	417/16012	0.199266	0.723134	0.655983	ADCY8/ALOX15B/APLN/C1QTNF3/CACNA1I/CDK5R2/CNR1/CRLF2/CYP19A1/GAL/GCG/GHRHR/GIP/GRP/INHA/MDK/MMP12/NLGN1/OR51E2/PAEP/PYDC1/RFX6/SLC30A8/SOX11/SPP1/TRIM16/UNC13A/CXCL12/IL1RL1/SYT10	30	dowm
GO:0001941	postsynaptic membrane organization	4/978	38/16012	0.200227	0.723739	0.656532	CEL/LHFPL4/NLGN1/SLC7A11	4	dowm
GO:0015804	neutral amino acid transport	4/978	38/16012	0.200227	0.723739	0.656532	SLC6A15/SLC6A17/SLC6A7/SLC7A10	4	dowm
GO:0021795	cerebral cortex cell migration	4/978	38/16012	0.200227	0.723739	0.656532	ARX/CDK5R2/POU3F2/ROBO1	4	dowm
GO:0050892	intestinal absorption	4/978	38/16012	0.200227	0.723739	0.656532	CEL/SLC26A6/SLC2A5/HAMP	4	dowm
GO:2000648	positive regulation of stem cell proliferation	4/978	38/16012	0.200227	0.723739	0.656532	ASPM/HMGA2/SOX11/TERT	4	dowm
GO:0003205	cardiac chamber development	13/978	164/16012	0.202998	0.728984	0.661289	BMP7/COL11A1/DAND5/FOXH1/NKX2-5/ROBO1/SHOX2/SOX11/STRA6/TNNC1/TNNI3/BMP10/TBX20	13	dowm
GO:0090092	regulation of transmembrane receptor protein serine/threonine kinase signaling pathway	17/978	223/16012	0.204564	0.728984	0.661289	BMP7/DAND5/DKK1/DLX1/FOXD1/GDF10/GPC3/INHA/PEG10/SFRP4/SOSTDC1/SOX11/TTK/BMP10/BMPER/GDF2/TBX20	17	dowm
GO:0051924	regulation of calcium ion transport	18/978	238/16012	0.205445	0.728984	0.661289	BDKRB1/CACNA1B/CACNB4/CACNG1/CEMIP/EGF/G6PD/GCG/GPR35/GRIN1/S100A1/SLN/SPINK1/STAC2/THY1/TMC2/CXCL12/DHRS7C	18	dowm
GO:0031623	receptor internalization	9/978	107/16012	0.206396	0.728984	0.661289	APELA/APLN/CACNG4/CALY/DKK1/EGF/SFRP4/WNT3A/NTF3	9	dowm
GO:0051153	regulation of striated muscle cell differentiation	8/978	93/16012	0.207291	0.728984	0.661289	DKK1/G6PD/NKX2-5/RBM24/SHOX2/WNT3A/BMP10/HAMP	8	dowm
GO:0090277	positive regulation of peptide hormone secretion	8/978	93/16012	0.207291	0.728984	0.661289	ADCY8/APLN/GCG/GHRHR/GIP/GRP/RFX6/SLC30A8	8	dowm
GO:0030048	actin filament-based movement	11/978	136/16012	0.209092	0.728984	0.661289	ACTN2/KCNE5/KCNH2/MYBPC1/NEB/SCN1A/TNNC1/TNNI2/TNNI3/TNNT1/KCNN2	11	dowm
GO:0002070	epithelial cell maturation	2/978	14/16012	0.209277	0.728984	0.661289	HOXB13/SIX3	2	dowm
GO:0002566	somatic diversification of immune receptors via somatic mutation	2/978	14/16012	0.209277	0.728984	0.661289	EXO1/POLQ	2	dowm
GO:0003188	heart valve formation	2/978	14/16012	0.209277	0.728984	0.661289	SCX/TBX20	2	dowm
GO:0006957	complement activation, alternative pathway	2/978	14/16012	0.209277	0.728984	0.661289	C9/CFP	2	dowm
GO:0007100	mitotic centrosome separation	2/978	14/16012	0.209277	0.728984	0.661289	AURKA/NEK2	2	dowm
GO:0007351	tripartite regional subdivision	2/978	14/16012	0.209277	0.728984	0.661289	HOXD8/TDRD5	2	dowm
GO:0007638	mechanosensory behavior	2/978	14/16012	0.209277	0.728984	0.661289	STRA6/SLITRK6	2	dowm
GO:0008595	anterior/posterior axis specification, embryo	2/978	14/16012	0.209277	0.728984	0.661289	HOXD8/TDRD5	2	dowm
GO:0010759	positive regulation of macrophage chemotaxis	2/978	14/16012	0.209277	0.728984	0.661289	CXCL17/MDK	2	dowm
GO:0014733	regulation of skeletal muscle adaptation	2/978	14/16012	0.209277	0.728984	0.661289	TNNC1/TNNT1	2	dowm
GO:0021527	spinal cord association neuron differentiation	2/978	14/16012	0.209277	0.728984	0.661289	LHX3/WNT3A	2	dowm
GO:0021535	cell migration in hindbrain	2/978	14/16012	0.209277	0.728984	0.661289	CTNNA2/LEF1	2	dowm
GO:0030213	hyaluronan biosynthetic process	2/978	14/16012	0.209277	0.728984	0.661289	CEMIP/EGF	2	dowm
GO:0032274	gonadotropin secretion	2/978	14/16012	0.209277	0.728984	0.661289	FOXD1/INHA	2	dowm
GO:0034370	triglyceride-rich lipoprotein particle remodeling	2/978	14/16012	0.209277	0.728984	0.661289	CETP/LCAT	2	dowm
GO:0042074	cell migration involved in gastrulation	2/978	14/16012	0.209277	0.728984	0.661289	APELA/GPC3	2	dowm
GO:0045605	negative regulation of epidermal cell differentiation	2/978	14/16012	0.209277	0.728984	0.661289	REG3A/REG3G	2	dowm
GO:0045836	positive regulation of meiotic nuclear division	2/978	14/16012	0.209277	0.728984	0.661289	PRDM7/PRDM9	2	dowm
GO:0055064	chloride ion homeostasis	2/978	14/16012	0.209277	0.728984	0.661289	CA12/SLC12A1	2	dowm
GO:0060413	atrial septum morphogenesis	2/978	14/16012	0.209277	0.728984	0.661289	NKX2-5/TBX20	2	dowm
GO:0062033	positive regulation of mitotic sister chromatid segregation	2/978	14/16012	0.209277	0.728984	0.661289	CDT1/DLGAP5	2	dowm
GO:0070571	negative regulation of neuron projection regeneration	2/978	14/16012	0.209277	0.728984	0.661289	SPP1/THY1	2	dowm
GO:0090192	regulation of glomerulus development	2/978	14/16012	0.209277	0.728984	0.661289	BMP7/EGR1	2	dowm
GO:0090197	positive regulation of chemokine secretion	2/978	14/16012	0.209277	0.728984	0.661289	ALOX15B/IL1RL1	2	dowm
GO:0090343	positive regulation of cell aging	2/978	14/16012	0.209277	0.728984	0.661289	CDKN2A/HMGA2	2	dowm
GO:0098915	membrane repolarization during ventricular cardiac muscle cell action potential	2/978	14/16012	0.209277	0.728984	0.661289	KCNE5/KCNH2	2	dowm
GO:0099558	maintenance of synapse structure	2/978	14/16012	0.209277	0.728984	0.661289	C1QL1/ERC2	2	dowm
GO:1900029	positive regulation of ruffle assembly	2/978	14/16012	0.209277	0.728984	0.661289	EPS8L3/NLGN1	2	dowm
GO:1902969	mitotic DNA replication	2/978	14/16012	0.209277	0.728984	0.661289	CDC45/GINS1	2	dowm
GO:0002026	regulation of the force of heart contraction	3/978	26/16012	0.209955	0.728984	0.661289	APLN/CHGA/ADRA1A	3	dowm
GO:0010586	miRNA metabolic process	3/978	26/16012	0.209955	0.728984	0.661289	LIN28A/LIN28B/TRIM71	3	dowm
GO:0045738	negative regulation of DNA repair	3/978	26/16012	0.209955	0.728984	0.661289	HMGA2/PARPBP/POLQ	3	dowm
GO:0055003	cardiac myofibril assembly	3/978	26/16012	0.209955	0.728984	0.661289	MYBPC1/NEB/NKX2-5	3	dowm
GO:0060706	cell differentiation involved in embryonic placenta development	3/978	26/16012	0.209955	0.728984	0.661289	E2F7/E2F8/GCM1	3	dowm
GO:0071377	cellular response to glucagon stimulus	3/978	26/16012	0.209955	0.728984	0.661289	ADCY8/GCG/GLP1R	3	dowm
GO:0071880	adenylate cyclase-activating adrenergic receptor signaling pathway	3/978	26/16012	0.209955	0.728984	0.661289	ADRA2C/CHGA/ADRA1A	3	dowm
GO:1900739	regulation of protein insertion into mitochondrial membrane involved in apoptotic signaling pathway	3/978	26/16012	0.209955	0.728984	0.661289	E2F1/SFN/TP73	3	dowm
GO:1900740	positive regulation of protein insertion into mitochondrial membrane involved in apoptotic signaling pathway	3/978	26/16012	0.209955	0.728984	0.661289	E2F1/SFN/TP73	3	dowm
GO:0007632	visual behavior	5/978	52/16012	0.210155	0.728984	0.661289	GRIN1/GRIN2A/PPP1R1B/SLC7A11/DBH	5	dowm
GO:0051438	regulation of ubiquitin-protein transferase activity	5/978	52/16012	0.210155	0.728984	0.661289	CDC20/CDC20B/MAGEC2/PLK1/UBE2C	5	dowm
GO:0051568	histone H3-K4 methylation	5/978	52/16012	0.210155	0.728984	0.661289	DYDC1/DYDC2/GCG/PRDM7/PRDM9	5	dowm
GO:0060113	inner ear receptor cell differentiation	5/978	52/16012	0.210155	0.728984	0.661289	CTHRC1/STRC/USH1C/USH1G/SLITRK6	5	dowm
GO:0072132	mesenchyme morphogenesis	5/978	52/16012	0.210155	0.728984	0.661289	BMP7/LEF1/ROBO1/WNT3A/TBX20	5	dowm
GO:0090329	regulation of DNA-dependent DNA replication	5/978	52/16012	0.210155	0.728984	0.661289	CDT1/E2F7/E2F8/TICRR/DACH1	5	dowm
GO:1903307	positive regulation of regulated secretory pathway	5/978	52/16012	0.210155	0.728984	0.661289	CACNA1I/CDK5R2/CNR1/NLGN1/SYT10	5	dowm
GO:1990089	response to nerve growth factor	5/978	52/16012	0.210155	0.728984	0.661289	E2F1/KCNC1/KCNC2/MAPT/NTF3	5	dowm
GO:0045995	regulation of embryonic development	10/978	122/16012	0.211739	0.733364	0.665263	BMP7/CDK1/DKK1/DMRT2/GCM1/NKD1/SCX/SIX1/SIX4/WNT3A	10	dowm
GO:0071333	cellular response to glucose stimulus	10/978	122/16012	0.211739	0.733364	0.665263	ADCY8/BRSK2/EPHA5/GCG/GHRHR/GJB6/LIN28A/NOX4/RFX6/STAR	10	dowm
GO:0010658	striated muscle cell apoptotic process	4/978	39/16012	0.213168	0.737753	0.669244	BMP7/GNGT1/MDK/NKX2-5	4	dowm
GO:0031109	microtubule polymerization or depolymerization	9/978	108/16012	0.21393	0.739828	0.671126	KIF18A/KIF18B/KIF2C/MAPT/SKA1/SKA3/STMND1/TRIM54/TUBB4A	9	dowm
GO:0051865	protein autoubiquitination	6/978	66/16012	0.214491	0.741205	0.672375	RNF157/RNF183/TRIM17/TRIM71/UBE2T/UHRF1	6	dowm
GO:0043010	camera-type eye development	23/978	315/16012	0.215203	0.743104	0.674098	AQP5/ATP8A2/BFSP2/BMP7/CRYBA2/DLX1/DLX2/MTNR1B/OSR2/PITX2/PRSS56/PTF1A/RHO/SIX3/SLC7A11/SOX11/STRA6/THY1/USH1C/VAX2/WNT6/GPM6A/SLITRK6	23	dowm
GO:0014902	myotube differentiation	8/978	94/16012	0.215424	0.743303	0.674279	DNER/FER1L5/NKX2-5/NPHS1/RBM24/SHOX2/SIX1/SIX4	8	dowm
GO:0070374	positive regulation of ERK1 and ERK2 cascade	15/978	196/16012	0.218369	0.752895	0.68298	APELA/CCL25/CCL26/FGF19/FGF4/GCG/HTR2C/MT3/NOX4/ADRA1A/BMPER/CCL23/FGF23/FPR2/MARCO	15	dowm
GO:0033044	regulation of chromosome organization	23/978	316/16012	0.219606	0.756587	0.686329	AURKB/BUB1/BUB1B/CCNB1/CDC20/CDC45/CDC6/CDCA5/CDT1/CENPE/CENPF/DLGAP5/GCG/MAPT/MKI67/NDC80/NEK2/PIF1/PLK1/PTTG1/TOP2A/TRIP13/TTK	23	dowm
GO:0043113	receptor clustering	5/978	53/16012	0.221337	0.760825	0.690174	GRIK2/LHFPL4/NLGN1/SLC7A11/THY1	5	dowm
GO:0061098	positive regulation of protein tyrosine kinase activity	5/978	53/16012	0.221337	0.760825	0.690174	EGF/GRM5/NOX4/WNT3A/ADRA1A	5	dowm
GO:0097479	synaptic vesicle localization	5/978	53/16012	0.221337	0.760825	0.690174	BRSK2/KIF5A/NLGN1/SNAP91/SYN3	5	dowm
GO:0098693	regulation of synaptic vesicle cycle	9/978	109/16012	0.221571	0.761057	0.690384	BRSK2/CNR1/CPLX2/NLGN1/P2RY4/RAB3B/RIMS2/ADRA1A/CHRM2	9	dowm
GO:1904427	positive regulation of calcium ion transmembrane transport	6/978	67/16012	0.22443	0.767578	0.696299	BDKRB1/CEMIP/G6PD/S100A1/STAC2/THY1	6	dowm
GO:0050886	endocrine process	7/978	81/16012	0.224832	0.767578	0.696299	APLN/C1QTNF3/FOXD1/GAL/INHA/OR51E2/CRHBP	7	dowm
GO:0097756	negative regulation of blood vessel diameter	7/978	81/16012	0.224832	0.767578	0.696299	ADRA2C/APLN/CHGA/COMP/HTR1D/ADRA1A/DBH	7	dowm
GO:0000303	response to superoxide	3/978	27/16012	0.22628	0.767578	0.696299	BMP7/MT3/NQO1	3	dowm
GO:0003148	outflow tract septum morphogenesis	3/978	27/16012	0.22628	0.767578	0.696299	NKX2-5/ROBO1/TBX20	3	dowm
GO:0003298	physiological muscle hypertrophy	3/978	27/16012	0.22628	0.767578	0.696299	G6PD/ADRA1A/HAMP	3	dowm
GO:0003301	physiological cardiac muscle hypertrophy	3/978	27/16012	0.22628	0.767578	0.696299	G6PD/ADRA1A/HAMP	3	dowm
GO:0007205	protein kinase C-activating G protein-coupled receptor signaling pathway	3/978	27/16012	0.22628	0.767578	0.696299	BDKRB1/DGKK/GAP43	3	dowm
GO:0007263	nitric oxide mediated signal transduction	3/978	27/16012	0.22628	0.767578	0.696299	KCNC2/MAFA/SPINK1	3	dowm
GO:0035883	enteroendocrine cell differentiation	3/978	27/16012	0.22628	0.767578	0.696299	INSM1/NKX2-2/RFX6	3	dowm
GO:0051290	protein heterotetramerization	3/978	27/16012	0.22628	0.767578	0.696299	GRIN1/NLGN1/RRM2	3	dowm
GO:0051642	centrosome localization	3/978	27/16012	0.22628	0.767578	0.696299	ASPM/AURKA/MISP	3	dowm
GO:0061049	cell growth involved in cardiac muscle cell development	3/978	27/16012	0.22628	0.767578	0.696299	G6PD/ADRA1A/HAMP	3	dowm
GO:2000463	positive regulation of excitatory postsynaptic potential	3/978	27/16012	0.22628	0.767578	0.696299	GRIN1/NLGN1/RIMS2	3	dowm
GO:0001580	detection of chemical stimulus involved in sensory perception of bitter taste	4/978	40/16012	0.226333	0.767578	0.696299	CST1/CST2/CST4/PIP	4	dowm
GO:0014002	astrocyte development	4/978	40/16012	0.226333	0.767578	0.696299	MAPT/MT3/POU3F2/FPR2	4	dowm
GO:0021532	neural tube patterning	4/978	40/16012	0.226333	0.767578	0.696299	EN1/GBX2/GSC/WNT3A	4	dowm
GO:0030324	lung development	13/978	168/16012	0.227318	0.770346	0.698811	AGR2/FOXJ1/GPC3/LHX3/PHEX/SLC7A11/SOX11/SPDEF/STRA6/TBX4/CCBE1/CYP1A2/HHIP	13	dowm
GO:0071774	response to fibroblast growth factor	11/978	139/16012	0.229415	0.77175	0.700084	APLN/FGF17/FGF19/FGF4/KCNC1/SCGB1A1/SHCBP1/STAR/TRIM71/FGF23/HHIP	11	dowm
GO:0002064	epithelial cell development	15/978	198/16012	0.229751	0.77175	0.700084	BFSP2/DNASE1L2/FOXJ1/HOXB13/INSM1/NKX2-2/NKX3-2/NPHS1/ROS1/SFN/SIX3/SPDEF/STRC/VSIG1/SLITRK6	15	dowm
GO:0008406	gonad development	16/978	213/16012	0.230369	0.77175	0.700084	AFP/ASPM/CTSV/CYP19A1/HOXA10/HOXA11/HOXA9/INHA/KIF18A/NR0B1/SCX/SIX4/STAR/TEX11/TEX19/AMHR2	16	dowm
GO:0090287	regulation of cellular response to growth factor stimulus	19/978	258/16012	0.230606	0.77175	0.700084	APLN/DAND5/DKK1/DLX1/FGF4/FOXD1/GPC3/MT3/PEG10/PTP4A3/ROBO1/SFRP4/SOSTDC1/SOX11/BMPER/CCBE1/GDF2/HHIP/NTF3	19	dowm
GO:0001711	endodermal cell fate commitment	2/978	15/16012	0.232304	0.77175	0.700084	DKK1/SOX2	2	dowm
GO:0006910	phagocytosis, recognition	2/978	15/16012	0.232304	0.77175	0.700084	FCN2/FCN3	2	dowm
GO:0007216	G protein-coupled glutamate receptor signaling pathway	2/978	15/16012	0.232304	0.77175	0.700084	GRM4/GRM5	2	dowm
GO:0009812	flavonoid metabolic process	2/978	15/16012	0.232304	0.77175	0.700084	UGT1A10/UGT1A5	2	dowm
GO:0016540	protein autoprocessing	2/978	15/16012	0.232304	0.77175	0.700084	CTSE/PCSK2	2	dowm
GO:0019321	pentose metabolic process	2/978	15/16012	0.232304	0.77175	0.700084	G6PD/OTOG	2	dowm
GO:0021924	cell proliferation in external granule layer	2/978	15/16012	0.232304	0.77175	0.700084	EGF/GBX2	2	dowm
GO:0021930	cerebellar granule cell precursor proliferation	2/978	15/16012	0.232304	0.77175	0.700084	EGF/GBX2	2	dowm
GO:0030575	nuclear body organization	2/978	15/16012	0.232304	0.77175	0.700084	AFF2/CELF3	2	dowm
GO:0030852	regulation of granulocyte differentiation	2/978	15/16012	0.232304	0.77175	0.700084	LEF1/TESC	2	dowm
GO:0032645	regulation of granulocyte macrophage colony-stimulating factor production	2/978	15/16012	0.232304	0.77175	0.700084	IL17D/PAEP	2	dowm
GO:0045091	regulation of single stranded viral RNA replication via double stranded DNA intermediate	2/978	15/16012	0.232304	0.77175	0.700084	HMGA2/TOP2A	2	dowm
GO:0046851	negative regulation of bone remodeling	2/978	15/16012	0.232304	0.77175	0.700084	CALCA/CLDN18	2	dowm
GO:0051299	centrosome separation	2/978	15/16012	0.232304	0.77175	0.700084	AURKA/NEK2	2	dowm
GO:0060080	inhibitory postsynaptic potential	2/978	15/16012	0.232304	0.77175	0.700084	GRIK2/RIMS2	2	dowm
GO:0070365	hepatocyte differentiation	2/978	15/16012	0.232304	0.77175	0.700084	E2F7/E2F8	2	dowm
GO:0072109	glomerular mesangium development	2/978	15/16012	0.232304	0.77175	0.700084	BMP7/EGR1	2	dowm
GO:0072148	epithelial cell fate commitment	2/978	15/16012	0.232304	0.77175	0.700084	ARX/NKX2-2	2	dowm
GO:0090036	regulation of protein kinase C signaling	2/978	15/16012	0.232304	0.77175	0.700084	SEZ6/ADRA1A	2	dowm
GO:0090196	regulation of chemokine secretion	2/978	15/16012	0.232304	0.77175	0.700084	ALOX15B/IL1RL1	2	dowm
GO:0098719	sodium ion import across plasma membrane	2/978	15/16012	0.232304	0.77175	0.700084	HCN2/SLC9A3	2	dowm
GO:1900451	positive regulation of glutamate receptor signaling pathway	2/978	15/16012	0.232304	0.77175	0.700084	CACNG4/UNC13A	2	dowm
GO:1905564	positive regulation of vascular endothelial cell proliferation	2/978	15/16012	0.232304	0.77175	0.700084	APLN/MDK	2	dowm
GO:0021885	forebrain cell migration	5/978	54/16012	0.232695	0.771924	0.700242	ARX/CDK5R2/POU3F2/ROBO1/CXCL12	5	dowm
GO:0031102	neuron projection regeneration	5/978	54/16012	0.232695	0.771924	0.700242	GAP43/NEFL/SPP1/THY1/MAG	5	dowm
GO:0009855	determination of bilateral symmetry	10/978	125/16012	0.233402	0.773707	0.70186	DAND5/FOXH1/FOXJ1/NKX2-5/NKX3-2/PITX2/RIPPLY2/SOSTDC1/WNT3A/TBX20	10	dowm
GO:0008088	axo-dendritic transport	6/978	68/16012	0.234516	0.776271	0.704185	KIF1A/KIF4A/KIF5A/MAPT/NEFL/UCHL1	6	dowm
GO:0071300	cellular response to retinoic acid	6/978	68/16012	0.234516	0.776271	0.704185	BRINP3/FZD10/STRA8/TESC/WNT3A/WNT6	6	dowm
GO:0006310	DNA recombination	19/978	259/16012	0.235664	0.779503	0.707117	CCDC155/CDC45/EME1/EXO1/LEF1/MND1/PARPBP/PIF1/POLQ/PRDM7/PRDM9/RAD54L/REC114/RECQL4/TEX11/TEX19/TOP2A/TRIP13/XRCC2	19	dowm
GO:0002791	regulation of peptide secretion	33/978	473/16012	0.236629	0.782127	0.709498	ABCC8/ADCY8/ADRA2C/ALOX15B/APLN/BRSK2/C1QTNF3/CACNA1E/CARD18/CHGA/CNR1/CRLF2/EPHA5/GCG/GHRHR/GIP/GLP1R/GRP/HTR2C/KCNC2/KRT20/MDK/MMP12/MTNR1B/OR51E2/PAEP/PYDC1/RFX6/SLC30A8/SSTR5/TRIM16/CRHBP/IL1RL1	33	dowm
GO:0017145	stem cell division	4/978	41/16012	0.239697	0.791121	0.717656	ASPM/LEF1/STRA8/WNT3A	4	dowm
GO:0032924	activin receptor signaling pathway	4/978	41/16012	0.239697	0.791121	0.717656	DAND5/FOXH1/BMP10/GDF2	4	dowm
GO:0009799	specification of symmetry	10/978	126/16012	0.240802	0.794195	0.720445	DAND5/FOXH1/FOXJ1/NKX2-5/NKX3-2/PITX2/RIPPLY2/SOSTDC1/WNT3A/TBX20	10	dowm
GO:0000305	response to oxygen radical	3/978	28/16012	0.242837	0.796295	0.722349	BMP7/MT3/NQO1	3	dowm
GO:0008209	androgen metabolic process	3/978	28/16012	0.242837	0.796295	0.722349	CYP17A1/CYP19A1/SPP1	3	dowm
GO:0018146	keratan sulfate biosynthetic process	3/978	28/16012	0.242837	0.796295	0.722349	ACAN/CHST5/CHST6	3	dowm
GO:0034698	response to gonadotropin	3/978	28/16012	0.242837	0.796295	0.722349	CCNA2/CTSV/STAR	3	dowm
GO:0045745	positive regulation of G protein-coupled receptor signaling pathway	3/978	28/16012	0.242837	0.796295	0.722349	CHGA/GRP/MRAP2	3	dowm
GO:0048741	skeletal muscle fiber development	3/978	28/16012	0.242837	0.796295	0.722349	DNER/SHOX2/SIX1	3	dowm
GO:0061842	microtubule organizing center localization	3/978	28/16012	0.242837	0.796295	0.722349	ASPM/AURKA/MISP	3	dowm
GO:0071875	adrenergic receptor signaling pathway	3/978	28/16012	0.242837	0.796295	0.722349	ADRA2C/CHGA/ADRA1A	3	dowm
GO:0051155	positive regulation of striated muscle cell differentiation	5/978	55/16012	0.244213	0.799658	0.725401	RBM24/SHOX2/WNT3A/BMP10/HAMP	5	dowm
GO:0061178	regulation of insulin secretion involved in cellular response to glucose stimulus	5/978	55/16012	0.244213	0.799658	0.725401	ADCY8/BRSK2/EPHA5/GCG/RFX6	5	dowm
GO:0044786	cell cycle DNA replication	6/978	69/16012	0.244739	0.800805	0.726441	CDC45/CDT1/E2F7/E2F8/GINS1/DACH1	6	dowm
GO:0035335	peptidyl-tyrosine dephosphorylation	8/978	98/16012	0.249094	0.814469	0.738836	CDC25C/CDKN3/DNAJC6/DUSP13/DUSP9/EYA1/PTP4A3/TPTE	8	dowm
GO:0035264	multicellular organism growth	11/978	142/16012	0.25047	0.815588	0.739851	ATP8A2/COMP/EN1/FOXS1/GHRHR/POU3F2/SLC6A3/SLITRK1/TAL2/XRCC2/SLITRK6	11	dowm
GO:0030323	respiratory tube development	13/978	172/16012	0.25276	0.815588	0.739851	AGR2/FOXJ1/GPC3/LHX3/PHEX/SLC7A11/SOX11/SPDEF/STRA6/TBX4/CCBE1/CYP1A2/HHIP	13	dowm
GO:0045687	positive regulation of glial cell differentiation	4/978	42/16012	0.253237	0.815588	0.739851	MDK/NKX2-2/TP73/MAG	4	dowm
GO:0048599	oocyte development	4/978	42/16012	0.253237	0.815588	0.739851	AURKA/CCNB1/TDRD5/TRIP13	4	dowm
GO:0002920	regulation of humoral immune response	6/978	70/16012	0.255089	0.815588	0.739851	FOXJ1/PGC/SPINK5/C9/CD5L/CFP	6	dowm
GO:0006956	complement activation	6/978	70/16012	0.255089	0.815588	0.739851	C9/CD5L/CFP/COLEC10/FCN2/FCN3	6	dowm
GO:0030500	regulation of bone mineralization	6/978	70/16012	0.255089	0.815588	0.739851	BMP7/COMP/NELL1/OSR2/ECM1/FGF23	6	dowm
GO:0003222	ventricular trabecula myocardium morphogenesis	2/978	16/16012	0.255471	0.815588	0.739851	FOXH1/NKX2-5	2	dowm
GO:0007158	neuron cell-cell adhesion	2/978	16/16012	0.255471	0.815588	0.739851	CEL/NLGN1	2	dowm
GO:0008340	determination of adult lifespan	2/978	16/16012	0.255471	0.815588	0.739851	GHRHR/RAD54L	2	dowm
GO:0021534	cell proliferation in hindbrain	2/978	16/16012	0.255471	0.815588	0.739851	EGF/GBX2	2	dowm
GO:0021542	dentate gyrus development	2/978	16/16012	0.255471	0.815588	0.739851	LEF1/MDK	2	dowm
GO:0032225	regulation of synaptic transmission, dopaminergic	2/978	16/16012	0.255471	0.815588	0.739851	CNTNAP4/RAB3B	2	dowm
GO:0032604	granulocyte macrophage colony-stimulating factor production	2/978	16/16012	0.255471	0.815588	0.739851	IL17D/PAEP	2	dowm
GO:0033599	regulation of mammary gland epithelial cell proliferation	2/978	16/16012	0.255471	0.815588	0.739851	IQGAP3/ROBO1	2	dowm
GO:0034116	positive regulation of heterotypic cell-cell adhesion	2/978	16/16012	0.255471	0.815588	0.739851	BMP7/THY1	2	dowm
GO:0038092	nodal signaling pathway	2/978	16/16012	0.255471	0.815588	0.739851	DAND5/FOXH1	2	dowm
GO:0039692	single stranded viral RNA replication via double stranded DNA intermediate	2/978	16/16012	0.255471	0.815588	0.739851	HMGA2/TOP2A	2	dowm
GO:0043691	reverse cholesterol transport	2/978	16/16012	0.255471	0.815588	0.739851	CETP/LCAT	2	dowm
GO:0044849	estrous cycle	2/978	16/16012	0.255471	0.815588	0.739851	MDK/EGR1	2	dowm
GO:0048268	clathrin coat assembly	2/978	16/16012	0.255471	0.815588	0.739851	CALY/SNAP91	2	dowm
GO:0048820	hair follicle maturation	2/978	16/16012	0.255471	0.815588	0.739851	GAL/SPINK5	2	dowm
GO:0050774	negative regulation of dendrite morphogenesis	2/978	16/16012	0.255471	0.815588	0.739851	NLGN1/TLX2	2	dowm
GO:0060117	auditory receptor cell development	2/978	16/16012	0.255471	0.815588	0.739851	STRC/SLITRK6	2	dowm
GO:0060572	morphogenesis of an epithelial bud	2/978	16/16012	0.255471	0.815588	0.739851	BMP7/SOSTDC1	2	dowm
GO:0061158	3'-UTR-mediated mRNA destabilization	2/978	16/16012	0.255471	0.815588	0.739851	RBM24/TRIM71	2	dowm
GO:0071071	regulation of phospholipid biosynthetic process	2/978	16/16012	0.255471	0.815588	0.739851	HTR2C/FPR2	2	dowm
GO:0099170	postsynaptic modulation of chemical synaptic transmission	2/978	16/16012	0.255471	0.815588	0.739851	DCC/GRM5	2	dowm
GO:0099509	regulation of presynaptic cytosolic calcium ion concentration	2/978	16/16012	0.255471	0.815588	0.739851	CNR1/P2RY4	2	dowm
GO:1901881	positive regulation of protein depolymerization	2/978	16/16012	0.255471	0.815588	0.739851	ACTN2/SLN	2	dowm
GO:1902358	sulfate transmembrane transport	2/978	16/16012	0.255471	0.815588	0.739851	SLC26A6/SLC26A9	2	dowm
GO:1905331	negative regulation of morphogenesis of an epithelium	2/978	16/16012	0.255471	0.815588	0.739851	BMP7/NKD1	2	dowm
GO:2000651	positive regulation of sodium ion transmembrane transporter activity	2/978	16/16012	0.255471	0.815588	0.739851	TESC/WNK4	2	dowm
GO:0001755	neural crest cell migration	5/978	56/16012	0.255878	0.815588	0.739851	ALX1/BMP7/FGF19/GBX2/PITX2	5	dowm
GO:2000242	negative regulation of reproductive process	5/978	56/16012	0.255878	0.815588	0.739851	BMP7/FBXO43/PAEP/TRIP13/TTK	5	dowm
GO:2000272	negative regulation of signaling receptor activity	5/978	56/16012	0.255878	0.815588	0.739851	DKK1/DKK4/LY6H/LYPD1/CRHBP	5	dowm
GO:0001649	osteoblast differentiation	15/978	203/16012	0.259234	0.823928	0.747417	BMP7/CTHRC1/DLX5/GDF10/IBSP/LEF1/NELL1/SHOX2/SOX11/SOX2/SPP1/WNT3A/FGF23/GDF2/PTH1R	15	dowm
GO:0042759	long-chain fatty acid biosynthetic process	3/978	29/16012	0.259579	0.823928	0.747417	ALOX15B/CYP1A2/CYP2C8	3	dowm
GO:0045737	positive regulation of cyclin-dependent protein serine/threonine kinase activity	3/978	29/16012	0.259579	0.823928	0.747417	CCNB1/CDC6/CDK5R2	3	dowm
GO:0060251	regulation of glial cell proliferation	3/978	29/16012	0.259579	0.823928	0.747417	E2F1/SOX11/TERT	3	dowm
GO:0060536	cartilage morphogenesis	3/978	29/16012	0.259579	0.823928	0.747417	COCH/COL7A1/MATN3	3	dowm
GO:0099068	postsynapse assembly	3/978	29/16012	0.259579	0.823928	0.747417	CEL/GAP43/NLGN1	3	dowm
GO:0032392	DNA geometric change	9/978	114/16012	0.261233	0.828602	0.751656	CDC45/DQX1/ERCC6L/GINS1/PIF1/POLQ/RAD54L/RECQL4/TOP2A	9	dowm
GO:0006890	retrograde vesicle-mediated transport, Golgi to ER	7/978	85/16012	0.262028	0.830546	0.75342	CENPE/KIF15/KIF18A/KIF23/KIF2C/KIF4A/KIF5A	7	dowm
GO:0031644	regulation of neurological system process	10/978	129/16012	0.26349	0.834598	0.757096	ADRA2C/CACNG4/GPR35/GRIN1/HTR2C/MTNR1B/NLGN1/NPTX1/RIMS2/MAG	10	dowm
GO:0008544	epidermis development	31/978	449/16012	0.263722	0.834752	0.757235	ALOX15B/ALX4/COL7A1/CTSV/DKK1/DKK4/DNASE1L2/EVPL/GAL/HOXB13/HOXC13/KLK13/KRT12/KRT20/KRT85/KRTAP5-5/PITX2/POU3F2/RBP2/REG3A/REG3G/SFN/SFRP4/SOSTDC1/SOX21/SPINK5/STRC/TGM3/TRIM16/USH1C/SLITRK6	31	dowm
GO:0048678	response to axon injury	6/978	71/16012	0.265555	0.839568	0.761604	CDK1/GAP43/GIP/NEFL/SPP1/MAG	6	dowm
GO:0051100	negative regulation of binding	12/978	159/16012	0.265611	0.839568	0.761604	ANKRD33/AURKA/AURKB/CARD18/DKK1/E2F1/HMGA2/LEF1/NEK2/SLN/SOX11/CCL23	12	dowm
GO:0051098	regulation of binding	25/978	357/16012	0.266905	0.842563	0.764321	ANKRD33/AURKA/AURKB/CARD18/CDCA5/CDT1/CTHRC1/DKK1/E2F1/EBF2/EGF/GCG/HJURP/HMGA2/HOXA3/LEF1/NEK2/PLK1/SLN/SOX11/SPTA1/TERT/WNT3A/CCL23/CSF3	25	dowm
GO:0035196	production of miRNAs involved in gene silencing by miRNA	4/978	43/16012	0.266929	0.842563	0.764321	LIN28A/LIN28B/MYCN/TRIM71	4	dowm
GO:0031640	killing of cells of other organism	5/978	57/16012	0.267674	0.843746	0.765394	CHGA/DEFB132/REG3G/HAMP/S100A12	5	dowm
GO:0042490	mechanoreceptor differentiation	5/978	57/16012	0.267674	0.843746	0.765394	CTHRC1/STRC/USH1C/USH1G/SLITRK6	5	dowm
GO:0016485	protein processing	15/978	205/16012	0.271403	0.851768	0.772671	CARD18/COMP/CTSE/CUZD1/GRIN2A/KLK13/KLK2/KLK3/MAGEA3/PCSK1/PCSK1N/TNP1/ADAMTS13/CCBE1/PCSK2	15	dowm
GO:0051384	response to glucocorticoid	11/978	145/16012	0.272177	0.851768	0.772671	ALDH3A1/CTSV/GHRHR/MDK/NEFL/SCGB1A1/SSTR3/SSTR5/STAR/FOS/FOSB	11	dowm
GO:0010976	positive regulation of neuron projection development	19/978	266/16012	0.272317	0.851768	0.772671	ATP8A2/BMP7/CHODL/CNR1/ITPKA/MAPT/MDK/NEFL/NLGN1/REG1A/RIMS2/RNF157/ROBO1/SHOX2/SLITRK1/SYT3/UNC13A/WNT3A/CXCL12	19	dowm
GO:0090066	regulation of anatomical structure size	33/978	483/16012	0.275533	0.851768	0.772671	ACTN2/ADRA2C/APLN/ARHGAP40/BAIAP2L2/CCL26/CHGA/COMP/CTNNA2/DCC/FMN2/FSTL4/HTR1D/IQGAP3/MAPT/MT3/MTNR1B/NEB/NEFL/NPHS1/NTS/RAB3B/SLC12A1/SPP1/SPTA1/USH1C/UTS2R/WNT3A/ADRA1A/CSF3/CXCL12/DBH/MAG	33	dowm
GO:0009583	detection of light stimulus	6/978	72/16012	0.276128	0.851768	0.772671	ATP8A2/GJA10/GNGT1/OPN4/RGS9BP/RHO	6	dowm
GO:0031100	animal organ regeneration	6/978	72/16012	0.276128	0.851768	0.772671	AURKA/CCNA2/CDK1/REG1A/CXCL12/HAMP	6	dowm
GO:0001844	protein insertion into mitochondrial membrane involved in apoptotic signaling pathway	3/978	30/16012	0.276465	0.851768	0.772671	E2F1/SFN/TP73	3	dowm
GO:0003413	chondrocyte differentiation involved in endochondral bone morphogenesis	3/978	30/16012	0.276465	0.851768	0.772671	COCH/COL7A1/MATN3	3	dowm
GO:0010165	response to X-ray	3/978	30/16012	0.276465	0.851768	0.772671	HMGA2/XRCC2/HAMP	3	dowm
GO:0010458	exit from mitosis	3/978	30/16012	0.276465	0.851768	0.772671	ANLN/CDCA5/UBE2C	3	dowm
GO:0010613	positive regulation of cardiac muscle hypertrophy	3/978	30/16012	0.276465	0.851768	0.772671	ADRA1A/BMP10/HAMP	3	dowm
GO:0014742	positive regulation of muscle hypertrophy	3/978	30/16012	0.276465	0.851768	0.772671	ADRA1A/BMP10/HAMP	3	dowm
GO:0032770	positive regulation of monooxygenase activity	3/978	30/16012	0.276465	0.851768	0.772671	S100A1/TERT/FGF23	3	dowm
GO:0035909	aorta morphogenesis	3/978	30/16012	0.276465	0.851768	0.772671	EYA1/FOXH1/SIX1	3	dowm
GO:0042491	inner ear auditory receptor cell differentiation	3/978	30/16012	0.276465	0.851768	0.772671	STRC/USH1C/SLITRK6	3	dowm
GO:0050685	positive regulation of mRNA processing	3/978	30/16012	0.276465	0.851768	0.772671	CCNB1/CELF3/HMX2	3	dowm
GO:0097421	liver regeneration	3/978	30/16012	0.276465	0.851768	0.772671	AURKA/REG1A/HAMP	3	dowm
GO:0017157	regulation of exocytosis	15/978	206/16012	0.277561	0.851768	0.772671	CACNA1I/CDK5R2/CNR1/CPLX2/LGI3/NLGN1/P2RY4/RAB3B/RIMS2/SYT3/SYT5/SYT8/ADRA1A/CHRM2/SYT10	15	dowm
GO:0007368	determination of left/right symmetry	9/978	116/16012	0.277693	0.851768	0.772671	DAND5/FOXH1/FOXJ1/NKX2-5/NKX3-2/PITX2/RIPPLY2/WNT3A/TBX20	9	dowm
GO:0071621	granulocyte chemotaxis	9/978	116/16012	0.277693	0.851768	0.772671	CCL25/CCL26/CXCL17/CXCL5/MDK/SCG2/THBS4/CCL23/S100A12	9	dowm
GO:0002031	G protein-coupled receptor internalization	2/978	17/16012	0.278674	0.851768	0.772671	APELA/APLN	2	dowm
GO:0006044	N-acetylglucosamine metabolic process	2/978	17/16012	0.278674	0.851768	0.772671	CHST5/CHST6	2	dowm
GO:0008272	sulfate transport	2/978	17/16012	0.278674	0.851768	0.772671	SLC26A6/SLC26A9	2	dowm
GO:0021783	preganglionic parasympathetic fiber development	2/978	17/16012	0.278674	0.851768	0.772671	SIX1/EGR2	2	dowm
GO:0030322	stabilization of membrane potential	2/978	17/16012	0.278674	0.851768	0.772671	KCNK12/KCNK9	2	dowm
GO:0030502	negative regulation of bone mineralization	2/978	17/16012	0.278674	0.851768	0.772671	ECM1/FGF23	2	dowm
GO:0030540	female genitalia development	2/978	17/16012	0.278674	0.851768	0.772671	CYP19A1/STRA6	2	dowm
GO:0031649	heat generation	2/978	17/16012	0.278674	0.851768	0.772671	APLN/CNR1	2	dowm
GO:0033262	regulation of nuclear cell cycle DNA replication	2/978	17/16012	0.278674	0.851768	0.772671	CDT1/DACH1	2	dowm
GO:0045187	regulation of circadian sleep/wake cycle, sleep	2/978	17/16012	0.278674	0.851768	0.772671	GHRHR/MTNR1B	2	dowm
GO:0048532	anatomical structure arrangement	2/978	17/16012	0.278674	0.851768	0.772671	KIF14/EGR2	2	dowm
GO:0050884	neuromuscular process controlling posture	2/978	17/16012	0.278674	0.851768	0.772671	ATP8A2/SCN1A	2	dowm
GO:0051969	regulation of transmission of nerve impulse	2/978	17/16012	0.278674	0.851768	0.772671	GPR35/MTNR1B	2	dowm
GO:0060973	cell migration involved in heart development	2/978	17/16012	0.278674	0.851768	0.772671	BMP7/PITX2	2	dowm
GO:0061952	midbody abscission	2/978	17/16012	0.278674	0.851768	0.772671	CEP55/KIF20A	2	dowm
GO:0072574	hepatocyte proliferation	2/978	17/16012	0.278674	0.851768	0.772671	MDK/WNT3A	2	dowm
GO:0072575	epithelial cell proliferation involved in liver morphogenesis	2/978	17/16012	0.278674	0.851768	0.772671	MDK/WNT3A	2	dowm
GO:0090195	chemokine secretion	2/978	17/16012	0.278674	0.851768	0.772671	ALOX15B/IL1RL1	2	dowm
GO:0097623	potassium ion export across plasma membrane	2/978	17/16012	0.278674	0.851768	0.772671	KCNE5/KCNH2	2	dowm
GO:0099010	modification of postsynaptic structure	2/978	17/16012	0.278674	0.851768	0.772671	CAMKV/CTNNA2	2	dowm
GO:1900017	positive regulation of cytokine production involved in inflammatory response	2/978	17/16012	0.278674	0.851768	0.772671	IL17B/IL17D	2	dowm
GO:1900424	regulation of defense response to bacterium	2/978	17/16012	0.278674	0.851768	0.772671	PGC/SPINK5	2	dowm
GO:1904355	positive regulation of telomere capping	2/978	17/16012	0.278674	0.851768	0.772671	AURKB/NEK2	2	dowm
GO:1904948	midbrain dopaminergic neuron differentiation	2/978	17/16012	0.278674	0.851768	0.772671	DKK1/WNT3A	2	dowm
GO:2000726	negative regulation of cardiac muscle cell differentiation	2/978	17/16012	0.278674	0.851768	0.772671	DKK1/G6PD	2	dowm
GO:0007405	neuroblast proliferation	5/978	58/16012	0.279586	0.851768	0.772671	ASPM/LEF1/SIX3/WNT3A/HHIP	5	dowm
GO:0017001	antibiotic catabolic process	5/978	58/16012	0.279586	0.851768	0.772671	AKR1B10/DUOX2/HBE1/MT3/PXDNL	5	dowm
GO:0032370	positive regulation of lipid transport	5/978	58/16012	0.279586	0.851768	0.772671	ATP8A2/CYP19A1/GAL/SPP1/LRAT	5	dowm
GO:0045576	mast cell activation	5/978	58/16012	0.279586	0.851768	0.772671	CHGA/CNR1/CPLX2/CRLF2/S100A12	5	dowm
GO:0003197	endocardial cushion development	4/978	44/16012	0.28075	0.851768	0.772671	BMP7/RBM24/ROBO1/TBX20	4	dowm
GO:0007595	lactation	4/978	44/16012	0.28075	0.851768	0.772671	APLN/CSN2/GHRHR/SLC6A3	4	dowm
GO:0045599	negative regulation of fat cell differentiation	4/978	44/16012	0.28075	0.851768	0.772671	C1QL4/E2F1/MMP11/WNT3A	4	dowm
GO:0047496	vesicle transport along microtubule	4/978	44/16012	0.28075	0.851768	0.772671	DYNC1I1/KIF1A/KIF23/KIF5A	4	dowm
GO:0070169	positive regulation of biomineral tissue development	4/978	44/16012	0.28075	0.851768	0.772671	BMP7/NELL1/OSR2/WNT6	4	dowm
GO:0071675	regulation of mononuclear cell migration	4/978	44/16012	0.28075	0.851768	0.772671	CXCL17/MDK/CXCL12/FPR2	4	dowm
GO:0110151	NA	4/978	44/16012	0.28075	0.851768	0.772671	BMP7/NELL1/OSR2/WNT6	4	dowm
GO:0060840	artery development	7/978	87/16012	0.281244	0.851768	0.772671	COMP/EYA1/FOXH1/MDK/ROBO1/SIX1/STRA6	7	dowm
GO:0070167	regulation of biomineral tissue development	7/978	87/16012	0.281244	0.851768	0.772671	BMP7/COMP/NELL1/OSR2/WNT6/ECM1/FGF23	7	dowm
GO:0110149	NA	7/978	87/16012	0.281244	0.851768	0.772671	BMP7/COMP/NELL1/OSR2/WNT6/ECM1/FGF23	7	dowm
GO:0033500	carbohydrate homeostasis	16/978	222/16012	0.282419	0.85419	0.774869	ADCY8/BRSK2/CNR1/CSMD1/EPHA5/FAM3B/GCG/GHRHR/GJB6/LIN28A/MTNR1B/NOX4/RFX6/SSTR5/STAR/DBH	16	dowm
GO:0042593	glucose homeostasis	16/978	222/16012	0.282419	0.85419	0.774869	ADCY8/BRSK2/CNR1/CSMD1/EPHA5/FAM3B/GCG/GHRHR/GJB6/LIN28A/MTNR1B/NOX4/RFX6/SSTR5/STAR/DBH	16	dowm
GO:0071868	cellular response to monoamine stimulus	8/978	102/16012	0.28431	0.858771	0.779024	APLP1/CALY/HTR1D/HTR2C/HTR3A/HTR3B/STAR/CHRM2	8	dowm
GO:0071870	cellular response to catecholamine stimulus	8/978	102/16012	0.28431	0.858771	0.779024	APLP1/CALY/HTR1D/HTR2C/HTR3A/HTR3B/STAR/CHRM2	8	dowm
GO:0051928	positive regulation of calcium ion transport	9/978	117/16012	0.286032	0.863399	0.783223	BDKRB1/CEMIP/G6PD/GCG/GRIN1/S100A1/STAC2/THY1/CXCL12	9	dowm
GO:0010977	negative regulation of neuron projection development	11/978	147/16012	0.286968	0.865653	0.785267	DCC/DKK1/FSTL4/MT3/NLGN1/SPOCK1/SPP1/THY1/TLX2/WNT3A/MAG	11	dowm
GO:0045861	negative regulation of proteolysis	23/978	331/16012	0.290214	0.874865	0.793623	BIRC5/CARD18/COL7A1/CSN2/CST1/CST2/CST4/GPC3/LEF1/MAGEA3/MT3/PBK/PCSK1N/PI15/PTTG1/SERPINI2/SFN/SPINK1/SPINK5/SPOCK1/TM4SF20/ECM1/PZP	23	dowm
GO:0001960	negative regulation of cytokine-mediated signaling pathway	5/978	59/16012	0.2916	0.875364	0.794076	MMP12/PYDC1/ROBO1/TRAIP/ECM1	5	dowm
GO:0045123	cellular extravasation	5/978	59/16012	0.2916	0.875364	0.794076	CCL25/MDK/PLVAP/THY1/CXCL12	5	dowm
GO:0030308	negative regulation of cell growth	13/978	178/16012	0.292716	0.875364	0.794076	BDKRB1/CDKN2A/DCC/FSTL4/G6PD/GAL/GNG4/MT3/SPP1/WNT3A/BMP10/GDF2/MAG	13	dowm
GO:1990748	cellular detoxification	8/978	103/16012	0.293313	0.875364	0.794076	AKR1B10/BMP7/DUOX2/HBE1/LOXHD1/MT3/NQO1/PXDNL	8	dowm
GO:0014904	myotube cell development	3/978	31/16012	0.293453	0.875364	0.794076	DNER/SHOX2/SIX1	3	dowm
GO:0016486	peptide hormone processing	3/978	31/16012	0.293453	0.875364	0.794076	PCSK1/PCSK1N/PCSK2	3	dowm
GO:0019934	cGMP-mediated signaling	3/978	31/16012	0.293453	0.875364	0.794076	HTR2C/KCNC2/MTNR1B	3	dowm
GO:0035774	positive regulation of insulin secretion involved in cellular response to glucose stimulus	3/978	31/16012	0.293453	0.875364	0.794076	ADCY8/GCG/RFX6	3	dowm
GO:0045907	positive regulation of vasoconstriction	3/978	31/16012	0.293453	0.875364	0.794076	ADRA2C/ADRA1A/DBH	3	dowm
GO:0051482	positive regulation of cytosolic calcium ion concentration involved in phospholipase C-activating G protein-coupled signaling pathway	3/978	31/16012	0.293453	0.875364	0.794076	CALCA/GPR35/HTR2C	3	dowm
GO:0070306	lens fiber cell differentiation	3/978	31/16012	0.293453	0.875364	0.794076	BFSP2/SIX3/SLC7A11	3	dowm
GO:0098664	G protein-coupled serotonin receptor signaling pathway	3/978	31/16012	0.293453	0.875364	0.794076	HTR1D/HTR2C/CHRM2	3	dowm
GO:0140448	NA	3/978	31/16012	0.293453	0.875364	0.794076	PCSK1/PCSK1N/PCSK2	3	dowm
GO:1901976	regulation of cell cycle checkpoint	3/978	31/16012	0.293453	0.875364	0.794076	CCNB1/CDT1/NDC80	3	dowm
GO:1902895	positive regulation of pri-miRNA transcription by RNA polymerase II	3/978	31/16012	0.293453	0.875364	0.794076	APLN/TERT/FOS	3	dowm
GO:2001025	positive regulation of response to drug	3/978	31/16012	0.293453	0.875364	0.794076	GAL/RAB3B/CXCL12	3	dowm
GO:0007156	homophilic cell adhesion via plasma membrane adhesion molecules	12/978	163/16012	0.29374	0.87558	0.794272	CDH10/CDH12/CDH18/CDH22/CDH7/CDH8/CDH9/CELSR3/PCDHA1/PCDHA2/PCDHB2/ROBO1	12	dowm
GO:0001558	regulation of cell growth	27/978	394/16012	0.294533	0.87558	0.794272	BDKRB1/CDKN2A/DCC/FSTL4/G6PD/GAL/GNG4/KIF14/LEF1/MAPT/MT3/NANOS1/REG1A/RIMS2/RNF157/ROS1/SFN/SPOCK1/SPP1/SYT3/UNC13A/WNT3A/BMP10/CXCL12/GDF2/HAMP/MAG	27	dowm
GO:0001504	neurotransmitter uptake	4/978	45/16012	0.294678	0.87558	0.794272	RAB3B/SLC6A2/SLC6A3/SLC7A11	4	dowm
GO:0007528	neuromuscular junction development	4/978	45/16012	0.294678	0.87558	0.794272	CACNB4/SIX1/SIX4/UNC13A	4	dowm
GO:0042461	photoreceptor cell development	4/978	45/16012	0.294678	0.87558	0.794272	GNGT1/OLFM3/THY1/USH1C	4	dowm
GO:0045776	negative regulation of blood pressure	4/978	45/16012	0.294678	0.87558	0.794272	APLN/BDKRB1/CNR1/ADRA1A	4	dowm
GO:0030595	leukocyte chemotaxis	15/978	209/16012	0.296307	0.879274	0.797623	CALCA/CCL25/CCL26/CHGA/CXCL17/CXCL5/CYP19A1/MDK/SCG2/THBS4/CCL23/CXCL12/CXCL14/FPR2/S100A12	15	dowm
GO:0071824	protein-DNA complex subunit organization	15/978	209/16012	0.296307	0.879274	0.797623	ASF1B/BRDT/CDC45/CDT1/CENPA/CENPE/CENPF/CENPI/CENPK/CENPM/CENPW/CHAF1B/HJURP/PRDM9/TNP1	15	dowm
GO:0014033	neural crest cell differentiation	7/978	89/16012	0.300791	0.883565	0.801516	ALX1/BMP7/FGF19/GBX2/GSC/PITX2/SOX11	7	dowm
GO:2000117	negative regulation of cysteine-type endopeptidase activity	7/978	89/16012	0.300791	0.883565	0.801516	BIRC5/CARD18/CSN2/LEF1/MAGEA3/MT3/SFN	7	dowm
GO:0007063	regulation of sister chromatid cohesion	2/978	18/16012	0.301823	0.883565	0.801516	BUB1/CDCA5	2	dowm
GO:0007064	mitotic sister chromatid cohesion	2/978	18/16012	0.301823	0.883565	0.801516	CDC20/CDCA5	2	dowm
GO:0007350	blastoderm segmentation	2/978	18/16012	0.301823	0.883565	0.801516	HOXD8/TDRD5	2	dowm
GO:0009312	oligosaccharide biosynthetic process	2/978	18/16012	0.301823	0.883565	0.801516	B3GALT1/ST6GALNAC5	2	dowm
GO:0010002	cardioblast differentiation	2/978	18/16012	0.301823	0.883565	0.801516	NKX2-5/WNT3A	2	dowm
GO:0030277	maintenance of gastrointestinal epithelium	2/978	18/16012	0.301823	0.883565	0.801516	MUC13/VSIG1	2	dowm
GO:0032793	positive regulation of CREB transcription factor activity	2/978	18/16012	0.301823	0.883565	0.801516	ADCY8/EPHA5	2	dowm
GO:0034375	high-density lipoprotein particle remodeling	2/978	18/16012	0.301823	0.883565	0.801516	CETP/LCAT	2	dowm
GO:0036342	post-anal tail morphogenesis	2/978	18/16012	0.301823	0.883565	0.801516	RIPPLY2/WNT3A	2	dowm
GO:0048739	cardiac muscle fiber development	2/978	18/16012	0.301823	0.883565	0.801516	MYBPC1/MYO18B	2	dowm
GO:0048745	smooth muscle tissue development	2/978	18/16012	0.301823	0.883565	0.801516	SIX1/STRA6	2	dowm
GO:0061050	regulation of cell growth involved in cardiac muscle cell development	2/978	18/16012	0.301823	0.883565	0.801516	G6PD/HAMP	2	dowm
GO:0071371	cellular response to gonadotropin stimulus	2/978	18/16012	0.301823	0.883565	0.801516	CCNA2/STAR	2	dowm
GO:0072311	glomerular epithelial cell differentiation	2/978	18/16012	0.301823	0.883565	0.801516	FOXJ1/NPHS1	2	dowm
GO:0072576	liver morphogenesis	2/978	18/16012	0.301823	0.883565	0.801516	MDK/WNT3A	2	dowm
GO:0090190	positive regulation of branching involved in ureteric bud morphogenesis	2/978	18/16012	0.301823	0.883565	0.801516	SIX1/SIX4	2	dowm
GO:1902259	regulation of delayed rectifier potassium channel activity	2/978	18/16012	0.301823	0.883565	0.801516	KCNE5/MTNR1B	2	dowm
GO:1905276	regulation of epithelial tube formation	2/978	18/16012	0.301823	0.883565	0.801516	SIX1/SIX4	2	dowm
GO:2000773	negative regulation of cellular senescence	2/978	18/16012	0.301823	0.883565	0.801516	HMGA2/TERT	2	dowm
GO:0003170	heart valve development	5/978	60/16012	0.303702	0.887925	0.805471	ROBO1/SCX/SHOX2/STRA6/TBX20	5	dowm
GO:0031646	positive regulation of neurological system process	5/978	60/16012	0.303702	0.887925	0.805471	GRIN1/MTNR1B/NLGN1/RIMS2/MAG	5	dowm
GO:0097529	myeloid leukocyte migration	14/978	195/16012	0.304598	0.889973	0.807328	CALCA/CCL25/CCL26/CHGA/CXCL17/CXCL5/CYP19A1/MDK/SCG2/THBS4/CCL23/CXCL12/FPR2/S100A12	14	dowm
GO:0030278	regulation of ossification	13/978	180/16012	0.306438	0.893528	0.810553	BMP7/COMP/CTHRC1/DKK1/GDF10/MDK/NELL1/OSR2/SIX2/SOX11/ECM1/EGR2/FGF23	13	dowm
GO:0090257	regulation of muscle system process	16/978	226/16012	0.306728	0.893528	0.810553	ADRA2C/CHGA/CHRNA3/G6PD/NKX2-5/SLN/TACR1/TNNC1/TNNI2/TNNI3/TNNT1/ADRA1A/BMP10/CHRM2/HAMP/PROK2	16	dowm
GO:0050806	positive regulation of synaptic transmission	12/978	165/16012	0.308115	0.893528	0.810553	ADCY8/CACNG4/CNR1/GIP/GRIK2/GRIN1/GRIN2A/NLGN1/RAB3B/RIMS2/UNC13A/ADRA1A	12	dowm
GO:1990138	neuron projection extension	12/978	165/16012	0.308115	0.893528	0.810553	AURKA/EMX1/MAPT/MT3/REG1A/RIMS2/RNF157/SYT3/UNC13A/WNT3A/CXCL12/MAG	12	dowm
GO:0031110	regulation of microtubule polymerization or depolymerization	6/978	75/16012	0.308382	0.893528	0.810553	MAPT/SKA1/SKA3/STMND1/TRIM54/TUBB4A	6	dowm
GO:0042310	vasoconstriction	6/978	75/16012	0.308382	0.893528	0.810553	ADRA2C/APLN/COMP/HTR1D/ADRA1A/DBH	6	dowm
GO:0007566	embryo implantation	4/978	46/16012	0.30869	0.893528	0.810553	APELA/CALCA/SCGB1A1/SPP1	4	dowm
GO:0031103	axon regeneration	4/978	46/16012	0.30869	0.893528	0.810553	GAP43/NEFL/SPP1/MAG	4	dowm
GO:0050912	detection of chemical stimulus involved in sensory perception of taste	4/978	46/16012	0.30869	0.893528	0.810553	CST1/CST2/CST4/PIP	4	dowm
GO:0061383	trabecula morphogenesis	4/978	46/16012	0.30869	0.893528	0.810553	BMP7/FOXH1/NKX2-5/BMP10	4	dowm
GO:0062237	NA	4/978	46/16012	0.30869	0.893528	0.810553	CACNG4/GRIN1/GRIN2A/KIF5A	4	dowm
GO:0090342	regulation of cell aging	4/978	46/16012	0.30869	0.893528	0.810553	CDKN2A/FOXM1/HMGA2/TERT	4	dowm
GO:1902808	positive regulation of cell cycle G1/S phase transition	4/978	46/16012	0.30869	0.893528	0.810553	CCNE1/CDC45/CDC6/TERT	4	dowm
GO:0007616	long-term memory	3/978	32/16012	0.310504	0.893528	0.810553	ADCY8/GRIN1/RASGRF1	3	dowm
GO:0032148	activation of protein kinase B activity	3/978	32/16012	0.310504	0.893528	0.810553	ADRA2C/MT3/NTF3	3	dowm
GO:0032689	negative regulation of interferon-gamma production	3/978	32/16012	0.310504	0.893528	0.810553	INHA/SCGB1A1/IL1RL1	3	dowm
GO:0048854	brain morphogenesis	3/978	32/16012	0.310504	0.893528	0.810553	CTNNA2/EMX1/OTX1	3	dowm
GO:0055026	negative regulation of cardiac muscle tissue development	3/978	32/16012	0.310504	0.893528	0.810553	DKK1/G6PD/TP73	3	dowm
GO:0070050	neuron cellular homeostasis	3/978	32/16012	0.310504	0.893528	0.810553	CNR1/P2RY4/SLC6A2	3	dowm
GO:0070207	protein homotrimerization	3/978	32/16012	0.310504	0.893528	0.810553	ASIC1/LCN2/ITLN1	3	dowm
GO:0032092	positive regulation of protein binding	7/978	90/16012	0.31067	0.893528	0.810553	CTHRC1/GCG/HOXA3/SPTA1/TERT/WNT3A/CSF3	7	dowm
GO:0033273	response to vitamin	7/978	90/16012	0.31067	0.893528	0.810553	BMP7/PHEX/SPP1/CYP26A1/FGF23/HAMP/LRAT	7	dowm
GO:0034766	negative regulation of ion transmembrane transport	7/978	90/16012	0.31067	0.893528	0.810553	ACTN2/GPR35/KCNE5/KCNH2/MTNR1B/SLN/HAMP	7	dowm
GO:0046849	bone remodeling	7/978	90/16012	0.31067	0.893528	0.810553	CALCA/CLDN18/CTHRC1/MDK/NOX4/SPP1/PTH1R	7	dowm
GO:0007286	spermatid development	10/978	135/16012	0.310716	0.893528	0.810553	CABYR/OCA2/PAEP/RNF17/SLC26A6/SPAG6/SPINK1/TDRD5/TNP1/TRIP13	10	dowm
GO:0008543	fibroblast growth factor receptor signaling pathway	8/978	105/16012	0.311514	0.893568	0.81059	APLN/FGF17/FGF19/FGF4/SHCBP1/TRIM71/FGF23/HHIP	8	dowm
GO:0032508	DNA duplex unwinding	8/978	105/16012	0.311514	0.893568	0.81059	CDC45/DQX1/ERCC6L/GINS1/PIF1/POLQ/RECQL4/TOP2A	8	dowm
GO:0071867	response to monoamine	8/978	105/16012	0.311514	0.893568	0.81059	APLP1/CALY/HTR1D/HTR2C/HTR3A/HTR3B/STAR/CHRM2	8	dowm
GO:0071869	response to catecholamine	8/978	105/16012	0.311514	0.893568	0.81059	APLP1/CALY/HTR1D/HTR2C/HTR3A/HTR3B/STAR/CHRM2	8	dowm
GO:0035773	insulin secretion involved in cellular response to glucose stimulus	5/978	61/16012	0.315878	0.904948	0.820913	ADCY8/BRSK2/EPHA5/GCG/RFX6	5	dowm
GO:0051965	positive regulation of synapse assembly	5/978	61/16012	0.315878	0.904948	0.820913	NLGN1/SLITRK1/LRRN3/SLITRK3/SLITRK6	5	dowm
GO:0051346	negative regulation of hydrolase activity	29/978	430/16012	0.316086	0.904976	0.820939	BIRC5/CARD18/COL7A1/CSN2/CST1/CST2/CST4/ELFN2/FZD10/GPC3/LEF1/MAGEA3/MT3/PCSK1N/PI15/PKMYT1/PPP1R14C/PPP1R14D/PPP1R1B/PTTG1/SERPINI2/SFN/SPINK1/SPINK5/SPOCD1/SPOCK1/TNNI3/ECM1/PZP	29	dowm
GO:0010770	positive regulation of cell morphogenesis involved in differentiation	11/978	151/16012	0.3172	0.907596	0.823315	CHODL/ITPKA/MAPT/MDK/NEFL/OLFM4/ROBO1/SHOX2/SLITRK1/WNT3A/CXCL12	11	dowm
GO:0070371	ERK1 and ERK2 cascade	20/978	290/16012	0.319133	0.90891	0.824507	APELA/C1QL4/CCL25/CCL26/EGF/FGF19/FGF4/GCG/HTR2C/IQGAP3/MT3/NOX4/PSCA/ROS1/ADRA1A/BMPER/CCL23/FGF23/FPR2/MARCO	20	dowm
GO:0001570	vasculogenesis	6/978	76/16012	0.319279	0.90891	0.824507	APELA/MYO18B/NKX2-5/TNNI3/GDF2/TBX20	6	dowm
GO:1903313	positive regulation of mRNA metabolic process	6/978	76/16012	0.319279	0.90891	0.824507	CCNB1/CELF3/HMX2/NANOS1/RBM24/TRIM71	6	dowm
GO:0003073	regulation of systemic arterial blood pressure	7/978	91/16012	0.32061	0.90891	0.824507	ADAMTS16/KLK2/KLK3/OR51E2/SLC2A5/TNNI3/ADRA1A	7	dowm
GO:0051668	localization within membrane	7/978	91/16012	0.32061	0.90891	0.824507	CACNG4/GRIK2/LHFPL4/NLGN1/REEP2/SLC7A11/THY1	7	dowm
GO:1901216	positive regulation of neuron death	7/978	91/16012	0.32061	0.90891	0.824507	DKK1/GRIK2/MAPT/MYBL2/NQO1/EGR1/FOS	7	dowm
GO:0006953	acute-phase response	4/978	47/16012	0.322765	0.90891	0.824507	CNR1/REG3A/REG3G/HAMP	4	dowm
GO:0008089	anterograde axonal transport	4/978	47/16012	0.322765	0.90891	0.824507	KIF1A/KIF4A/KIF5A/NEFL	4	dowm
GO:0010718	positive regulation of epithelial to mesenchymal transition	4/978	47/16012	0.322765	0.90891	0.824507	ALX1/BMP7/LEF1/MDK	4	dowm
GO:0042398	cellular modified amino acid biosynthetic process	4/978	47/16012	0.322765	0.90891	0.824507	CKMT1A/CKMT1B/CKMT2/SLC7A11	4	dowm
GO:0045744	negative regulation of G protein-coupled receptor signaling pathway	4/978	47/16012	0.322765	0.90891	0.824507	APELA/APLN/APLP1/MRAP2	4	dowm
GO:0002043	blood vessel endothelial cell proliferation involved in sprouting angiogenesis	2/978	19/16012	0.324839	0.90891	0.824507	APELA/BMPER	2	dowm
GO:0002544	chronic inflammatory response	2/978	19/16012	0.324839	0.90891	0.824507	CYP19A1/PTGES	2	dowm
GO:0007130	synaptonemal complex assembly	2/978	19/16012	0.324839	0.90891	0.824507	TEX11/TRIP13	2	dowm
GO:0007625	grooming behavior	2/978	19/16012	0.324839	0.90891	0.824507	CNTNAP4/HOXB8	2	dowm
GO:0010310	regulation of hydrogen peroxide metabolic process	2/978	19/16012	0.324839	0.90891	0.824507	DUOXA2/MT3	2	dowm
GO:0010804	negative regulation of tumor necrosis factor-mediated signaling pathway	2/978	19/16012	0.324839	0.90891	0.824507	PYDC1/TRAIP	2	dowm
GO:0015669	gas transport	2/978	19/16012	0.324839	0.90891	0.824507	AQP5/HBE1	2	dowm
GO:0016048	detection of temperature stimulus	2/978	19/16012	0.324839	0.90891	0.824507	DRGX/CXCL12	2	dowm
GO:0016082	synaptic vesicle priming	2/978	19/16012	0.324839	0.90891	0.824507	ERC2/UNC13A	2	dowm
GO:0023019	signal transduction involved in regulation of gene expression	2/978	19/16012	0.324839	0.90891	0.824507	DAND5/GSC	2	dowm
GO:0032026	response to magnesium ion	2/978	19/16012	0.324839	0.90891	0.824507	KCNC2/FGF23	2	dowm
GO:0032930	positive regulation of superoxide anion generation	2/978	19/16012	0.324839	0.90891	0.824507	MAPT/FPR2	2	dowm
GO:0048486	parasympathetic nervous system development	2/978	19/16012	0.324839	0.90891	0.824507	SIX1/EGR2	2	dowm
GO:0060457	negative regulation of digestive system process	2/978	19/16012	0.324839	0.90891	0.824507	WNK4/HAMP	2	dowm
GO:0060575	intestinal epithelial cell differentiation	2/978	19/16012	0.324839	0.90891	0.824507	NKX3-2/SPDEF	2	dowm
GO:0070989	oxidative demethylation	2/978	19/16012	0.324839	0.90891	0.824507	CYP1A2/CYP2C8	2	dowm
GO:0086014	atrial cardiac muscle cell action potential	2/978	19/16012	0.324839	0.90891	0.824507	KCNE5/KCNN2	2	dowm
GO:0086026	atrial cardiac muscle cell to AV node cell signaling	2/978	19/16012	0.324839	0.90891	0.824507	KCNE5/KCNN2	2	dowm
GO:0086066	atrial cardiac muscle cell to AV node cell communication	2/978	19/16012	0.324839	0.90891	0.824507	KCNE5/KCNN2	2	dowm
GO:0098698	postsynaptic specialization assembly	2/978	19/16012	0.324839	0.90891	0.824507	GAP43/NLGN1	2	dowm
GO:0101023	vascular endothelial cell proliferation	2/978	19/16012	0.324839	0.90891	0.824507	APLN/MDK	2	dowm
GO:1903798	regulation of production of miRNAs involved in gene silencing by miRNA	2/978	19/16012	0.324839	0.90891	0.824507	LIN28A/MYCN	2	dowm
GO:1905523	positive regulation of macrophage migration	2/978	19/16012	0.324839	0.90891	0.824507	CXCL17/MDK	2	dowm
GO:1905562	regulation of vascular endothelial cell proliferation	2/978	19/16012	0.324839	0.90891	0.824507	APLN/MDK	2	dowm
GO:2000727	positive regulation of cardiac muscle cell differentiation	2/978	19/16012	0.324839	0.90891	0.824507	WNT3A/HAMP	2	dowm
GO:0035296	regulation of tube diameter	10/978	137/16012	0.326891	0.909331	0.824889	ADRA2C/APLN/CHGA/COMP/HTR1D/MTNR1B/NTS/UTS2R/ADRA1A/DBH	10	dowm
GO:0097746	regulation of blood vessel diameter	10/978	137/16012	0.326891	0.909331	0.824889	ADRA2C/APLN/CHGA/COMP/HTR1D/MTNR1B/NTS/UTS2R/ADRA1A/DBH	10	dowm
GO:0006536	glutamate metabolic process	3/978	33/16012	0.327583	0.909331	0.824889	GAD1/SLC7A11/AADAT	3	dowm
GO:0030851	granulocyte differentiation	3/978	33/16012	0.327583	0.909331	0.824889	LEF1/TESC/CSF3	3	dowm
GO:0038084	vascular endothelial growth factor signaling pathway	3/978	33/16012	0.327583	0.909331	0.824889	PTP4A3/ROBO1/CCBE1	3	dowm
GO:0042339	keratan sulfate metabolic process	3/978	33/16012	0.327583	0.909331	0.824889	ACAN/CHST5/CHST6	3	dowm
GO:0048536	spleen development	3/978	33/16012	0.327583	0.909331	0.824889	NKX2-5/NKX3-2/PITX2	3	dowm
GO:0051154	negative regulation of striated muscle cell differentiation	3/978	33/16012	0.327583	0.909331	0.824889	DKK1/G6PD/NKX2-5	3	dowm
GO:0055090	acylglycerol homeostasis	3/978	33/16012	0.327583	0.909331	0.824889	C1QTNF3/GIP/CETP	3	dowm
GO:0070328	triglyceride homeostasis	3/978	33/16012	0.327583	0.909331	0.824889	C1QTNF3/GIP/CETP	3	dowm
GO:0090322	regulation of superoxide metabolic process	3/978	33/16012	0.327583	0.909331	0.824889	BMP7/MAPT/FPR2	3	dowm
GO:1904031	positive regulation of cyclin-dependent protein kinase activity	3/978	33/16012	0.327583	0.909331	0.824889	CCNB1/CDC6/CDK5R2	3	dowm
GO:2000273	positive regulation of signaling receptor activity	3/978	33/16012	0.327583	0.909331	0.824889	ADRA2C/CACNG4/EGF	3	dowm
GO:0045453	bone resorption	5/978	62/16012	0.328113	0.909696	0.82522	CALCA/CLDN18/NOX4/SPP1/PTH1R	5	dowm
GO:0060761	negative regulation of response to cytokine stimulus	5/978	62/16012	0.328113	0.909696	0.82522	MMP12/PYDC1/ROBO1/TRAIP/ECM1	5	dowm
GO:0052547	regulation of peptidase activity	28/978	417/16012	0.328475	0.910146	0.825628	BIRC5/CARD18/COL7A1/CSN2/CST1/CST2/CST4/GPC3/GRIN1/GRIN2A/LEF1/MAGEA3/MAPT/MT3/PCSK1N/PI15/PTTG1/ROBO1/SERPINI2/SFN/SOX2/SPINK1/SPINK5/SPOCK1/WNT3A/ECM1/PZP/RFPL1	28	dowm
GO:2000243	positive regulation of reproductive process	6/978	77/16012	0.330231	0.914456	0.829538	APELA/AURKA/CDC25C/PRDM7/PRDM9/TACR1	6	dowm
GO:0030178	negative regulation of Wnt signaling pathway	14/978	199/16012	0.33135	0.916997	0.831843	CTHRC1/DKK1/DKK4/GPC3/GSC/MDK/NKD1/NKX2-5/SFRP4/SIX3/SOSTDC1/SOX2/WIF1/EGR1	14	dowm
GO:0007204	positive regulation of cytosolic calcium ion concentration	21/978	308/16012	0.332313	0.919103	0.833754	ADCY8/BDKRB1/CALCA/CCKBR/CCR3/CEMIP/CNR1/FAM155B/GLP1R/GPR35/GRIN1/GRIN2A/HTR2C/P2RY4/TACR1/THY1/ADRA1A/DHRS7C/FPR2/PROK2/PTH1R	21	dowm
GO:1901888	regulation of cell junction assembly	13/978	184/16012	0.334366	0.924222	0.838397	DKK1/GAP43/GRIN1/LHFPL4/NLGN1/SIX1/SIX4/SLITRK1/THY1/WNT3A/LRRN3/SLITRK3/SLITRK6	13	dowm
GO:0035150	regulation of tube size	10/978	138/16012	0.335043	0.92553	0.839583	ADRA2C/APLN/CHGA/COMP/HTR1D/MTNR1B/NTS/UTS2R/ADRA1A/DBH	10	dowm
GO:0046850	regulation of bone remodeling	4/978	48/16012	0.336883	0.928925	0.842663	CALCA/CLDN18/MDK/SPP1	4	dowm
GO:0048146	positive regulation of fibroblast proliferation	4/978	48/16012	0.336883	0.928925	0.842663	CCNA2/CCNB1/CDC6/E2F1	4	dowm
GO:0051972	regulation of telomerase activity	4/978	48/16012	0.336883	0.928925	0.842663	AURKB/CERS1/NEK2/PIF1	4	dowm
GO:0021782	glial cell development	8/978	108/16012	0.339218	0.934234	0.84748	MAPT/MDK/MT3/NKX2-2/POU3F2/SOX11/FPR2/MAG	8	dowm
GO:0061387	regulation of extent of cell growth	8/978	108/16012	0.339218	0.934234	0.84748	DCC/FSTL4/MAPT/MT3/SPP1/WNT3A/CXCL12/MAG	8	dowm
GO:0030307	positive regulation of cell growth	11/978	154/16012	0.340337	0.93623	0.84929	LEF1/MAPT/REG1A/RIMS2/RNF157/SFN/SYT3/UNC13A/WNT3A/CXCL12/HAMP	11	dowm
GO:0072091	regulation of stem cell proliferation	5/978	63/16012	0.340395	0.93623	0.84929	ASPM/HMGA2/SIX3/SOX11/TERT	5	dowm
GO:0098869	cellular oxidant detoxification	7/978	93/16012	0.340638	0.93623	0.84929	BMP7/DUOX2/HBE1/LOXHD1/MT3/NQO1/PXDNL	7	dowm
GO:0002088	lens development in camera-type eye	6/978	78/16012	0.34123	0.93623	0.84929	BFSP2/CRYBA2/SIX3/SLC7A11/SOX11/SLITRK6	6	dowm
GO:0014812	muscle cell migration	6/978	78/16012	0.34123	0.93623	0.84929	MDK/NOX4/SIX1/SIX4/TERT/THBS4	6	dowm
GO:0021954	central nervous system neuron development	6/978	78/16012	0.34123	0.93623	0.84929	ARX/DCC/GBX2/MAPT/NANOS1/ROBO1	6	dowm
GO:0001894	tissue homeostasis	15/978	216/16012	0.341381	0.93623	0.84929	CALCA/CLDN18/COL2A1/CST4/MUC13/NANOS1/NOX4/PIP/RHO/SCX/SPP1/USH1C/USH1G/VSIG1/PTH1R	15	dowm
GO:0001678	cellular glucose homeostasis	10/978	139/16012	0.343231	0.940737	0.853379	ADCY8/BRSK2/EPHA5/GCG/GHRHR/GJB6/LIN28A/NOX4/RFX6/STAR	10	dowm
GO:0010765	positive regulation of sodium ion transport	3/978	34/16012	0.344654	0.942086	0.854603	NKX2-5/TESC/WNK4	3	dowm
GO:1901030	positive regulation of mitochondrial outer membrane permeabilization involved in apoptotic signaling pathway	3/978	34/16012	0.344654	0.942086	0.854603	E2F1/SFN/TP73	3	dowm
GO:1905332	positive regulation of morphogenesis of an epithelium	3/978	34/16012	0.344654	0.942086	0.854603	MDK/SIX1/SIX4	3	dowm
GO:0002687	positive regulation of leukocyte migration	9/978	124/16012	0.345994	0.942086	0.854603	BDKRB1/CXCL17/MDK/PLVAP/THBS4/THY1/CXCL12/CXCL14/FPR2	9	dowm
GO:0002029	desensitization of G protein-coupled receptor signaling pathway	2/978	20/16012	0.34765	0.942086	0.854603	APELA/APLN	2	dowm
GO:0002089	lens morphogenesis in camera-type eye	2/978	20/16012	0.34765	0.942086	0.854603	SIX3/SOX11	2	dowm
GO:0003323	type B pancreatic cell development	2/978	20/16012	0.34765	0.942086	0.854603	INSM1/NKX2-2	2	dowm
GO:0008356	asymmetric cell division	2/978	20/16012	0.34765	0.942086	0.854603	ASPM/STRA8	2	dowm
GO:0009190	cyclic nucleotide biosynthetic process	2/978	20/16012	0.34765	0.942086	0.854603	ADCY8/GUCY2C	2	dowm
GO:0022401	negative adaptation of signaling pathway	2/978	20/16012	0.34765	0.942086	0.854603	APELA/APLN	2	dowm
GO:0034104	negative regulation of tissue remodeling	2/978	20/16012	0.34765	0.942086	0.854603	CALCA/CLDN18	2	dowm
GO:0043046	DNA methylation involved in gamete generation	2/978	20/16012	0.34765	0.942086	0.854603	MAEL/TDRD5	2	dowm
GO:0044342	type B pancreatic cell proliferation	2/978	20/16012	0.34765	0.942086	0.854603	REG1A/WNT3A	2	dowm
GO:0048026	positive regulation of mRNA splicing, via spliceosome	2/978	20/16012	0.34765	0.942086	0.854603	CELF3/HMX2	2	dowm
GO:0052652	cyclic purine nucleotide metabolic process	2/978	20/16012	0.34765	0.942086	0.854603	ADCY8/GUCY2C	2	dowm
GO:0060039	pericardium development	2/978	20/16012	0.34765	0.942086	0.854603	BMP7/TBX20	2	dowm
GO:0060602	branch elongation of an epithelium	2/978	20/16012	0.34765	0.942086	0.854603	SIX1/SIX4	2	dowm
GO:0090280	positive regulation of calcium ion import	2/978	20/16012	0.34765	0.942086	0.854603	GCG/CXCL12	2	dowm
GO:1901223	negative regulation of NIK/NF-kappaB signaling	2/978	20/16012	0.34765	0.942086	0.854603	BMP7/C1QTNF3	2	dowm
GO:0007565	female pregnancy	13/978	186/16012	0.348533	0.943246	0.855655	ADRA2C/APELA/CALCA/CNR1/CTSV/GIP/SCGB1A1/SPP1/TAC3/CRHBP/FOS/FOSB/PZP	13	dowm
GO:0010927	cellular component assembly involved in morphogenesis	8/978	109/16012	0.348537	0.943246	0.855655	ACTN2/CAPN9/MYBPC1/NEB/NKX2-5/SIX4/TNNT1/BMP10	8	dowm
GO:0046677	response to antibiotic	21/978	311/16012	0.348699	0.943246	0.855655	ADCY8/CDK1/CLDN18/CNR1/G6PD/GRIN1/GRIN2A/HTR3A/KCNC2/LCN2/NEFL/NQO1/PLA2G4F/SCGB1A1/SLC6A3/STAR/CRHBP/CSF3/DBH/EGR1/HAMP	21	dowm
GO:0022604	regulation of cell morphogenesis	31/978	469/16012	0.349716	0.945437	0.857642	BRSK2/CHODL/CHRNA3/COCH/DCC/FSTL4/GRIN1/ITPKA/MAPT/MDK/MT3/NEFL/NLGN1/OLFM4/POU3F2/REG1A/RIMS2/RNF157/ROBO1/SHOX2/SLITRK1/SPP1/SPTA1/STRIP2/SYT3/THY1/TLX2/UNC13A/WNT3A/CXCL12/MAG	31	dowm
GO:0008593	regulation of Notch signaling pathway	7/978	94/16012	0.350713	0.946164	0.858302	BMP7/DLK1/DLX1/DLX2/EGF/MAGEA1/ROBO1	7	dowm
GO:0048709	oligodendrocyte differentiation	7/978	94/16012	0.350713	0.946164	0.858302	DLX1/DLX2/MDK/NKX2-2/SOX11/TP73/MAG	7	dowm
GO:0031638	zymogen activation	4/978	49/16012	0.351023	0.946164	0.858302	CUZD1/GRIN2A/KLK2/KLK3	4	dowm
GO:0098900	regulation of action potential	4/978	49/16012	0.351023	0.946164	0.858302	CNR1/GPR35/MTNR1B/ADRA1A	4	dowm
GO:0099518	vesicle cytoskeletal trafficking	4/978	49/16012	0.351023	0.946164	0.858302	DYNC1I1/KIF1A/KIF23/KIF5A	4	dowm
GO:0051099	positive regulation of binding	12/978	171/16012	0.352205	0.947105	0.859156	CDCA5/CDT1/CTHRC1/EBF2/EGF/GCG/HMGA2/HOXA3/SPTA1/TERT/WNT3A/CSF3	12	dowm
GO:0065004	protein-DNA complex assembly	12/978	171/16012	0.352205	0.947105	0.859156	ASF1B/CDC45/CDT1/CENPA/CENPE/CENPF/CENPI/CENPK/CENPM/CENPW/CHAF1B/HJURP	12	dowm
GO:0003333	amino acid transmembrane transport	6/978	79/16012	0.352265	0.947105	0.859156	SLC38A8/SLC6A14/SLC6A15/SLC6A7/SLC7A10/SLC7A11	6	dowm
GO:0048145	regulation of fibroblast proliferation	6/978	79/16012	0.352265	0.947105	0.859156	C1QL4/CCNA2/CCNB1/CDC6/E2F1/DACH1	6	dowm
GO:0050918	positive chemotaxis	5/978	64/16012	0.352708	0.947105	0.859156	SCG2/COLEC10/CXCL12/FPR2/NTF3	5	dowm
GO:2000779	regulation of double-strand break repair	5/978	64/16012	0.352708	0.947105	0.859156	FMN2/FOXM1/HMGA2/PARPBP/POLQ	5	dowm
GO:0031346	positive regulation of cell projection organization	24/978	359/16012	0.352827	0.947105	0.859156	ANLN/ATP8A2/BMP7/CHODL/CNR1/EPS8L3/ITPKA/LCN2/MAPT/MDK/MNS1/NEFL/NLGN1/REG1A/RIMS2/RNF157/ROBO1/SHOX2/SLITRK1/SYT3/UNC13A/WNT3A/CXCL12/GPM6A	24	dowm
GO:0002685	regulation of leukocyte migration	13/978	187/16012	0.355658	0.954143	0.865539	AIRE/BDKRB1/CCL25/CXCL17/CYP19A1/MDK/PLVAP/THBS4/THY1/CXCL12/CXCL14/ECM1/FPR2	13	dowm
GO:0051480	regulation of cytosolic calcium ion concentration	23/978	344/16012	0.356846	0.956768	0.867921	ADCY8/BDKRB1/CALCA/CCKBR/CCR3/CEMIP/CNR1/FAM155B/GLP1R/GPR35/GRIN1/GRIN2A/GRM5/HTR2C/MTNR1B/P2RY4/TACR1/THY1/ADRA1A/DHRS7C/FPR2/PROK2/PTH1R	23	dowm
GO:0048863	stem cell differentiation	17/978	250/16012	0.359056	0.962127	0.872782	ALX1/BMP7/FGF19/GBX2/GSC/HMGA2/LIN28A/LMO1/NKX2-5/PITX2/RBM24/SIX3/SOX11/SOX21/TP73/WNT3A/GPM6A	17	dowm
GO:0048515	spermatid differentiation	10/978	141/16012	0.359702	0.962945	0.873524	CABYR/OCA2/PAEP/RNF17/SLC26A6/SPAG6/SPINK1/TDRD5/TNP1/TRIP13	10	dowm
GO:0051604	protein maturation	18/978	266/16012	0.360909	0.962945	0.873524	CARD18/COMP/CTSE/CUZD1/DUOXA2/GRIN2A/KLK13/KLK2/KLK3/MAGEA3/NAA11/PCSK1/PCSK1N/TESC/TNP1/ADAMTS13/CCBE1/PCSK2	18	dowm
GO:0048608	reproductive structure development	28/978	424/16012	0.361442	0.962945	0.873524	AFP/ALOX15B/APELA/ASPM/BMP7/CTSV/CYP19A1/E2F7/E2F8/GCM1/HOXA10/HOXA11/HOXA9/HOXB13/INHA/KIF18A/LEF1/LHX3/NR0B1/PSAPL1/SCX/SIX4/SPP1/STAR/STRA6/TEX11/TEX19/AMHR2	28	dowm
GO:0000578	embryonic axis specification	3/978	35/16012	0.361685	0.962945	0.873524	HOXD8/RIPPLY2/TDRD5	3	dowm
GO:0003203	endocardial cushion morphogenesis	3/978	35/16012	0.361685	0.962945	0.873524	BMP7/ROBO1/TBX20	3	dowm
GO:0015695	organic cation transport	3/978	35/16012	0.361685	0.962945	0.873524	CHRNA3/SLC6A8/SLC25A47	3	dowm
GO:0048246	macrophage chemotaxis	3/978	35/16012	0.361685	0.962945	0.873524	CXCL17/CYP19A1/MDK	3	dowm
GO:0050832	defense response to fungus	3/978	35/16012	0.361685	0.962945	0.873524	CHGA/HAMP/S100A12	3	dowm
GO:0051193	regulation of cofactor metabolic process	3/978	35/16012	0.361685	0.962945	0.873524	DUOXA2/MT3/SLC7A11	3	dowm
GO:0061756	leukocyte adhesion to vascular endothelial cell	3/978	35/16012	0.361685	0.962945	0.873524	CCL25/MDK/CXCL12	3	dowm
GO:1905521	regulation of macrophage migration	3/978	35/16012	0.361685	0.962945	0.873524	CXCL17/CYP19A1/MDK	3	dowm
GO:0048871	multicellular organismal homeostasis	31/978	472/16012	0.363235	0.965623	0.875954	ADCY8/APLN/BPIFA1/CALCA/CLDN18/CNR1/COL2A1/CST4/DIO2/EBF2/FABP4/HOXC10/LCN2/MRAP2/MUC13/NANOS1/NOX4/PIP/PTH2R/RHO/SCX/SFN/SLN/SPP1/USH1C/USH1G/VSIG1/DBH/EGR1/HAMP/PTH1R	31	dowm
GO:0014032	neural crest cell development	6/978	80/16012	0.363327	0.965623	0.875954	ALX1/BMP7/FGF19/GBX2/PITX2/SOX11	6	dowm
GO:0048144	fibroblast proliferation	6/978	80/16012	0.363327	0.965623	0.875954	C1QL4/CCNA2/CCNB1/CDC6/E2F1/DACH1	6	dowm
GO:0040014	regulation of multicellular organism growth	5/978	65/16012	0.365042	0.968818	0.878852	ATP8A2/FOXS1/GHRHR/POU3F2/SLC6A3	5	dowm
GO:0086002	cardiac muscle cell action potential involved in contraction	4/978	50/16012	0.365167	0.968818	0.878852	KCNE5/KCNH2/SCN1A/KCNN2	4	dowm
GO:2000677	regulation of transcription regulatory region DNA binding	4/978	50/16012	0.365167	0.968818	0.878852	ANKRD33/HMGA2/SOX11/WNT3A	4	dowm
GO:0060326	cell chemotaxis	19/978	283/16012	0.368389	0.97142	0.881212	CALCA/CCL25/CCL26/CCR3/CHGA/CXCL17/CXCL5/CYP19A1/FGF4/HOXB9/LEF1/MDK/SCG2/THBS4/CCL23/CXCL12/CXCL14/FPR2/S100A12	19	dowm
GO:0006925	inflammatory cell apoptotic process	2/978	21/16012	0.370197	0.97142	0.881212	CDKN2A/SLC7A11	2	dowm
GO:0009404	toxin metabolic process	2/978	21/16012	0.370197	0.97142	0.881212	STAR/CYP1A2	2	dowm
GO:0010954	positive regulation of protein processing	2/978	21/16012	0.370197	0.97142	0.881212	TNP1/CCBE1	2	dowm
GO:0015874	norepinephrine transport	2/978	21/16012	0.370197	0.97142	0.881212	ADRA2C/SLC6A2	2	dowm
GO:0023058	adaptation of signaling pathway	2/978	21/16012	0.370197	0.97142	0.881212	APELA/APLN	2	dowm
GO:0033688	regulation of osteoblast proliferation	2/978	21/16012	0.370197	0.97142	0.881212	CTHRC1/NELL1	2	dowm
GO:0035561	regulation of chromatin binding	2/978	21/16012	0.370197	0.97142	0.881212	CDT1/EBF2	2	dowm
GO:0045932	negative regulation of muscle contraction	2/978	21/16012	0.370197	0.97142	0.881212	ADRA2C/TNNT1	2	dowm
GO:0046827	positive regulation of protein export from nucleus	2/978	21/16012	0.370197	0.97142	0.881212	GTSE1/SFN	2	dowm
GO:0048485	sympathetic nervous system development	2/978	21/16012	0.370197	0.97142	0.881212	INSM1/SOX11	2	dowm
GO:0051000	positive regulation of nitric-oxide synthase activity	2/978	21/16012	0.370197	0.97142	0.881212	S100A1/TERT	2	dowm
GO:0061213	positive regulation of mesonephros development	2/978	21/16012	0.370197	0.97142	0.881212	SIX1/SIX4	2	dowm
GO:0071168	protein localization to chromatin	2/978	21/16012	0.370197	0.97142	0.881212	CDCA5/PLK1	2	dowm
GO:0071305	cellular response to vitamin D	2/978	21/16012	0.370197	0.97142	0.881212	PHEX/FGF23	2	dowm
GO:0072010	glomerular epithelium development	2/978	21/16012	0.370197	0.97142	0.881212	FOXJ1/NPHS1	2	dowm
GO:1901522	positive regulation of transcription from RNA polymerase II promoter involved in cellular response to chemical stimulus	2/978	21/16012	0.370197	0.97142	0.881212	DLX5/MT3	2	dowm
GO:1902307	positive regulation of sodium ion transmembrane transport	2/978	21/16012	0.370197	0.97142	0.881212	TESC/WNK4	2	dowm
GO:2000678	negative regulation of transcription regulatory region DNA binding	2/978	21/16012	0.370197	0.97142	0.881212	ANKRD33/SOX11	2	dowm
GO:0016049	cell growth	30/978	458/16012	0.371928	0.975401	0.884824	AURKA/BDKRB1/CDKN2A/DCC/EMX1/FSTL4/G6PD/GAL/GNG4/KIF14/LEF1/MAPT/MT3/NANOS1/REG1A/RIMS2/RNF157/ROS1/SFN/SPOCK1/SPP1/SYT3/UNC13A/WNT3A/ADRA1A/BMP10/CXCL12/GDF2/HAMP/MAG	30	dowm
GO:2000106	regulation of leukocyte apoptotic process	6/978	81/16012	0.374407	0.981337	0.890208	AURKB/CDKN2A/LGALS14/PIP/SLC7A11/CXCL12	6	dowm
GO:0061458	reproductive system development	28/978	427/16012	0.375794	0.983963	0.89259	AFP/ALOX15B/APELA/ASPM/BMP7/CTSV/CYP19A1/E2F7/E2F8/GCM1/HOXA10/HOXA11/HOXA9/HOXB13/INHA/KIF18A/LEF1/LHX3/NR0B1/PSAPL1/SCX/SIX4/SPP1/STAR/STRA6/TEX11/TEX19/AMHR2	28	dowm
GO:0051262	protein tetramerization	10/978	143/16012	0.376273	0.983963	0.89259	ACTN2/AQP10/AQP5/GRIN1/KCNC1/NLGN1/REG1A/RRM2/TGM3/TP73	10	dowm
GO:0001895	retina homeostasis	5/978	66/16012	0.377382	0.983963	0.89259	CST4/PIP/RHO/USH1C/USH1G	5	dowm
GO:0032413	negative regulation of ion transmembrane transporter activity	5/978	66/16012	0.377382	0.983963	0.89259	ACTN2/GPR35/KCNE5/MTNR1B/SLN	5	dowm
GO:0061371	determination of heart left/right asymmetry	5/978	66/16012	0.377382	0.983963	0.89259	DAND5/FOXH1/NKX2-5/WNT3A/TBX20	5	dowm
GO:0006040	amino sugar metabolic process	3/978	36/16012	0.378646	0.983963	0.89259	B4GALNT2/CHST5/CHST6	3	dowm
GO:0010470	regulation of gastrulation	3/978	36/16012	0.378646	0.983963	0.89259	DKK1/SCX/WNT3A	3	dowm
GO:0010656	negative regulation of muscle cell apoptotic process	3/978	36/16012	0.378646	0.983963	0.89259	BMP7/MDK/NKX2-5	3	dowm
GO:0010662	regulation of striated muscle cell apoptotic process	3/978	36/16012	0.378646	0.983963	0.89259	BMP7/MDK/NKX2-5	3	dowm
GO:0014037	Schwann cell differentiation	3/978	36/16012	0.378646	0.983963	0.89259	CDK1/POU3F2/EGR2	3	dowm
GO:0014911	positive regulation of smooth muscle cell migration	3/978	36/16012	0.378646	0.983963	0.89259	MDK/NOX4/TERT	3	dowm
GO:0071542	dopaminergic neuron differentiation	3/978	36/16012	0.378646	0.983963	0.89259	DKK1/EN1/WNT3A	3	dowm
GO:0099622	cardiac muscle cell membrane repolarization	3/978	36/16012	0.378646	0.983963	0.89259	KCNE5/KCNH2/KCNN2	3	dowm
GO:1901099	negative regulation of signal transduction in absence of ligand	3/978	36/16012	0.378646	0.983963	0.89259	COL2A1/EYA1/TERT	3	dowm
GO:2001240	negative regulation of extrinsic apoptotic signaling pathway in absence of ligand	3/978	36/16012	0.378646	0.983963	0.89259	COL2A1/EYA1/TERT	3	dowm
GO:0003179	heart valve morphogenesis	4/978	51/16012	0.379295	0.985086	0.893609	ROBO1/SCX/STRA6/TBX20	4	dowm
GO:0120162	positive regulation of cold-induced thermogenesis	7/978	97/16012	0.381091	0.989187	0.89733	DIO2/EBF2/FABP4/LCN2/PTH2R/SLN/DBH	7	dowm
GO:0009314	response to radiation	28/978	429/16012	0.385421	0.999858	0.90701	ATP8A2/AURKB/CERS1/DTL/EYA1/GJA10/GNGT1/GRIN1/GRIN2A/HMGA2/KCNC1/KCNC2/NOX4/OPN4/PBK/PPP1R1B/RAD54L/RGS9BP/RHO/SLC7A11/STAR/TICRR/XRCC2/CXCL12/DBH/EGR1/FOS/HAMP	28	dowm
GO:1904375	regulation of protein localization to cell periphery	8/978	113/16012	0.386075	1	0.907138	AGR2/LYPD1/MISP/MRAP2/PLK1/SAPCD2/STAC2/WNT3A	8	dowm
GO:0031960	response to corticosteroid	11/978	160/16012	0.387406	1	0.907138	ALDH3A1/CTSV/GHRHR/MDK/NEFL/SCGB1A1/SSTR3/SSTR5/STAR/FOS/FOSB	11	dowm
GO:0010657	muscle cell apoptotic process	5/978	67/16012	0.389717	1	0.907138	BMP7/CDKN2A/GNGT1/MDK/NKX2-5	5	dowm
GO:0042246	tissue regeneration	5/978	67/16012	0.389717	1	0.907138	CCNB1/EPPK1/GAP43/MDK/SOX2	5	dowm
GO:0086001	cardiac muscle cell action potential	5/978	67/16012	0.389717	1	0.907138	HCN2/KCNE5/KCNH2/SCN1A/KCNN2	5	dowm
GO:0032368	regulation of lipid transport	7/978	98/16012	0.391245	1	0.907138	ATP8A2/CYP19A1/EGF/GAL/SPP1/CETP/LRAT	7	dowm
GO:1904019	epithelial cell apoptotic process	7/978	98/16012	0.391245	1	0.907138	E2F1/E2F2/MDK/SCG2/SFRP4/SIX3/TERT	7	dowm
GO:0010667	negative regulation of cardiac muscle cell apoptotic process	2/978	22/16012	0.392425	1	0.907138	MDK/NKX2-5	2	dowm
GO:0010842	retina layer formation	2/978	22/16012	0.392425	1	0.907138	ATP8A2/PTF1A	2	dowm
GO:0016338	calcium-independent cell-cell adhesion via plasma membrane cell-adhesion molecules	2/978	22/16012	0.392425	1	0.907138	CLDN18/CLDN19	2	dowm
GO:0021680	cerebellar Purkinje cell layer development	2/978	22/16012	0.392425	1	0.907138	KIF14/SEZ6	2	dowm
GO:0021854	hypothalamus development	2/978	22/16012	0.392425	1	0.907138	NR0B1/POU3F2	2	dowm
GO:0032928	regulation of superoxide anion generation	2/978	22/16012	0.392425	1	0.907138	MAPT/FPR2	2	dowm
GO:0033233	regulation of protein sumoylation	2/978	22/16012	0.392425	1	0.907138	RASD2/EGR1	2	dowm
GO:0033622	integrin activation	2/978	22/16012	0.392425	1	0.907138	KIF14/CXCL12	2	dowm
GO:0034472	snRNA 3'-end processing	2/978	22/16012	0.392425	1	0.907138	CT45A10/SAGE1	2	dowm
GO:0044458	motile cilium assembly	2/978	22/16012	0.392425	1	0.907138	FOXJ1/MCIDAS	2	dowm
GO:0051354	negative regulation of oxidoreductase activity	2/978	22/16012	0.392425	1	0.907138	CNR1/MT3	2	dowm
GO:0060307	regulation of ventricular cardiac muscle cell membrane repolarization	2/978	22/16012	0.392425	1	0.907138	KCNE5/KCNH2	2	dowm
GO:0062149	NA	2/978	22/16012	0.392425	1	0.907138	SCN1A/CXCL12	2	dowm
GO:0070841	inclusion body assembly	2/978	22/16012	0.392425	1	0.907138	MAPT/UBD	2	dowm
GO:1901071	glucosamine-containing compound metabolic process	2/978	22/16012	0.392425	1	0.907138	CHST5/CHST6	2	dowm
GO:1903077	negative regulation of protein localization to plasma membrane	2/978	22/16012	0.392425	1	0.907138	LYPD1/MRAP2	2	dowm
GO:0060041	retina development in camera-type eye	10/978	145/16012	0.392913	1	0.907138	ATP8A2/DLX1/DLX2/PTF1A/RHO/SIX3/THY1/USH1C/VAX2/GPM6A	10	dowm
GO:0002011	morphogenesis of an epithelial sheet	4/978	52/16012	0.39339	1	0.907138	BMP7/MMP12/SOX11/TBX20	4	dowm
GO:0006998	nuclear envelope organization	4/978	52/16012	0.39339	1	0.907138	CCNB1/CCNB2/CDK1/PLK1	4	dowm
GO:0070206	protein trimerization	4/978	52/16012	0.39339	1	0.907138	ASIC1/C1QTNF3/LCN2/ITLN1	4	dowm
GO:0007190	activation of adenylate cyclase activity	3/978	37/16012	0.395509	1	0.907138	ADCY8/GHRHR/GLP1R	3	dowm
GO:0010659	cardiac muscle cell apoptotic process	3/978	37/16012	0.395509	1	0.907138	GNGT1/MDK/NKX2-5	3	dowm
GO:0030501	positive regulation of bone mineralization	3/978	37/16012	0.395509	1	0.907138	BMP7/NELL1/OSR2	3	dowm
GO:0042417	dopamine metabolic process	3/978	37/16012	0.395509	1	0.907138	GRIN2A/SLC6A3/DBH	3	dowm
GO:0045494	photoreceptor cell maintenance	3/978	37/16012	0.395509	1	0.907138	RHO/USH1C/USH1G	3	dowm
GO:0070296	sarcoplasmic reticulum calcium ion transport	3/978	37/16012	0.395509	1	0.907138	CACNG1/SLN/DHRS7C	3	dowm
GO:1905314	semi-lunar valve development	3/978	37/16012	0.395509	1	0.907138	ROBO1/STRA6/TBX20	3	dowm
GO:0051149	positive regulation of muscle cell differentiation	6/978	83/16012	0.396582	1	0.907138	CTNNA2/RBM24/SHOX2/WNT3A/BMP10/HAMP	6	dowm
GO:0043393	regulation of protein binding	14/978	209/16012	0.400116	1	0.907138	AURKA/AURKB/CARD18/CTHRC1/DKK1/GCG/HOXA3/LEF1/PLK1/SPTA1/TERT/WNT3A/CCL23/CSF3	14	dowm
GO:0008037	cell recognition	10/978	146/16012	0.401249	1	0.907138	CELSR3/CNR1/GAP43/KCNU1/NTM/PAEP/ROBO1/CLEC4M/FCN2/FCN3	10	dowm
GO:0050773	regulation of dendrite development	10/978	146/16012	0.401249	1	0.907138	BMP7/CDC20/CHRNA3/DCC/FSTL4/GRIN1/ITPKA/NLGN1/SEZ6/TLX2	10	dowm
GO:0030593	neutrophil chemotaxis	7/978	99/16012	0.401401	1	0.907138	CCL25/CCL26/CXCL5/MDK/THBS4/CCL23/S100A12	7	dowm
GO:0051053	negative regulation of DNA metabolic process	7/978	99/16012	0.401401	1	0.907138	CERS1/HMGA2/PARPBP/PIF1/POLQ/DACH1/GDF2	7	dowm
GO:0014015	positive regulation of gliogenesis	5/978	68/16012	0.402034	1	0.907138	E2F1/MDK/NKX2-2/TP73/MAG	5	dowm
GO:0030279	negative regulation of ossification	5/978	68/16012	0.402034	1	0.907138	DKK1/GDF10/MDK/ECM1/FGF23	5	dowm
GO:0043900	regulation of multi-organism process	5/978	68/16012	0.402034	1	0.907138	APELA/AURKA/CNR1/PAEP/SPINK1	5	dowm
GO:0070372	regulation of ERK1 and ERK2 cascade	18/978	273/16012	0.403316	1	0.907138	APELA/C1QL4/CCL25/CCL26/FGF19/FGF4/GCG/HTR2C/MT3/NOX4/PSCA/ROS1/ADRA1A/BMPER/CCL23/FGF23/FPR2/MARCO	18	dowm
GO:0032535	regulation of cellular component size	23/978	353/16012	0.404773	1	0.907138	ACTN2/ARHGAP40/BAIAP2L2/CCL26/CTNNA2/DCC/FMN2/FSTL4/IQGAP3/MAPT/MT3/NEB/NEFL/NPHS1/RAB3B/SLC12A1/SPP1/SPTA1/USH1C/WNT3A/CSF3/CXCL12/MAG	23	dowm
GO:0006302	double-strand break repair	14/978	210/16012	0.407079	1	0.907138	CCDC155/CDC45/CDCA5/EME1/EYA1/FMN2/FOXM1/HMGA2/PARPBP/POLQ/RAD54L/RECQL4/TRIP13/XRCC2	14	dowm
GO:0035904	aorta development	4/978	53/16012	0.407435	1	0.907138	EYA1/FOXH1/ROBO1/SIX1	4	dowm
GO:0046164	alcohol catabolic process	4/978	53/16012	0.407435	1	0.907138	AKR1B10/CEL/MIOX/MT3	4	dowm
GO:0046324	regulation of glucose import	4/978	53/16012	0.407435	1	0.907138	FGF19/GPC3/TERT/ITLN1	4	dowm
GO:0002028	regulation of sodium ion transport	6/978	84/16012	0.407661	1	0.907138	BPIFA1/FXYD3/NKAIN4/NKX2-5/TESC/WNK4	6	dowm
GO:0002690	positive regulation of leukocyte chemotaxis	6/978	84/16012	0.407661	1	0.907138	CXCL17/MDK/THBS4/CXCL12/CXCL14/FPR2	6	dowm
GO:0014031	mesenchymal cell development	6/978	84/16012	0.407661	1	0.907138	ALX1/BMP7/FGF19/GBX2/PITX2/SOX11	6	dowm
GO:0043502	regulation of muscle adaptation	6/978	84/16012	0.407661	1	0.907138	G6PD/TNNC1/TNNT1/ADRA1A/BMP10/HAMP	6	dowm
GO:0048864	stem cell development	6/978	84/16012	0.407661	1	0.907138	ALX1/BMP7/FGF19/GBX2/PITX2/SOX11	6	dowm
GO:0000187	activation of MAPK activity	10/978	147/16012	0.409591	1	0.907138	CDK1/CXCL17/DUSP9/EGF/GRM4/IQGAP3/PROK1/TP73/NTF3/PROK2	10	dowm
GO:0007340	acrosome reaction	3/978	38/16012	0.412248	1	0.907138	PRND/SPINK1/SYT8	3	dowm
GO:0032350	regulation of hormone metabolic process	3/978	38/16012	0.412248	1	0.907138	DUOXA2/GAL/EGR1	3	dowm
GO:0048255	mRNA stabilization	3/978	38/16012	0.412248	1	0.907138	E2F1/IGF2BP1/RBM24	3	dowm
GO:0060416	response to growth hormone	3/978	38/16012	0.412248	1	0.907138	PHEX/STAR/TRIM16	3	dowm
GO:1903672	positive regulation of sprouting angiogenesis	3/978	38/16012	0.412248	1	0.907138	APELA/S100A1/BMPER	3	dowm
GO:0002507	tolerance induction	2/978	23/16012	0.414291	1	0.907138	AIRE/FOXJ1	2	dowm
GO:0007141	male meiosis I	2/978	23/16012	0.414291	1	0.907138	BRDT/TRIP13	2	dowm
GO:0007413	axonal fasciculation	2/978	23/16012	0.414291	1	0.907138	CELSR3/CNR1	2	dowm
GO:0010874	regulation of cholesterol efflux	2/978	23/16012	0.414291	1	0.907138	EGF/CETP	2	dowm
GO:0022616	DNA strand elongation	2/978	23/16012	0.414291	1	0.907138	GINS1/TERT	2	dowm
GO:0042430	indole-containing compound metabolic process	2/978	23/16012	0.414291	1	0.907138	GRIN2A/AADAT	2	dowm
GO:0042537	benzene-containing compound metabolic process	2/978	23/16012	0.414291	1	0.907138	STAR/AADAT	2	dowm
GO:0043951	negative regulation of cAMP-mediated signaling	2/978	23/16012	0.414291	1	0.907138	APLP1/MRAP2	2	dowm
GO:0048143	astrocyte activation	2/978	23/16012	0.414291	1	0.907138	MAPT/FPR2	2	dowm
GO:0055022	negative regulation of cardiac muscle tissue growth	2/978	23/16012	0.414291	1	0.907138	G6PD/TP73	2	dowm
GO:0060343	trabecula formation	2/978	23/16012	0.414291	1	0.907138	NKX2-5/BMP10	2	dowm
GO:0061117	negative regulation of heart growth	2/978	23/16012	0.414291	1	0.907138	G6PD/TP73	2	dowm
GO:0072337	modified amino acid transport	2/978	23/16012	0.414291	1	0.907138	SLC6A8/SLC7A11	2	dowm
GO:0090023	positive regulation of neutrophil chemotaxis	2/978	23/16012	0.414291	1	0.907138	MDK/THBS4	2	dowm
GO:0097164	ammonium ion metabolic process	2/978	23/16012	0.414291	1	0.907138	ENPP6/GRIN2A	2	dowm
GO:0106030	neuron projection fasciculation	2/978	23/16012	0.414291	1	0.907138	CELSR3/CNR1	2	dowm
GO:1900120	regulation of receptor binding	2/978	23/16012	0.414291	1	0.907138	HOXA3/LEF1	2	dowm
GO:1902410	mitotic cytokinetic process	2/978	23/16012	0.414291	1	0.907138	CEP55/KIF20A	2	dowm
GO:1903319	positive regulation of protein maturation	2/978	23/16012	0.414291	1	0.907138	TNP1/CCBE1	2	dowm
GO:1904385	cellular response to angiotensin	2/978	23/16012	0.414291	1	0.907138	ACTN2/CDC6	2	dowm
GO:2000679	positive regulation of transcription regulatory region DNA binding	2/978	23/16012	0.414291	1	0.907138	HMGA2/WNT3A	2	dowm
GO:0003281	ventricular septum development	5/978	69/16012	0.414323	1	0.907138	DAND5/NKX2-5/ROBO1/SOX11/STRA6	5	dowm
GO:0044344	cellular response to fibroblast growth factor stimulus	9/978	132/16012	0.416403	1	0.907138	APLN/FGF17/FGF19/FGF4/SHCBP1/STAR/TRIM71/FGF23/HHIP	9	dowm
GO:0050921	positive regulation of chemotaxis	9/978	132/16012	0.416403	1	0.907138	CCL26/CXCL17/MDK/SCG2/THBS4/CXCL12/CXCL14/FPR2/NTF3	9	dowm
GO:0061097	regulation of protein tyrosine kinase activity	6/978	85/16012	0.418721	1	0.907138	EGF/GRM5/NOX4/THY1/WNT3A/ADRA1A	6	dowm
GO:0030100	regulation of endocytosis	13/978	196/16012	0.420569	1	0.907138	APELA/APLN/CALY/DKK1/DNAJC6/EGF/GPC3/NLGN1/SFRP4/SH3GL3/SNAP91/WNT3A/NTF3	13	dowm
GO:0007584	response to nutrient	14/978	212/16012	0.421022	1	0.907138	ALDH3A1/BMP7/CNR1/GRIN1/NQO1/P2RY4/PHEX/SPP1/SST/STAR/CYP26A1/FGF23/HAMP/LRAT	14	dowm
GO:0010524	positive regulation of calcium ion transport into cytosol	4/978	54/16012	0.421414	1	0.907138	BDKRB1/CEMIP/GRIN1/THY1	4	dowm
GO:0060042	retina morphogenesis in camera-type eye	4/978	54/16012	0.421414	1	0.907138	ATP8A2/PTF1A/THY1/USH1C	4	dowm
GO:0097120	receptor localization to synapse	4/978	54/16012	0.421414	1	0.907138	ANKS1B/CACNG4/KIF5A/NLGN1	4	dowm
GO:0050715	positive regulation of cytokine secretion	9/978	133/16012	0.425234	1	0.907138	ALOX15B/C1QTNF3/CRLF2/MDK/MMP12/PAEP/PYDC1/TRIM16/IL1RL1	9	dowm
GO:0001890	placenta development	10/978	149/16012	0.426276	1	0.907138	APELA/BMP7/CTSV/E2F7/E2F8/GCM1/LEF1/LHX3/SPP1/TEX19	10	dowm
GO:0010827	regulation of glucose transmembrane transport	5/978	70/16012	0.426572	1	0.907138	FGF19/GIP/GPC3/TERT/ITLN1	5	dowm
GO:0032024	positive regulation of insulin secretion	5/978	70/16012	0.426572	1	0.907138	ADCY8/GCG/GIP/RFX6/SLC30A8	5	dowm
GO:0032945	negative regulation of mononuclear cell proliferation	5/978	70/16012	0.426572	1	0.907138	FOXJ1/GAL/SCGB1A1/SOX11/CLEC4G	5	dowm
GO:0050672	negative regulation of lymphocyte proliferation	5/978	70/16012	0.426572	1	0.907138	FOXJ1/GAL/SCGB1A1/SOX11/CLEC4G	5	dowm
GO:1903747	regulation of establishment of protein localization to mitochondrion	5/978	70/16012	0.426572	1	0.907138	E2F1/MAPT/SFN/TP73/UBL4B	5	dowm
GO:0055074	calcium ion homeostasis	29/978	454/16012	0.428626	1	0.907138	ADCY8/BDKRB1/CALCA/CCKBR/CCR3/CEMIP/CNR1/FAM155B/FATE1/GLP1R/GPR35/GRIK2/GRIN1/GRIN2A/GRM5/HTR2C/MTNR1B/P2RY4/REG1A/TACR1/THY1/TNNI3/ADRA1A/CCL23/CXCL12/DHRS7C/FPR2/PROK2/PTH1R	29	dowm
GO:0033574	response to testosterone	3/978	39/16012	0.428838	1	0.907138	CA9/HOXB13/SPP1	3	dowm
GO:0098815	modulation of excitatory postsynaptic potential	3/978	39/16012	0.428838	1	0.907138	GRIN1/NLGN1/RIMS2	3	dowm
GO:0140353	NA	3/978	39/16012	0.428838	1	0.907138	CYP19A1/GAL/SPP1	3	dowm
GO:2001222	regulation of neuron migration	3/978	39/16012	0.428838	1	0.907138	CTNNA2/MDK/UNC5D	3	dowm
GO:1903350	response to dopamine	6/978	86/16012	0.429756	1	0.907138	CALY/HTR1D/HTR2C/HTR3A/HTR3B/CHRM2	6	dowm
GO:1903351	cellular response to dopamine	6/978	86/16012	0.429756	1	0.907138	CALY/HTR1D/HTR2C/HTR3A/HTR3B/CHRM2	6	dowm
GO:0002793	positive regulation of peptide secretion	18/978	278/16012	0.433886	1	0.907138	ADCY8/ALOX15B/APLN/C1QTNF3/CRLF2/GCG/GHRHR/GIP/GRP/MDK/MMP12/OR51E2/PAEP/PYDC1/RFX6/SLC30A8/TRIM16/IL1RL1	18	dowm
GO:0097530	granulocyte migration	9/978	134/16012	0.434056	1	0.907138	CCL25/CCL26/CXCL17/CXCL5/MDK/SCG2/THBS4/CCL23/S100A12	9	dowm
GO:1902600	proton transmembrane transport	9/978	134/16012	0.434056	1	0.907138	ATP4A/ATP6V0D2/COX4I2/COX7B2/NDUFA4L2/OTOP3/SLC4A11/SLC9A3/TESC	9	dowm
GO:0032768	regulation of monooxygenase activity	4/978	55/16012	0.435312	1	0.907138	CNR1/S100A1/TERT/FGF23	4	dowm
GO:0043388	positive regulation of DNA binding	4/978	55/16012	0.435312	1	0.907138	CDCA5/EGF/HMGA2/WNT3A	4	dowm
GO:0071398	cellular response to fatty acid	4/978	55/16012	0.435312	1	0.907138	CCNB1/E2F1/OR51E2/P2RY4	4	dowm
GO:0001516	prostaglandin biosynthetic process	2/978	24/16012	0.435756	1	0.907138	PLA2G4F/PTGES	2	dowm
GO:0002068	glandular epithelial cell development	2/978	24/16012	0.435756	1	0.907138	INSM1/NKX2-2	2	dowm
GO:0006700	C21-steroid hormone biosynthetic process	2/978	24/16012	0.435756	1	0.907138	STAR/EGR1	2	dowm
GO:0007097	nuclear migration	2/978	24/16012	0.435756	1	0.907138	ACTL8/KIF1A	2	dowm
GO:0010288	response to lead ion	2/978	24/16012	0.435756	1	0.907138	MAPT/STAR	2	dowm
GO:0021904	dorsal/ventral neural tube patterning	2/978	24/16012	0.435756	1	0.907138	GSC/WNT3A	2	dowm
GO:0031645	negative regulation of neurological system process	2/978	24/16012	0.435756	1	0.907138	GPR35/MTNR1B	2	dowm
GO:0046457	prostanoid biosynthetic process	2/978	24/16012	0.435756	1	0.907138	PLA2G4F/PTGES	2	dowm
GO:0046475	glycerophospholipid catabolic process	2/978	24/16012	0.435756	1	0.907138	ENPP6/PLA2G4F	2	dowm
GO:0046697	decidualization	2/978	24/16012	0.435756	1	0.907138	CTSV/SPP1	2	dowm
GO:0050427	3'-phosphoadenosine 5'-phosphosulfate metabolic process	2/978	24/16012	0.435756	1	0.907138	SULT1C2/SULT4A1	2	dowm
GO:0072012	glomerulus vasculature development	2/978	24/16012	0.435756	1	0.907138	BMP7/EGR1	2	dowm
GO:0099563	modification of synaptic structure	2/978	24/16012	0.435756	1	0.907138	CAMKV/CTNNA2	2	dowm
GO:0099590	neurotransmitter receptor internalization	2/978	24/16012	0.435756	1	0.907138	CACNG4/CALY	2	dowm
GO:1905809	negative regulation of synapse organization	2/978	24/16012	0.435756	1	0.907138	DKK1/NLGN1	2	dowm
GO:0052548	regulation of endopeptidase activity	25/978	391/16012	0.435897	1	0.907138	BIRC5/CARD18/COL7A1/CSN2/CST1/CST2/CST4/GRIN1/GRIN2A/LEF1/MAGEA3/MAPT/MT3/PCSK1N/PTTG1/ROBO1/SERPINI2/SFN/SOX2/SPINK1/SPINK5/SPOCK1/WNT3A/PZP/RFPL1	25	dowm
GO:0060411	cardiac septum morphogenesis	5/978	71/16012	0.43877	1	0.907138	BMP7/NKX2-5/ROBO1/SOX11/TBX20	5	dowm
GO:0033559	unsaturated fatty acid metabolic process	7/978	103/16012	0.441914	1	0.907138	ALOX15B/PLA2G4F/PTGES/CYP1A2/CYP2B6/CYP2C19/CYP2C8	7	dowm
GO:0000041	transition metal ion transport	8/978	119/16012	0.442559	1	0.907138	ATP6V0D2/LCN2/MT3/SLC30A2/SLC30A3/SLC30A8/TMEM163/HAMP	8	dowm
GO:0016999	antibiotic metabolic process	8/978	119/16012	0.442559	1	0.907138	AKR1B10/DUOX2/DUOXA2/HBE1/MT3/PXDNL/STAR/CYP1A2	8	dowm
GO:0030832	regulation of actin filament length	11/978	167/16012	0.442847	1	0.907138	ACTN2/ARHGAP40/BAIAP2L2/CCL26/CTNNA2/FMN2/NEB/NPHS1/SPTA1/CSF3/CXCL12	11	dowm
GO:0006874	cellular calcium ion homeostasis	28/978	441/16012	0.443827	1	0.907138	ADCY8/BDKRB1/CALCA/CCKBR/CCR3/CEMIP/CNR1/FAM155B/FATE1/GLP1R/GPR35/GRIK2/GRIN1/GRIN2A/GRM5/HTR2C/MTNR1B/P2RY4/TACR1/THY1/TNNI3/ADRA1A/CCL23/CXCL12/DHRS7C/FPR2/PROK2/PTH1R	28	dowm
GO:0002823	negative regulation of adaptive immune response based on somatic recombination of immune receptors built from immunoglobulin superfamily domains	3/978	40/16012	0.445257	1	0.907138	FOXJ1/CLEC4G/IL1RL1	3	dowm
GO:0042181	ketone biosynthetic process	3/978	40/16012	0.445257	1	0.907138	CYP19A1/STAR/EGR1	3	dowm
GO:0045124	regulation of bone resorption	3/978	40/16012	0.445257	1	0.907138	CALCA/CLDN18/SPP1	3	dowm
GO:0048489	synaptic vesicle transport	3/978	40/16012	0.445257	1	0.907138	KIF5A/NLGN1/SNAP91	3	dowm
GO:0051281	positive regulation of release of sequestered calcium ion into cytosol	3/978	40/16012	0.445257	1	0.907138	BDKRB1/CEMIP/THY1	3	dowm
GO:0051602	response to electrical stimulus	3/978	40/16012	0.445257	1	0.907138	EEF1A2/GJB6/NQO1	3	dowm
GO:0060412	ventricular septum morphogenesis	3/978	40/16012	0.445257	1	0.907138	NKX2-5/ROBO1/SOX11	3	dowm
GO:0072210	metanephric nephron development	3/978	40/16012	0.445257	1	0.907138	FOXD1/SIX2/EGR1	3	dowm
GO:0072583	clathrin-dependent endocytosis	3/978	40/16012	0.445257	1	0.907138	DNAJC6/SH3GL3/SNAP91	3	dowm
GO:1904036	negative regulation of epithelial cell apoptotic process	3/978	40/16012	0.445257	1	0.907138	MDK/SCG2/TERT	3	dowm
GO:2000772	regulation of cellular senescence	3/978	40/16012	0.445257	1	0.907138	CDKN2A/HMGA2/TERT	3	dowm
GO:2001258	negative regulation of cation channel activity	3/978	40/16012	0.445257	1	0.907138	GPR35/KCNE5/MTNR1B	3	dowm
GO:0010611	regulation of cardiac muscle hypertrophy	4/978	56/16012	0.449115	1	0.907138	G6PD/ADRA1A/BMP10/HAMP	4	dowm
GO:0032515	negative regulation of phosphoprotein phosphatase activity	4/978	56/16012	0.449115	1	0.907138	ELFN2/PPP1R14C/PPP1R14D/PPP1R1B	4	dowm
GO:0045669	positive regulation of osteoblast differentiation	4/978	56/16012	0.449115	1	0.907138	BMP7/CTHRC1/NELL1/SOX11	4	dowm
GO:0071229	cellular response to acid chemical	13/978	200/16012	0.449569	1	0.907138	BRINP3/CCNB1/E2F1/FZD10/OR51E2/P2RY4/SIX1/STRA8/TESC/WNT3A/WNT6/EGR1/HAMP	13	dowm
GO:0003018	vascular process in circulatory system	11/978	168/16012	0.450753	1	0.907138	ADRA2C/APLN/CHGA/COMP/HTR1D/MTNR1B/NTS/PTP4A3/UTS2R/ADRA1A/DBH	11	dowm
GO:0090090	negative regulation of canonical Wnt signaling pathway	11/978	168/16012	0.450753	1	0.907138	CTHRC1/DKK1/DKK4/GPC3/MDK/NKD1/NKX2-5/SFRP4/SOSTDC1/SOX2/EGR1	11	dowm
GO:0038034	signal transduction in absence of ligand	5/978	72/16012	0.450907	1	0.907138	COL2A1/DCC/EYA1/LCN2/TERT	5	dowm
GO:0097192	extrinsic apoptotic signaling pathway in absence of ligand	5/978	72/16012	0.450907	1	0.907138	COL2A1/DCC/EYA1/LCN2/TERT	5	dowm
GO:0008277	regulation of G protein-coupled receptor signaling pathway	9/978	136/16012	0.451659	1	0.907138	APELA/APLN/APLP1/CHGA/GNG4/GRP/MRAP2/RGS20/RHO	9	dowm
GO:0051048	negative regulation of secretion	14/978	217/16012	0.455882	1	0.907138	ADRA2C/ASIC1/C1QTNF3/CARD18/CHGA/CNR1/CSN2/EGF/IL11/INHA/MTNR1B/WNK4/CRHBP/FGF23	14	dowm
GO:0001835	blastocyst hatching	2/978	25/16012	0.456786	1	0.907138	ARHGDIG/ASF1B	2	dowm
GO:0002053	positive regulation of mesenchymal cell proliferation	2/978	25/16012	0.456786	1	0.907138	SHOX2/SIX1	2	dowm
GO:0006929	substrate-dependent cell migration	2/978	25/16012	0.456786	1	0.907138	CUZD1/ROBO1	2	dowm
GO:0031069	hair follicle morphogenesis	2/978	25/16012	0.456786	1	0.907138	SOSTDC1/TGM3	2	dowm
GO:0034035	purine ribonucleoside bisphosphate metabolic process	2/978	25/16012	0.456786	1	0.907138	SULT1C2/SULT4A1	2	dowm
GO:0034114	regulation of heterotypic cell-cell adhesion	2/978	25/16012	0.456786	1	0.907138	BMP7/THY1	2	dowm
GO:0035188	hatching	2/978	25/16012	0.456786	1	0.907138	ARHGDIG/ASF1B	2	dowm
GO:0042481	regulation of odontogenesis	2/978	25/16012	0.456786	1	0.907138	SP6/WNT6	2	dowm
GO:0043501	skeletal muscle adaptation	2/978	25/16012	0.456786	1	0.907138	TNNC1/TNNT1	2	dowm
GO:0045662	negative regulation of myoblast differentiation	2/978	25/16012	0.456786	1	0.907138	SOSTDC1/CXCL14	2	dowm
GO:0050901	leukocyte tethering or rolling	2/978	25/16012	0.456786	1	0.907138	CCL25/CXCL12	2	dowm
GO:0060219	camera-type eye photoreceptor cell differentiation	2/978	25/16012	0.456786	1	0.907138	THY1/USH1C	2	dowm
GO:0060571	morphogenesis of an epithelial fold	2/978	25/16012	0.456786	1	0.907138	BMP7/SOSTDC1	2	dowm
GO:0071624	positive regulation of granulocyte chemotaxis	2/978	25/16012	0.456786	1	0.907138	MDK/THBS4	2	dowm
GO:0071684	organism emergence from protective structure	2/978	25/16012	0.456786	1	0.907138	ARHGDIG/ASF1B	2	dowm
GO:2000781	positive regulation of double-strand break repair	2/978	25/16012	0.456786	1	0.907138	FMN2/FOXM1	2	dowm
GO:0048002	antigen processing and presentation of peptide antigen	12/978	185/16012	0.457728	1	0.907138	AP1M2/CENPE/CTSE/CTSV/DYNC1I1/KIF15/KIF18A/KIF23/KIF2C/KIF4A/KIF5A/CLEC4M	12	dowm
GO:0055067	monovalent inorganic cation homeostasis	10/978	153/16012	0.459553	1	0.907138	ATP4A/ATP6V0D2/CCKBR/KCNH2/SLC12A1/SLC26A6/SLC4A11/SLC4A3/SLC9A3/UPK3A	10	dowm
GO:0006865	amino acid transport	9/978	137/16012	0.460432	1	0.907138	OCA2/PPFIA4/SLC38A8/SLC6A14/SLC6A15/SLC6A17/SLC6A7/SLC7A10/SLC7A11	9	dowm
GO:0030856	regulation of epithelial cell differentiation	9/978	137/16012	0.460432	1	0.907138	ALOX15B/CTSV/FOXJ1/REG3A/REG3G/SFN/SFRP4/TRIM16/GDF2	9	dowm
GO:0006284	base-excision repair	3/978	41/16012	0.461485	1	0.907138	HMGA2/NEIL3/POLQ	3	dowm
GO:0014003	oligodendrocyte development	3/978	41/16012	0.461485	1	0.907138	NKX2-2/SOX11/MAG	3	dowm
GO:0051489	regulation of filopodium assembly	3/978	41/16012	0.461485	1	0.907138	GAP43/NLGN1/GPM6A	3	dowm
GO:0071622	regulation of granulocyte chemotaxis	3/978	41/16012	0.461485	1	0.907138	CXCL17/MDK/THBS4	3	dowm
GO:1902893	regulation of pri-miRNA transcription by RNA polymerase II	3/978	41/16012	0.461485	1	0.907138	APLN/TERT/FOS	3	dowm
GO:2000278	regulation of DNA biosynthetic process	7/978	105/16012	0.462017	1	0.907138	AURKB/CERS1/NEK2/NOX4/PIF1/DACH1/GDF2	7	dowm
GO:0019229	regulation of vasoconstriction	4/978	57/16012	0.462808	1	0.907138	ADRA2C/APLN/ADRA1A/DBH	4	dowm
GO:0034103	regulation of tissue remodeling	5/978	73/16012	0.462974	1	0.907138	CALCA/CLDN18/MDK/SPP1/THBS4	5	dowm
GO:0001660	fever generation	1/978	10/16012	0.467634	1	0.907138	CNR1	1	dowm
GO:0001731	formation of translation preinitiation complex	1/978	10/16012	0.467634	1	0.907138	TICRR	1	dowm
GO:0002713	negative regulation of B cell mediated immunity	1/978	10/16012	0.467634	1	0.907138	FOXJ1	1	dowm
GO:0002890	negative regulation of immunoglobulin mediated immune response	1/978	10/16012	0.467634	1	0.907138	FOXJ1	1	dowm
GO:0006171	cAMP biosynthetic process	1/978	10/16012	0.467634	1	0.907138	ADCY8	1	dowm
GO:0006681	galactosylceramide metabolic process	1/978	10/16012	0.467634	1	0.907138	B3GALT1	1	dowm
GO:0006971	hypotonic response	1/978	10/16012	0.467634	1	0.907138	AQP5	1	dowm
GO:0007028	cytoplasm organization	1/978	10/16012	0.467634	1	0.907138	TDRD5	1	dowm
GO:0007168	receptor guanylyl cyclase signaling pathway	1/978	10/16012	0.467634	1	0.907138	GUCY2C	1	dowm
GO:0007220	Notch receptor processing	1/978	10/16012	0.467634	1	0.907138	DNER	1	dowm
GO:0008343	adult feeding behavior	1/978	10/16012	0.467634	1	0.907138	DMBX1	1	dowm
GO:0010459	negative regulation of heart rate	1/978	10/16012	0.467634	1	0.907138	ADRA1A	1	dowm
GO:0010944	negative regulation of transcription by competitive promoter binding	1/978	10/16012	0.467634	1	0.907138	DACH1	1	dowm
GO:0015801	aromatic amino acid transport	1/978	10/16012	0.467634	1	0.907138	OCA2	1	dowm
GO:0018065	protein-cofactor linkage	1/978	10/16012	0.467634	1	0.907138	GAD1	1	dowm
GO:0019374	galactolipid metabolic process	1/978	10/16012	0.467634	1	0.907138	B3GALT1	1	dowm
GO:0021562	vestibulocochlear nerve development	1/978	10/16012	0.467634	1	0.907138	SLITRK6	1	dowm
GO:0021819	layer formation in cerebral cortex	1/978	10/16012	0.467634	1	0.907138	CDK5R2	1	dowm
GO:0021936	regulation of cerebellar granule cell precursor proliferation	1/978	10/16012	0.467634	1	0.907138	EGF	1	dowm
GO:0030422	production of siRNA involved in RNA interference	1/978	10/16012	0.467634	1	0.907138	TERT	1	dowm
GO:0030647	aminoglycoside antibiotic metabolic process	1/978	10/16012	0.467634	1	0.907138	AKR1B10	1	dowm
GO:0030836	positive regulation of actin filament depolymerization	1/978	10/16012	0.467634	1	0.907138	ACTN2	1	dowm
GO:0031284	positive regulation of guanylate cyclase activity	1/978	10/16012	0.467634	1	0.907138	GUCA2A	1	dowm
GO:0031935	regulation of chromatin silencing	1/978	10/16012	0.467634	1	0.907138	CDC45	1	dowm
GO:0032275	luteinizing hormone secretion	1/978	10/16012	0.467634	1	0.907138	FOXD1	1	dowm
GO:0032525	somite rostral/caudal axis specification	1/978	10/16012	0.467634	1	0.907138	RIPPLY2	1	dowm
GO:0032836	glomerular basement membrane development	1/978	10/16012	0.467634	1	0.907138	NPHS1	1	dowm
GO:0032926	negative regulation of activin receptor signaling pathway	1/978	10/16012	0.467634	1	0.907138	DAND5	1	dowm
GO:0033210	leptin-mediated signaling pathway	1/978	10/16012	0.467634	1	0.907138	MT3	1	dowm
GO:0034397	telomere localization	1/978	10/16012	0.467634	1	0.907138	CCDC155	1	dowm
GO:0035092	sperm chromatin condensation	1/978	10/16012	0.467634	1	0.907138	TNP1	1	dowm
GO:0035457	cellular response to interferon-alpha	1/978	10/16012	0.467634	1	0.907138	STAR	1	dowm
GO:0035865	cellular response to potassium ion	1/978	10/16012	0.467634	1	0.907138	CRHBP	1	dowm
GO:0035878	nail development	1/978	10/16012	0.467634	1	0.907138	HOXC13	1	dowm
GO:0035933	glucocorticoid secretion	1/978	10/16012	0.467634	1	0.907138	GAL	1	dowm
GO:0042048	olfactory behavior	1/978	10/16012	0.467634	1	0.907138	GRIN1	1	dowm
GO:0042428	serotonin metabolic process	1/978	10/16012	0.467634	1	0.907138	GRIN2A	1	dowm
GO:0042482	positive regulation of odontogenesis	1/978	10/16012	0.467634	1	0.907138	WNT6	1	dowm
GO:0043084	penile erection	1/978	10/16012	0.467634	1	0.907138	CNR1	1	dowm
GO:0044650	adhesion of symbiont to host cell	1/978	10/16012	0.467634	1	0.907138	CLEC4M	1	dowm
GO:0045741	positive regulation of epidermal growth factor-activated receptor activity	1/978	10/16012	0.467634	1	0.907138	EGF	1	dowm
GO:0045760	positive regulation of action potential	1/978	10/16012	0.467634	1	0.907138	ADRA1A	1	dowm
GO:0046929	negative regulation of neurotransmitter secretion	1/978	10/16012	0.467634	1	0.907138	ASIC1	1	dowm
GO:0048102	autophagic cell death	1/978	10/16012	0.467634	1	0.907138	CTSV	1	dowm
GO:0048262	determination of dorsal/ventral asymmetry	1/978	10/16012	0.467634	1	0.907138	SOSTDC1	1	dowm
GO:0048382	mesendoderm development	1/978	10/16012	0.467634	1	0.907138	APELA	1	dowm
GO:0048742	regulation of skeletal muscle fiber development	1/978	10/16012	0.467634	1	0.907138	SHOX2	1	dowm
GO:0051657	maintenance of organelle location	1/978	10/16012	0.467634	1	0.907138	ASPM	1	dowm
GO:0060281	regulation of oocyte development	1/978	10/16012	0.467634	1	0.907138	AURKA	1	dowm
GO:0060513	prostatic bud formation	1/978	10/16012	0.467634	1	0.907138	BMP7	1	dowm
GO:0060600	dichotomous subdivision of an epithelial terminal unit	1/978	10/16012	0.467634	1	0.907138	FOXD1	1	dowm
GO:0061052	negative regulation of cell growth involved in cardiac muscle cell development	1/978	10/16012	0.467634	1	0.907138	G6PD	1	dowm
GO:0070091	glucagon secretion	1/978	10/16012	0.467634	1	0.907138	GIP	1	dowm
GO:0070099	regulation of chemokine-mediated signaling pathway	1/978	10/16012	0.467634	1	0.907138	ROBO1	1	dowm
GO:0070341	fat cell proliferation	1/978	10/16012	0.467634	1	0.907138	E2F1	1	dowm
GO:0070344	regulation of fat cell proliferation	1/978	10/16012	0.467634	1	0.907138	E2F1	1	dowm
GO:0070942	neutrophil mediated cytotoxicity	1/978	10/16012	0.467634	1	0.907138	DNASE1L3	1	dowm
GO:0071281	cellular response to iron ion	1/978	10/16012	0.467634	1	0.907138	CCNB1	1	dowm
GO:0071313	cellular response to caffeine	1/978	10/16012	0.467634	1	0.907138	CACNA1S	1	dowm
GO:0071600	otic vesicle morphogenesis	1/978	10/16012	0.467634	1	0.907138	EYA1	1	dowm
[truncated: 7,117 more rows]
