# Supplementary material for: Bioinformatics analysis identifies DYNC1I1 as prognosis marker in male patients with liver hepatocellular carcinoma
Source: PLoS One. 2021 Oct 22;16(10):e0258797. doi: 10.1371/journal.pone.0258797 (PMC8535175; doi:10.1371/journal.pone.0258797)
Supplement: S6 Table — (XLSX) [file pone.0258797.s006.xlsx]

## Sheet: all_score
node_name	MCC	DMNC	MNC	Degree	EPC	BottleNeck	EcCentricity	Closeness	Radiality	Betweenness	Stress
PLK1	9.22337e+13	0.78987	73	74	346.821	242	0.09366	200.363	7.85788	62541.1	732074
CHRM1	9.22337e+13	1.09816	35	35	327.1	90	0.09366	155.701	7.46651	45654.5	354604
TACR1	9.22337e+13	1.34086	30	38	327.1	46	0.09366	150.738	7.21677	24174.7	222662
CCNB1	9.22337e+13	0.72632	82	82	346.821	31	0.08325	196.791	7.58682	10039.6	132562
GCG	9.22337e+13	0.83586	44	46	327.1	27	0.09366	148.549	7.03402	11656.9	71374
DLGAP5	9.22337e+13	1.00161	53	53	346.821	24	0.08325	178.75	7.61423	21498.7	284202
GNG4	9.22337e+13	0.70938	67	67	327.1	22	0.09366	158.733	7.03859	8914.81	111246
DYNC1I1	9.22337e+13	1.20649	38	40	346.821	21	0.08325	168.853	7.44367	10759.3	115836
GNGT1	9.22337e+13	0.6925	68	79	327.1	17	0.09366	165.4	7.06296	24890.8	217626
RACGAP1	9.22337e+13	0.97327	37	37	346.821	13	0.08325	165.891	7.41321	3966.81	59506
CDK1	9.22337e+13	0.60826	99	99	346.821	11	0.08325	207.291	7.63098	18277.2	235670
CENPA	9.22337e+13	0.89663	52	52	346.821	11	0.08325	176.692	7.4254	7010.77	120820
CDC20	9.22337e+13	0.67858	90	91	346.821	9	0.08325	196.141	7.532	10184.9	119088
UBE2C	9.22337e+13	0.86128	55	57	346.821	8	0.08325	176.784	7.43606	6012.76	59298
CCR3	9.22337e+13	1.19907	30	31	327.1	6	0.08325	134.354	6.84671	2687.03	36794
TOP2A	9.22337e+13	1.01794	54	55	346.821	5	0.08325	175.951	7.4391	1595.82	25518
FOXM1	9.22337e+13	1.01763	27	28	346.821	5	0.08325	158.419	7.30814	1518.06	27364
CDCA8	9.22337e+13	0.9697	67	67	346.821	3	0.08325	183.308	7.48783	1193.48	34254
KIF2C	9.22337e+13	1.01593	64	64	346.821	3	0.08325	181.475	7.48022	779.512	25858
BIRC5	9.22337e+13	1.1025	58	58	346.821	3	0.08325	178.475	7.47108	576.197	12728
AURKA	9.22337e+13	1.03803	51	52	346.821	3	0.08325	174.617	7.43606	1579.23	26764
AGTR2	9.22337e+13	0.91096	43	43	327.1	3	0.08325	140.521	6.86651	1835.83	33548
CCNA2	9.22337e+13	0.66748	78	78	346.821	2	0.08325	192.034	7.52286	6625.38	150714
BUB1	9.22337e+13	0.89048	73	74	346.821	2	0.08325	187.141	7.50154	2210.37	36196
AURKB	9.22337e+13	0.91642	69	70	346.821	2	0.08325	185.475	7.49849	2514.6	47794
MAD2L1	9.22337e+13	1.0143	59	59	346.821	2	0.08325	179.975	7.48174	796.026	24698
CENPF	9.22337e+13	1.09145	58	58	346.821	2	0.08325	177.808	7.46042	389.063	11458
LPAR3	9.22337e+13	0.91738	55	55	327.1	2	0.09366	151.6	7.00661	3228.53	61772
NUSAP1	9.22337e+13	1.15098	47	47	346.821	2	0.08325	170.451	7.41321	156.841	7142
NCAPG	9.22337e+13	1.08801	46	46	346.821	2	0.08325	171.117	7.42083	479.394	19060
RRM2	9.22337e+13	1.02295	43	44	346.821	2	0.08325	170.451	7.41778	1724.41	30380
PBK	9.22337e+13	1.14185	41	41	346.821	2	0.08325	166.367	7.38885	537.112	7238
KIF15	9.22337e+13	1.06212	38	38	346.821	2	0.08325	163.659	7.30052	275.916	8824
HJURP	9.22337e+13	0.86826	38	38	346.821	2	0.08325	168.696	7.40103	2748.02	55448
PRC1	9.22337e+13	1.03776	36	36	346.821	2	0.08325	164.034	7.38276	295.759	12902
EDN3	9.22337e+13	1.32064	31	32	327.1	2	0.09366	139.933	6.97007	990.467	3314
GRM5	9.22337e+13	1.28274	31	32	327.1	2	0.09366	139.933	6.97007	1088.22	5806
GPRC6A	9.22337e+13	1.28274	31	31	327.1	2	0.09366	139.433	6.96854	106.224	2672
GAST	9.22337e+13	1.28274	31	31	327.1	2	0.09366	139.433	6.96854	100.701	2560
PTTG1	9.22337e+13	1.1807	31	31	346.821	2	0.08325	160.451	7.35991	41.812	1122
ECT2	9.22337e+13	0.91522	23	23	346.821	2	0.08325	155.835	7.299	2492.38	36070
CCNB2	9.22337e+13	0.79463	79	79	346.821	1	0.08325	189.975	7.5122	2381.04	47786
BUB1B	9.22337e+13	0.93661	69	69	346.821	1	0.08325	184.475	7.4924	1010.47	28322
KIF11	9.22337e+13	0.93628	61	61	346.821	1	0.08325	180.641	7.48174	1328.8	45754
NDC80	9.22337e+13	1.07776	60	60	346.821	1	0.08325	179.141	7.46956	452.697	15356
CENPE	9.22337e+13	1.02602	59	59	346.821	1	0.08325	178.475	7.46651	753.258	26202
KIF20A	9.22337e+13	0.97587	58	58	346.821	1	0.08325	178.308	7.46956	1130.82	35066
BDKRB1	9.22337e+13	0.91738	55	55	327.1	1	0.09366	151.6	7.00661	3228.53	61772
ASPM	9.22337e+13	1.00676	51	52	346.821	1	0.08325	173.617	7.4254	2748.23	35872
TPX2	9.22337e+13	1.07626	47	47	346.821	1	0.08325	171.451	7.42235	889.296	13548
NUF2	9.22337e+13	1.15359	46	46	346.821	1	0.08325	170.808	7.43149	672.299	9408
TTK	9.22337e+13	1.14181	45	45	346.821	1	0.08325	169.617	7.41017	252.96	13232
KIF4A	9.22337e+13	1.12324	43	43	346.821	1	0.08325	168.558	7.42083	412.005	16150
KIF18A	9.22337e+13	1.11488	43	43	346.821	1	0.08325	169.475	7.43301	403.842	15840
CEP55	9.22337e+13	1.14299	42	42	346.821	1	0.08325	167.201	7.39494	217.24	6556
KIF23	9.22337e+13	1.09602	42	42	346.821	1	0.08325	167.641	7.41474	469.991	15556
MELK	9.22337e+13	1.14256	38	38	346.821	1	0.07492	163.739	7.23809	116.066	5610
ADCY8	9.22337e+13	0.92394	38	38	327.1	1	0.08325	131.05	6.43402	434.792	3598
RLN3	9.22337e+13	0.96032	37	37	327.1	1	0.08325	130.217	6.42945	310.792	3028
SGOL1	9.22337e+13	1.26838	36	36	346.821	1	0.08325	163.776	7.34925	19.1426	426
CENPI	9.22337e+13	1.17794	36	36	346.821	1	0.08325	167.026	7.3858	311.484	9232
CENPK	9.22337e+13	1.17794	36	36	346.821	1	0.08325	167.026	7.3858	311.484	9232
CENPL	9.22337e+13	1.17794	36	36	346.821	1	0.08325	167.026	7.3858	311.484	9232
CENPU	9.22337e+13	1.17794	36	36	346.821	1	0.08325	167.026	7.3858	311.484	9232
CENPM	9.22337e+13	1.17794	36	36	346.821	1	0.08325	167.026	7.3858	311.484	9232
NEK2	9.22337e+13	1.12899	35	35	346.821	1	0.08325	163.617	7.38123	135.233	3066
SPC25	9.22337e+13	1.33135	32	32	346.821	1	0.08325	161.609	7.34164	6.35473	144
SKA1	9.22337e+13	1.30373	32	32	346.821	1	0.08325	161.442	7.34012	17.299	236
HTR2C	9.22337e+13	1.26782	32	32	327.1	1	0.09366	140.1	6.97159	63.3429	674
ERCC6L	9.22337e+13	1.35562	31	32	346.821	1	0.08325	163.109	7.35535	492.631	7116
SGOL2	9.22337e+13	1.35562	31	32	346.821	1	0.08325	161.442	7.34012	344.41	4690
ZWINT	9.22337e+13	1.35562	31	31	346.821	1	0.08325	160.942	7.33859	0	0
SPC24	9.22337e+13	1.35562	31	31	346.821	1	0.08325	160.942	7.33859	0	0
CDCA5	9.22337e+13	1.35562	31	31	346.821	1	0.08325	160.942	7.33859	0	0
NMB	9.22337e+13	1.32064	31	31	327.1	1	0.09366	139.433	6.96854	8.46709	206
GRPR	9.22337e+13	1.32064	31	31	327.1	1	0.09366	139.433	6.96854	8.46709	206
MLN	9.22337e+13	1.32064	31	31	327.1	1	0.09366	139.433	6.96854	8.46709	206
BRS3	9.22337e+13	1.32064	31	31	327.1	1	0.09366	139.433	6.96854	8.46709	206
CCKBR	9.22337e+13	1.32064	31	31	327.1	1	0.09366	139.433	6.96854	8.46709	206
UTS2R	9.22337e+13	1.32064	31	31	327.1	1	0.09366	139.433	6.96854	8.46709	206
NTSR2	9.22337e+13	1.32064	31	31	327.1	1	0.09366	139.433	6.96854	8.46709	206
PROK1	9.22337e+13	1.32064	31	31	327.1	1	0.09366	139.433	6.96854	8.46709	206
GRP	9.22337e+13	1.32064	31	31	327.1	1	0.09366	139.433	6.96854	8.46709	206
NTS	9.22337e+13	1.32064	31	31	327.1	1	0.09366	139.433	6.96854	8.46709	206
F2RL3	9.22337e+13	1.32064	31	31	327.1	1	0.09366	139.433	6.96854	8.46709	206
KISS1R	9.22337e+13	1.32064	31	31	327.1	1	0.09366	139.433	6.96854	8.46709	206
TAC3	9.22337e+13	1.34086	30	30	327.1	1	0.09366	138.933	6.96702	0	0
QRFPR	9.22337e+13	1.34086	30	30	327.1	1	0.09366	138.933	6.96702	0	0
LPAR4	9.22337e+13	1.34086	30	30	327.1	1	0.09366	138.933	6.96702	0	0
OPN4	9.22337e+13	1.34086	30	30	327.1	1	0.09366	138.933	6.96702	0	0
PTGFR	9.22337e+13	1.34086	30	30	327.1	1	0.09366	138.933	6.96702	0	0
NPFFR2	9.22337e+13	1.34086	30	30	327.1	1	0.09366	138.933	6.96702	0	0
ADRA1D	9.22337e+13	1.34086	30	30	327.1	1	0.09366	138.933	6.96702	0	0
SST	9.22337e+13	1.20215	30	30	327.1	1	0.08325	126.083	6.40509	152.871	2166
GRM4	9.22337e+13	1.1929	30	30	327.1	1	0.08325	124.775	6.36245	27.4714	150
GABBR2	9.22337e+13	1.17749	30	30	327.1	1	0.08325	124.608	6.36093	36.6667	110
PPY	9.22337e+13	1.25714	29	29	327.1	1	0.08325	125.583	6.40357	143.714	2116
ADRA2C	9.22337e+13	1.24408	29	29	327.1	1	0.08325	124.442	6.36245	39	156
CNR1	9.22337e+13	1.31016	28	28	327.1	1	0.08325	123.608	6.35788	0	0
SSTR3	9.22337e+13	1.31016	28	28	327.1	1	0.08325	123.608	6.35788	0	0
HTR1B	9.22337e+13	1.31016	28	28	327.1	1	0.08325	123.608	6.35788	0	0
HTR1F	9.22337e+13	1.31016	28	28	327.1	1	0.08325	123.608	6.35788	0	0
HTR1D	9.22337e+13	1.31016	28	28	327.1	1	0.08325	123.608	6.35788	0	0
APLN	9.22337e+13	1.31016	28	28	327.1	1	0.08325	123.608	6.35788	0	0
SSTR5	9.22337e+13	1.31016	28	28	327.1	1	0.08325	123.608	6.35788	0	0
HCAR1	9.22337e+13	1.31016	28	28	327.1	1	0.08325	123.608	6.35788	0	0
RXFP4	9.22337e+13	1.31016	28	28	327.1	1	0.08325	123.608	6.35788	0	0
P2RY4	9.22337e+13	1.31016	28	28	327.1	1	0.08325	123.608	6.35788	0	0
CXCL5	9.22337e+13	1.31016	28	28	327.1	1	0.08325	123.608	6.35788	0	0
CCL25	9.22337e+13	1.31016	28	28	327.1	1	0.08325	123.608	6.35788	0	0
GAL	9.22337e+13	1.31016	28	28	327.1	1	0.08325	123.608	6.35788	0	0
OPRK1	9.22337e+13	1.31016	28	28	327.1	1	0.08325	123.608	6.35788	0	0
MTNR1B	9.22337e+13	1.31016	28	28	327.1	1	0.08325	123.608	6.35788	0	0
DRD4	9.22337e+13	1.31016	28	28	327.1	1	0.08325	123.608	6.35788	0	0
CDCA3	9.22337e+13	1.22004	28	28	346.821	1	0.07492	155.656	7.18479	11.6346	550
MKI67	9.22337e+13	1.22266	26	26	346.821	1	0.07492	155.073	7.19088	9.38961	468
KIAA0101	9.22337e+13	1.18134	21	21	346.821	1	0.07492	151.656	7.16956	0.07407	2
NCAPH	9.22337e+13	1.13241	19	19	346.821	1	0.07492	146.632	6.96854	0.13942	4
TACC3	41845579776002	0.99902	18	18	346.821	52	0.08325	158.084	7.52286	6651.5	125306
MSLN	22230464256000	1.0769	16	31	289.055	18	0.07492	108.176	5.75636	16150	167552
THY1	20922789888001	1.0769	16	17	289.055	2	0.06811	88.728	5.03453	982	9888
LYPD8	20922789888000	1.0769	16	16	289.055	1	0.06811	88.228	5.03301	0	0
GP2	20922789888000	1.0769	16	16	289.055	1	0.06811	88.228	5.03301	0	0
NTM	20922789888000	1.0769	16	16	289.055	1	0.06811	88.228	5.03301	0	0
PSCA	20922789888000	1.0769	16	16	289.055	1	0.06811	88.228	5.03301	0	0
MDGA1	20922789888000	1.0769	16	16	289.055	1	0.06811	88.228	5.03301	0	0
MDGA2	20922789888000	1.0769	16	16	289.055	1	0.06811	88.228	5.03301	0	0
PRND	20922789888000	1.0769	16	16	289.055	1	0.06811	88.228	5.03301	0	0
LYPD1	20922789888000	1.0769	16	16	289.055	1	0.06811	88.228	5.03301	0	0
LY6H	20922789888000	1.0769	16	16	289.055	1	0.06811	88.228	5.03301	0	0
ALPPL2	20922789888000	1.0769	16	16	289.055	1	0.06811	88.228	5.03301	0	0
LY6K	20922789888000	1.0769	16	16	289.055	1	0.06811	88.228	5.03301	0	0
CD109	20922789888000	1.0769	16	16	289.055	1	0.06811	88.228	5.03301	0	0
CEACAM7	20922789888000	1.0769	16	16	289.055	1	0.06811	88.228	5.03301	0	0
PRSS21	20922789888000	1.0769	16	16	289.055	1	0.06811	88.228	5.03301	0	0
ALPI	20922789888000	1.0769	16	16	289.055	1	0.06811	88.228	5.03301	0	0
KIFC1	1314420307920	0.92698	21	21	346.821	1	0.07492	147.632	6.97616	48.9306	1442
GPC3	1307674368038	1.05156	15	27	289.055	44	0.08325	118.863	6.37768	35588.6	383318
SCG3	1307674368002	0.95127	16	16	289.055	2	0.07492	100.51	5.73199	490	9884
CHGB	1307674368002	0.95127	16	16	289.055	1	0.07492	100.51	5.73199	490	9884
MATN3	1307674368001	1.05156	15	16	289.055	30	0.07492	106.352	6.08986	4448.29	68300
SPP1	1307674368001	1.05156	15	16	289.055	4	0.07492	103.72	5.93453	2529.85	22242
NOTUM	1307674368000	1.05156	15	15	289.055	1	0.07492	100.01	5.73047	0	0
MEPE	1307674368000	1.05156	15	15	289.055	1	0.07492	100.01	5.73047	0	0
AMBN	1307674368000	1.05156	15	15	289.055	1	0.07492	100.01	5.73047	0	0
SCG2	1307674368000	1.05156	15	15	289.055	1	0.07492	100.01	5.73047	0	0
STC2	1307674368000	1.05156	15	15	289.055	1	0.07492	100.01	5.73047	0	0
VGF	1307674368000	1.05156	15	15	289.055	1	0.07492	100.01	5.73047	0	0
BPIFB2	1307674368000	1.05156	15	15	289.055	1	0.07492	100.01	5.73047	0	0
TMEM132A	1307674368000	1.05156	15	15	289.055	1	0.07492	100.01	5.73047	0	0
AFP	1307674368000	1.05156	15	15	289.055	1	0.07492	100.01	5.73047	0	0
SPARCL1	1307674368000	1.05156	15	15	288.295	1	0.07492	100.01	5.73047	0	0
CDKN3	7185024000	1.00149	15	15	346.443	1	0.07492	147.739	7.15128	0.54514	18
CDC6	6231618128	0.61649	30	30	346.821	2	0.08325	160.169	7.31423	1194.89	28712
ASB15	6227020800	0.9963	13	13	346.821	1	0.07492	132.999	6.81169	0	0
FBXL16	6227020800	0.9963	13	13	346.821	1	0.07492	132.999	6.81169	0	0
CCNF	6227020800	0.9963	13	13	346.821	1	0.07492	132.999	6.81169	0	0
FBXW10	6227020800	0.9963	13	13	346.821	1	0.07492	132.999	6.81169	0	0
TRIM71	6227020800	0.9963	13	13	346.821	1	0.07492	132.999	6.81169	0	0
TRIM63	6227020800	0.9963	13	13	346.821	1	0.07492	132.999	6.81169	0	0
UBE2U	6227020800	0.9963	13	13	346.821	1	0.07492	132.999	6.81169	0	0
TRIM50	6227020800	0.9963	13	13	346.821	1	0.07492	132.999	6.81169	0	0
ASB5	6227020800	0.9963	13	13	346.821	1	0.07492	132.999	6.81169	0	0
ASB16	6227020800	0.9963	13	13	346.821	1	0.07492	132.999	6.81169	0	0
ASB11	6227020800	0.9963	13	13	346.821	1	0.07492	132.999	6.81169	0	0
TRAIP	6227020800	0.9963	13	13	346.069	1	0.07492	132.999	6.81169	0	0
HMMR	2874019682	0.83742	18	18	346.821	2	0.08325	150.201	7.30509	376.832	3106
CDC45	1441178182	0.54225	31	31	346.821	1	0.07492	156.965	7.0325	2209.5	84902
KIF18B	558835200	0.96846	14	14	346.821	1	0.07492	135.082	6.82996	4.72088	110
KIF5A	482630400	0.95798	13	13	346.821	1	0.07492	133.002	6.87869	14.6213	342
GIP	479001605	0.76576	14	15	327.1	2	0.08325	119.9	6.40661	1360.7	4844
KIF1A	479001600	0.96591	12	12	346.613	1	0.07492	130.499	6.79342	0	0
GLP1R	479001600	0.96591	12	12	327.1	1	0.08325	117.55	6.38986	0	0
CALCA	479001600	0.96591	12	12	327.1	1	0.08325	117.55	6.38986	0	0
GHRHR	479001600	0.96591	12	12	327.1	1	0.08325	117.55	6.38986	0	0
CRH	479001600	0.96591	12	12	327.1	1	0.08325	117.55	6.38986	0	0
PTH2R	479001600	0.96591	12	12	327.1	1	0.08325	117.55	6.38986	0	0
CRHR1	479001600	0.96591	12	12	326.698	1	0.08325	117.55	6.38986	0	0
ADM2	479001600	0.96591	12	12	326.679	1	0.08325	117.55	6.38986	0	0
PLK4	79843681	0.86711	14	15	346.821	3	0.08325	148.002	7.24722	568.873	5788
ANLN	14520240	0.89412	13	13	346.441	1	0.07492	144.489	7.13149	3.19582	110
HIST1H2BL	7985262	0.26112	37	37	346.821	6	0.08325	170.432	7.51981	17671.4	263700
HIST1H2BH	7985258	0.26905	36	36	346.821	64	0.08325	169.932	7.51829	16734	258772
DEPDC1	7262640	0.8781	12	12	346.821	1	0.07492	136.906	7.0188	2.00759	46
OIP5	5096400	0.72465	20	20	346.821	1	0.08325	154.779	7.32641	359.56	9308
MCM2	4584403	0.55039	26	27	346.821	11	0.08325	158.752	7.31423	3729.11	51300
PSMA8	3669409	0.61922	16	17	346.821	3	0.08325	150.502	7.26397	1090.82	9572
CENPW	3669120	0.88234	11	11	346.821	1	0.07492	140.679	7.04012	4.45649	120
CDT1	514800	0.75383	16	16	346.821	1	0.07492	144.882	6.96245	42.7771	488
ORC1	459480	0.73108	15	15	346.821	1	0.07492	142.132	6.94113	36.879	444
GMNN	453720	0.77916	13	13	346.821	1	0.07492	140.715	6.93352	10.9814	134
ORC6	453600	0.79193	13	13	346.821	1	0.07492	140.632	6.93352	17.2124	278
MCM10	449410	0.5923	16	16	346.821	3	0.07492	142.465	6.94113	508.044	23584
ARHGAP11A	367921	0.83801	10	11	346.821	8	0.07492	144.656	7.1391	1087.22	16520
ACTN2	362932	0.85919	9	18	289.232	22	0.07492	135.139	7.1056	17061.9	77042
NEB	362880	0.85919	9	9	288.062	1	0.06811	105.489	6.37006	0	0
TNNT1	362880	0.85919	9	9	288.053	1	0.06811	105.489	6.37006	0	0
TNNI3	362880	0.85919	9	9	287.857	1	0.06811	105.489	6.37006	0	0
MYBPC2	362880	0.85919	9	9	287.77	1	0.06811	105.489	6.37006	0	0
TNNT2	362880	0.85919	9	9	287.426	1	0.06811	105.489	6.37006	0	0
TNNC1	362880	0.85919	9	9	287.373	1	0.06811	105.489	6.37006	0	0
TNNI2	362880	0.85919	9	9	287.286	1	0.06811	105.489	6.37006	0	0
TNNT3	362880	0.85919	9	9	287.234	1	0.06811	105.489	6.37006	0	0
MYBPC1	362880	0.85919	9	9	286.899	1	0.06811	105.489	6.37006	0	0
CDC25C	50424	0.72963	11	11	346.439	2	0.08325	147.085	7.25027	67.7383	1274
CDC7	45360	0.81146	9	9	346.222	1	0.07492	137.465	6.91677	4.88914	92
DTL	43344	0.71711	12	12	346.627	1	0.07492	141.382	6.94418	16.8215	276
E2F8	40328	0.61853	10	10	345.833	2	0.07492	140.773	7.08123	591.402	9692
EGF	40325	0.8164	8	13	326.289	53	0.08325	138.688	7.26397	28246.1	296686
CDH13	40321	0.8164	8	9	77.73	9	0.06811	88.8156	5.75788	7744	51840
DNAJC6	40321	0.8164	8	9	325.12	4	0.08325	121.836	6.86803	2934	20784
SKA3	40320	0.8164	8	8	342.735	1	0.08325	141.502	7.20763	0	0
SYT8	40320	0.8164	8	8	324.871	1	0.08325	121.002	6.86347	0	0
SNAP91	40320	0.8164	8	8	324.696	1	0.08325	121.002	6.86347	0	0
SH3GL3	40320	0.8164	8	8	324.577	1	0.08325	121.002	6.86347	0	0
PACSIN1	40320	0.8164	8	8	324.323	1	0.08325	121.002	6.86347	0	0
SYT2	40320	0.8164	8	8	323.784	1	0.08325	121.002	6.86347	0	0
KIAA0319	40320	0.8164	8	8	323.608	1	0.08325	121.002	6.86347	0	0
CDH18	40320	0.8164	8	8	77.666	1	0.06244	76.3239	5.02082	0	0
CDH9	40320	0.8164	8	8	77.619	1	0.06244	76.3239	5.02082	0	0
CDH24	40320	0.8164	8	8	77.547	1	0.06244	76.3239	5.02082	0	0
CDH17	40320	0.8164	8	8	77.26	1	0.06244	76.3239	5.02082	0	0
CDH10	40320	0.8164	8	8	77.206	1	0.06244	76.3239	5.02082	0	0
CDH7	40320	0.8164	8	8	77.109	1	0.06244	76.3239	5.02082	0	0
CDH8	40320	0.8164	8	8	76.922	1	0.06244	76.3239	5.02082	0	0
CDH12	40320	0.8164	8	8	76.703	1	0.06244	76.3239	5.02082	0	0
CCNE1	11070	0.57479	13	13	346.821	1	0.07492	140.049	6.92743	45.7287	430
HIST1H4E	10256	0.48071	15	15	346.821	5	0.07492	132.065	6.81169	1602.99	38392
HIST1H4H	10256	0.48071	15	15	346.821	1	0.07492	132.065	6.81169	1602.99	38392
HIST1H3B	10080	0.76373	9	9	346.637	1	0.07492	125.023	6.70357	130.649	4960
HIST1H3D	10080	0.76373	9	9	345.689	1	0.07492	125.023	6.70357	130.649	4960
HIST1H3J	10080	0.76373	9	9	345.493	1	0.07492	125.023	6.70357	130.649	4960
HIST1H3G	10080	0.76373	9	9	344.168	1	0.07492	125.023	6.70357	130.649	4960
PKMYT1	10080	0.78725	8	8	343.725	1	0.08325	145.085	7.24113	1.804	32
CDC25A	7680	0.63865	13	13	346.821	3	0.08325	146.085	7.23656	155.734	5384
E2F1	6750	0.3526	18	18	346.821	2	0.07492	146.049	6.96854	1743.81	39228
ASF1B	6483	0.73986	9	12	346.533	2	0.07492	143.865	6.9457	1361.36	27412
TROAP	5760	0.75809	8	8	345.102	1	0.07492	134.949	6.86803	0.81856	30
HIST1H2BG	5208	0.57691	11	11	346.548	3	0.06811	108.278	6.27869	57.8146	2534
HIST1H2BF	5208	0.57691	11	11	346.341	1	0.06811	108.278	6.27869	57.8146	2534
CLSPN	5168	0.55867	10	10	346.436	3	0.08325	141.819	7.18479	414.641	13470
HIST3H2A	5048	0.49882	10	10	346.058	5	0.07492	132.756	6.91067	662.764	13148
COL15A1	5046	0.47886	10	10	311.401	3	0.09366	119.858	7.05839	1965.72	9990
COL7A1	5042	0.76834	7	9	310.144	27	0.08325	128.59	7.32641	10715.2	65296
COL9A1	5042	0.64146	8	8	308.997	1	0.09366	112.606	6.8726	474.642	2520
COL4A6	5041	0.76834	7	8	308.146	6	0.09366	112.439	6.88479	3550.34	29230
TUBB4A	5041	0.76834	7	8	342.183	2	0.08325	142.252	7.21524	982	4826
COL2A1	5040	0.76834	7	7	309.007	1	0.08325	108.71	6.79037	0	0
COL11A1	5040	0.76834	7	7	308.283	1	0.08325	108.71	6.79037	0	0
COL24A1	5040	0.76834	7	7	307.792	1	0.08325	108.71	6.79037	0	0
COL22A1	5040	0.76834	7	7	306.067	1	0.08325	108.71	6.79037	0	0
EXO1	1718	0.42062	15	15	346.821	2	0.07492	143.965	6.95941	1045.14	9122
MUC13	1440	0.73175	7	7	7.805	1	0.01216	7	0.02953	0.33333	2
MUCL1	1440	0.73175	7	7	7.8	1	0.01216	7	0.02953	0.33333	2
MUC5AC	1440	0.73175	7	7	7.773	1	0.01216	7	0.02953	0.33333	2
MUC5B	1440	0.73175	7	7	7.769	1	0.01216	7	0.02953	0.33333	2
MUC12	1440	0.73175	7	7	7.766	1	0.01216	7	0.02953	0.33333	2
MUC15	1440	0.73175	7	7	7.745	1	0.01216	7	0.02953	0.33333	2
RAD51	922	0.30153	19	21	346.821	16	0.08325	156.169	7.31423	7390.81	67530
BLM	879	0.35052	15	16	346.821	3	0.07492	137.072	6.93809	1672.84	19578
GTSE1	744	0.65858	7	7	343.895	1	0.08325	144.585	7.23961	1.34672	32
DMC1	744	0.65858	7	7	340.041	1	0.07492	124.525	6.81778	2.37698	14
MSH5	720	0.71324	6	6	340.185	1	0.07492	124.025	6.81626	0	0
MSH4	720	0.71324	6	6	338.573	1	0.07492	124.025	6.81626	0	0
GCNT3	720	0.71324	6	6	7.714	1	0.00608	6.5	0.02779	0	0
GALNT5	720	0.71324	6	6	7.71	1	0.00608	6.5	0.02779	0	0
CCNE2	288	0.58315	8	8	344.558	1	0.07492	137.049	6.91372	4.11621	36
SHCBP1	240	0.66569	6	6	340.083	1	0.07492	132.949	6.85737	0.06897	2
EME1	180	0.5012	9	9	343.87	2	0.07492	119.25	6.6259	82.1677	1356
HOXC4	128	0.4082	8	8	314.577	3	0.07492	122.591	6.79037	2920	49898
HOXD4	126	0.47564	7	7	315.361	4	0.07492	122.091	6.78885	1944	39912
HIST1H2AL	124	0.64826	5	8	342.021	8	0.07492	124.008	6.8056	1427.4	23900
ADAMTS18	122	0.52304	6	6	208.227	5	0.08325	98.4012	6.35179	1948	17640
TRIP13	122	0.52304	6	6	336.671	1	0.07492	140.382	6.95179	37.2426	506
ADAMTS16	122	0.52304	6	6	205.108	1	0.08325	98.4012	6.35179	1948	17640
HOXC5	122	0.52304	6	6	303.322	1	0.06811	96.9842	6.05027	4	8
MYBL2	120	0.64826	5	5	330.427	1	0.08325	140.585	7.21067	0	0
KIF14	120	0.64826	5	5	333.433	1	0.07492	130.906	6.97768	0	0
XRCC2	120	0.64826	5	5	335.881	1	0.07492	116.083	6.60001	0	0
RAD51AP1	120	0.64826	5	5	334.982	1	0.07492	116.083	6.60001	0	0
HIST1H2AI	120	0.64826	5	5	327.392	1	0.06811	105.278	6.26956	0	0
HOXC6	120	0.64826	5	5	299.061	1	0.06811	96.4842	6.04874	0	0
HOXA7	120	0.64826	5	5	297.701	1	0.06811	96.4842	6.04874	0	0
HOXA6	120	0.64826	5	5	295.543	1	0.06811	96.4842	6.04874	0	0
ADAMTS19	120	0.64826	5	5	198.594	1	0.07492	82.2663	5.61016	0	0
SBSPON	120	0.64826	5	5	198.281	1	0.07492	82.2663	5.61016	0	0
SEMA5B	120	0.64826	5	5	197.21	1	0.07492	82.2663	5.61016	0	0
ADAMTS20	120	0.64826	5	5	195.844	1	0.07492	82.2663	5.61016	0	0
TP73	72	0.51223	7	7	343.152	1	0.08325	142.252	7.21829	75.235	2348
FANCD2	60	0.57059	6	6	333.654	1	0.07492	116.117	6.60001	40.8593	922
UHRF1	56	0.37904	8	8	342.428	2	0.07492	144.929	7.09037	325.84	6016
GRIN2A	50	0.47549	6	6	280.606	2	0.06811	119.268	6.7721	621.432	8026
GRIN1	50	0.47549	6	6	277.295	2	0.06811	119.268	6.7721	621.432	8026
UBE2T	49	0.58344	5	6	332.352	2	0.07492	126.91	6.76905	476.634	4224
NEFL	49	0.58344	5	6	274.367	2	0.06811	119.268	6.7721	1113.43	8030
FANCB	48	0.58344	5	5	322.925	1	0.06811	107.444	6.30915	0.90794	6
MMP13	44	0.31026	9	11	317.247	58	0.10703	133.845	7.38428	29771.1	233156
MMP9	42	0.36588	7	12	315.79	91	0.09366	138.687	7.46042	44595.2	592896
MMP1	37	0.47549	6	7	306.869	25	0.09366	122.417	7.1254	8123.04	141618
GPC2	37	0.23943	10	11	283.064	8	0.08325	106.113	6.30763	4402.08	61424
MMP10	33	0.42794	6	7	309.051	2	0.09366	121.333	7.11626	8453.15	145230
BCAN	30	0.56839	4	7	295.056	55	0.09366	117.652	6.87565	36651.9	460640
FANCI	30	0.51861	5	5	328.23	1	0.07492	115.283	6.59545	39.9514	916
RASGRF1	26	0.56839	4	6	297.623	22	0.07492	146.982	7.27159	12704.4	94462
PRSS1	26	0.56839	4	6	291.021	3	0.09366	116.717	7.02641	2041.3	9594
GNAZ	26	0.56839	4	6	303.138	3	0.08325	112.775	6.3259	1962	14550
FBXO43	24	0.56839	4	4	324.042	1	0.08325	142.419	7.22895	0	0
SFN	24	0.56839	4	4	318.114	1	0.07492	134.049	6.89849	0	0
MND1	24	0.56839	4	4	319.214	1	0.07492	122.358	6.80712	0	0
GRIA2	24	0.56839	4	4	265.59	1	0.06811	103.322	6.3655	0	0
CSPG5	24	0.56839	4	4	267.615	1	0.08325	100.939	6.25433	0	0
CSPG4	24	0.56839	4	4	261.565	1	0.08325	100.939	6.25433	0	0
HIST1H2AM	24	0.56839	4	4	322.419	1	0.06811	100.083	6.06854	0	0
HIST1H2AG	24	0.56839	4	4	318.478	1	0.06811	100.083	6.06854	0	0
KRT81	24	0.56839	4	4	4.24	1	0.0076	4	0.0114	0	0
KRT12	24	0.56839	4	4	4.233	1	0.0076	4	0.0114	0	0
KRT86	24	0.56839	4	4	4.23	1	0.0076	4	0.0114	0	0
GABRG2	24	0.56839	4	4	4.226	1	0.0076	4	0.0114	0	0
KRT20	24	0.56839	4	4	4.225	1	0.0076	4	0.0114	0	0
KRT85	24	0.56839	4	4	4.224	1	0.0076	4	0.0114	0	0
GABRA3	24	0.56839	4	4	4.222	1	0.0076	4	0.0114	0	0
GABRQ	24	0.56839	4	4	4.217	1	0.0076	4	0.0114	0	0
GABRA2	24	0.56839	4	4	4.217	1	0.0076	4	0.0114	0	0
GABRB1	24	0.56839	4	4	4.216	1	0.0076	4	0.0114	0	0
CHRNA1	20	0.37893	4	8	298.443	17	0.08325	137.369	7.32641	11628	85598
CACNA2D3	20	0.38039	6	6	6.473	2	0.00456	6.83333	0.05813	9.66667	22
CACNB4	20	0.38039	6	6	6.456	2	0.00456	6.83333	0.05813	9.66667	22
REEP2	18	0.17957	10	10	306.73	1	0.08325	114.442	6.32895	36	72
WNT3A	16	0.32413	5	10	198.178	9	0.07492	94.4036	5.65585	6336	61340
EZH2	16	0.33284	6	6	337.075	1	0.07492	142.113	7.09342	258.121	7022
ACAN	13	0.46346	3	10	298.234	40	0.09366	122.227	7.0858	14664.4	137426
CACNG4	13	0.47366	4	5	6.301	3	0.00684	6.5	0.05813	24.6667	38
CACNA1S	12	0.47366	4	4	6.107	2	0.00456	5.83333	0.05471	2	6
E2F2	12	0.28529	6	6	336.404	1	0.07492	130.126	6.81169	207.614	6540
CHRNA3	12	0.47366	4	4	246.46	1	0.07492	105.225	6.58326	0.66667	2
CHRNB2	12	0.47366	4	4	241.574	1	0.07492	105.225	6.58326	0.66667	2
SPTA1	10	0.25931	5	7	222.495	10	0.07492	126.419	6.98377	8709	65802
ROBO1	10	0.46346	3	7	205.118	9	0.07492	114.169	6.89697	7025	22224
DKK1	10	0.32413	5	5	199.906	1	0.07492	91.9036	5.64823	1451	22984
EPHB2	9	0.46346	3	6	285.082	212	0.09366	156.608	7.80763	61337.4	680460
LAMA3	9	0.46346	3	6	309.267	89	0.09366	136.104	7.42996	27398.3	114874
RHOV	9	0.30779	2	9	297.986	7	0.07492	122.099	6.70204	5862.68	79008
NRCAM	9	0.25931	5	6	189.009	2	0.06811	100.244	6.24976	997	7354
PAK3	8	0.46346	3	5	300.866	102	0.08325	142.878	7.60052	37848.8	352824
LYZ	7	0.46346	3	4	229.668	3	0.08325	107.205	6.72336	1960	8792
LCN2	7	0.46346	3	4	229.989	2	0.08325	107.038	6.72184	982	4398
CBX2	7	0.46346	3	4	321.4	1	0.07492	132.215	6.96093	49.744	1566
ISL1	7	0.46346	3	4	206.485	1	0.08325	105.888	6.49494	1031.12	4568
CPA1	6	0	1	6	218.025	6	0.07492	95.4877	6.24214	3298.65	18368
CDKN2A	6	0.30779	2	6	320.805	3	0.07492	121.483	6.64722	1968.76	31402
CDCA7	6	0.2842	4	4	302.039	1	0.07492	118.633	6.64265	14.8324	176
STMN1	6	0.46346	3	3	296.488	1	0.07492	133.882	6.90001	0	0
EFNA3	6	0.46346	3	3	200.614	1	0.08325	117.083	7.06296	0	0
EPHA10	6	0.46346	3	3	200.186	1	0.08325	117.083	7.06296	0	0
EPHA5	6	0.46346	3	3	191.223	1	0.08325	117.083	7.06296	0	0
GINS1	6	0.46346	3	3	294.342	1	0.07492	116.567	6.60915	0	0
RAD54L	6	0.46346	3	3	298.431	1	0.07492	115.083	6.59697	0	0
KCNJ9	6	0.46346	3	3	279.589	1	0.08325	110.942	6.31829	0	0
KCNJ6	6	0.46346	3	3	278.265	1	0.08325	110.942	6.31829	0	0
OLFM4	6	0.46346	3	3	231.33	1	0.08325	106.538	6.72032	0	0
CHRND	6	0.46346	3	3	233.061	1	0.07492	104.725	6.58174	0	0
CHRNB3	6	0.46346	3	3	224.801	1	0.07492	104.725	6.58174	0	0
LHX3	6	0.46346	3	3	179.329	1	0.07492	95.4532	6.26956	0	0
LHX4	6	0.46346	3	3	177.485	1	0.07492	95.4532	6.26956	0	0
DKK4	6	0.46346	3	3	164.758	1	0.06811	76.2023	4.91118	0	0
KREMEN2	6	0.46346	3	3	164.576	1	0.06811	76.2023	4.91118	0	0
CACNA1E	6	0.46346	3	3	5.933	1	0.00456	5.33333	0.053	0	0
CACNG1	6	0.46346	3	3	5.873	1	0.00342	5.08333	0.04958	0	0
FABP4	5	0.30779	2	5	173.466	26	0.08325	108.284	6.8056	16817.6	153034
LPL	5	0.30779	2	5	177.696	12	0.07492	100.725	6.39748	11535.9	82254
ADIPOQ	5	0.30898	3	4	159.757	10	0.07492	103.114	6.48123	10085.5	68890
GAD2	5	0.30898	3	4	3.606	6	0.00456	4.5	0.03283	13	14
TK1	5	0.30898	3	4	310.168	1	0.07492	134.132	6.90001	57.5897	570
NOTCH3	4	0.30779	2	4	298.009	100	0.09366	142.104	7.50306	30409.7	398044
RHO	4	0.30779	2	4	234.474	5	0.08325	112.158	6.32895	3910	28118
PNLIP	4	0.30779	2	4	145.977	5	0.06811	86.1882	5.77768	1907.02	20604
LEF1	4	0.30779	2	4	253.366	3	0.07492	120.258	6.78123	1765.43	19572
EYA1	4	0.30779	2	4	250.744	3	0.07492	120.091	6.77971	1962	20022
RBP2	4	0	1	4	139.571	3	0.06811	81.8438	5.3193	2091.19	26678
EBF1	4	0.30898	3	3	159.606	2	0.07492	101.281	6.46753	1391.49	10588
HIST3H2BB	4	0.30898	3	3	288.782	1	0.07492	120.925	6.79189	0.4	2
WNT6	4	0.30898	3	3	135.404	1	0.06811	76.2023	4.91118	1	2
GAD1	4	0.30898	3	3	3.369	1	0.00304	3.83333	0.02918	1	2
FGF4	4	0.30898	3	3	2.904	1	0.00608	3	0.01824	1	2
FGF20	4	0.30898	3	3	2.863	1	0.00608	3	0.01824	1	2
APOA4	4	0.30779	2	4	225.297	1	0.07492	98.2318	6.04417	6370.69	36400
COMP	3	0	1	3	229	32	0.08325	105.727	6.55737	5782.4	75958
FOLR1	3	0.30779	2	3	259.72	25	0.07492	133.052	7.32641	8662.96	61326
KLK2	3	0.30779	2	3	295.97	20	0.08325	132.785	7.28073	15404.7	245064
LEP	3	0.30779	2	3	193.514	12	0.08325	109.637	6.45382	6103.22	28190
CTRB1	3	0.30779	2	3	255.279	7	0.08325	111.283	6.88479	3273.73	18970
GAGE2A	3	0.30779	2	3	3.26	7	0.00355	4.33333	0.05674	18	18
CYP19A1	3	0.30779	2	3	2.841	5	0.0038	3.5	0.0285	8	8
TDGF1	3	0	1	3	2.627	5	0.0038	3.5	0.0285	10	10
SCN5A	3	0.30779	2	3	152.488	4	0.06811	99.0774	6.24824	2934	21978
PPAP2C	3	0	1	3	81.363	4	0.06811	83.3505	5.65889	2938	22228
DCC	3	0.30779	2	3	97.936	3	0.06811	92.0401	6.15534	1960	5960
CEL	3	0.30779	2	3	157.572	3	0.07492	90.1786	6.01676	1226.56	5070
NPHS1	3	0	1	3	136.958	3	0.06811	102.822	6.36397	1962	6326
AP1M2	3	0	1	3	150.129	3	0.07492	95.4671	6.12641	1962	13862
KCNH2	3	0	1	3	67.446	3	0.06244	82.1922	5.50661	1962	14658
HPSE2	3	0.30779	2	3	207.398	2	0.07492	89.9036	5.63605	982	15188
BAGE5	3	0.30779	2	3	3.125	2	0.00266	4.08333	0.05319	10	10
TYR	3	0.30779	2	3	2.878	2	0.0038	3.5	0.0285	6	6
MLANA	3	0.30779	2	3	2.854	2	0.0038	3.5	0.0285	6	6
MAEL	3	0.30779	2	3	2.588	2	0.00608	3	0.01824	4	4
STIL	3	0	1	3	248.508	2	0.07492	119.743	6.68682	982.243	8990
SMC1B	3	0.30779	2	3	285.129	1	0.07492	125.422	6.86042	5.35712	122
FABP7	2	0	1	2	176.424	27	0.09366	114.507	7.02489	12699.1	137358
MMP12	2	0	1	2	221.318	13	0.08325	110.647	6.85585	1710.93	12216
MAGEA3	2	0	1	2	2.897	7	0.00355	3.83333	0.05496	16	16
IBSP	2	0	1	2	219.62	5	0.08325	99.8659	6.37006	2869.79	25598
CNGB1	2	0	1	2	115.387	3	0.07492	87.9869	5.58732	1960	14064
ITPKA	2	0	1	2	1.975	3	0.00456	2	0.01596	2	2
FUT2	2	0	1	2	1.964	3	0.00456	2	0.01596	2	2
AQP10	2	0	1	2	1.948	3	0.00456	2	0.01596	2	2
DUOXA2	2	0	1	2	1.947	3	0.00456	2	0.01596	2	2
SOHLH1	2	0	1	2	1.946	3	0.00456	2	0.01596	2	2
PIF1	2	0	1	2	184.685	2	0.07492	112.7	6.5726	194.575	2004
MYH1	2	0	1	2	134.317	2	0.06811	102.156	6.36093	982	3164
SERPINB3	2	0	1	2	103.811	2	0.07492	87.2778	5.97869	982	4398
GUCY2D	2	0	1	2	49.664	2	0.06811	73.4947	4.84265	982	7034
UGT8	2	0	1	2	38.067	2	0.06244	70.8787	4.91422	982	7412
ADAM23	2	0	1	2	4.059	2	0.00456	4.66667	0.04958	14	20
PTPRN	2	0	1	2	2.883	2	0.00456	3.5	0.02918	8	8
CSAG1	2	0	1	2	2.52	2	0.00266	3.41667	0.04965	10	10
FOXL2	2	0	1	2	2.463	2	0.0038	3	0.0266	6	6
SOX2	2	0	1	2	2.364	2	0.0038	3	0.0266	6	6
MAPT	2	0	1	2	2.17	2	0.00304	2.5	0.02432	4	4
MAPK12	2	0	1	2	2.163	2	0.00304	2.5	0.02432	4	4
BMP7	2	0	1	2	2.155	2	0.00304	2.5	0.02432	4	4
NKX2-5	2	0	1	2	2.121	2	0.00304	2.5	0.02432	4	4
DIAPH3	2	0.30779	2	2	248.128	1	0.07492	129.715	6.85737	0	0
CDCA2	2	0.30779	2	2	259.169	1	0.07492	120.565	6.72032	0	0
CKAP2L	2	0.30779	2	2	247.388	1	0.07492	119.66	6.69291	0	0
PRDM9	2	0.30779	2	2	254.037	1	0.07492	118.758	6.77362	0	0
HOXD3	2	0.30779	2	2	251.25	1	0.07492	118.758	6.77362	0	0
HOXD1	2	0.30779	2	2	249.78	1	0.07492	118.758	6.77362	0	0
KLK3	2	0.30779	2	2	249.398	1	0.07492	118.758	6.77362	0	0
HOXA3	2	0.30779	2	2	240.199	1	0.07492	118.758	6.77362	0	0
FAM83D	2	0.30779	2	2	237.177	1	0.07492	118.176	6.67768	0	0
HELLS	2	0.30779	2	2	226.567	1	0.07492	113.017	6.56803	0	0
FIGF	2	0.30779	2	2	227.679	1	0.07492	112.311	6.72793	0	0
TICRR	2	0.30779	2	2	253.793	1	0.06811	110.572	6.28631	0	0
RECQL4	2	0.30779	2	2	245.531	1	0.06811	110.572	6.28631	0	0
OR13A1	2	0.30779	2	2	233.863	1	0.08325	110.442	6.31676	0	0
OR8G5	2	0.30779	2	2	232.443	1	0.08325	110.442	6.31676	0	0
OR7C1	2	0.30779	2	2	232.079	1	0.08325	110.442	6.31676	0	0
OR56A3	2	0.30779	2	2	227.025	1	0.08325	110.442	6.31676	0	0
OR51E2	2	0.30779	2	2	226.827	1	0.08325	110.442	6.31676	0	0
OR2H1	2	0.30779	2	2	225.95	1	0.08325	110.442	6.31676	0	0
OR51E1	2	0.30779	2	2	221.71	1	0.08325	110.442	6.31676	0	0
OR1F1	2	0.30779	2	2	221.612	1	0.08325	110.442	6.31676	0	0
OR2B6	2	0.30779	2	2	218.151	1	0.08325	110.442	6.31676	0	0
E2F7	2	0.30779	2	2	255.011	1	0.06811	110.427	6.43707	0	0
GSC	2	0.30779	2	2	241.674	1	0.06811	106.155	6.22235	0	0
GPR119	2	0.30779	2	2	240.056	1	0.08325	105.55	6.30154	0	0
PCSK1	2	0.30779	2	2	231.864	1	0.08325	105.55	6.30154	0	0
CTSV	2	0.30779	2	2	233.133	1	0.09366	104.458	6.67006	0	0
SCN1A	2	0.30779	2	2	155.299	1	0.06811	97.9107	6.2391	0	0
KCNQ3	2	0.30779	2	2	151.196	1	0.06811	97.9107	6.2391	0	0
SCN4A	2	0.30779	2	2	150.629	1	0.06811	97.9107	6.2391	0	0
HOXC9	2	0.30779	2	2	226.422	1	0.06811	94.9842	6.04417	0	0
LRFN2	2	0.30779	2	2	205.663	1	0.06244	93.793	6.0259	0	0
HS3ST5	2	0.30779	2	2	214.162	1	0.07492	89.2369	5.63301	0	0
HS3ST4	2	0.30779	2	2	211.736	1	0.07492	89.2369	5.63301	0	0
HS6ST2	2	0.30779	2	2	208.139	1	0.07492	89.2369	5.63301	0	0
NDST4	2	0.30779	2	2	207.795	1	0.07492	89.2369	5.63301	0	0
CHGA	2	0.30779	2	2	207.666	1	0.06811	78.478	4.9858	0	0
UNC5D	2	0.30779	2	2	56.665	1	0.06244	77.0644	5.40915	0	0
UNC5A	2	0.30779	2	2	56.042	1	0.06244	77.0644	5.40915	0	0
SOST	2	0.30779	2	2	140.785	1	0.06811	75.7023	4.90965	0	0
FZD9	2	0.30779	2	2	123.869	1	0.06811	75.7023	4.90965	0	0
FZD10	2	0.30779	2	2	120.716	1	0.06811	75.7023	4.90965	0	0
CACNA1B	2	0.30779	2	2	5.244	1	0.00342	4.58333	0.04787	0	0
MAGEA1	2	0.30779	2	2	2.95	1	0.00266	3.58333	0.05142	0	0
ALDH3B2	2	0.30779	2	2	3.169	1	0.00304	3.33333	0.02736	0	0
ALDH3A1	2	0.30779	2	2	3.1	1	0.00304	3.33333	0.02736	0	0
PMEL	2	0.30779	2	2	2.652	1	0.0038	3	0.0266	0	0
CYP11B2	2	0.30779	2	2	2.597	1	0.00253	2.83333	0.0247	0	0
CYP17A1	2	0.30779	2	2	2.576	1	0.00253	2.83333	0.0247	0	0
FGF19	2	0.30779	2	2	2.652	1	0.00304	2.5	0.01621	0	0
FGF3	2	0.30779	2	2	2.645	1	0.00304	2.5	0.01621	0	0
ASZ1	2	0.30779	2	2	2.419	1	0.00304	2.5	0.01621	0	0
DDX4	2	0.30779	2	2	2.38	1	0.00304	2.5	0.01621	0	0
DLX5	2	0.30779	2	2	2.183	1	0.00456	2	0.00912	0	0
DLX6	2	0.30779	2	2	2.169	1	0.00456	2	0.00912	0	0
NKX3-2	2	0.30779	2	2	2.156	1	0.00456	2	0.00912	0	0
ENTPD3	2	0	1	2	237.963	1	0.07492	117.876	6.67311	0.7	6
CTRB2	2	0	1	2	194.21	1	0.08325	98.1512	6.45077	270.532	2406
CTRC	2	0	1	2	194.241	1	0.08325	95.7774	6.36854	220.346	2076
TERT	2	0	1	2	160.543	1	0.06811	95.7675	6.06702	4	4
FAM64A	1	0	1	1	159.587	1	0.07492	126.332	6.78428	0	0
DSCC1	1	0	1	1	174.856	1	0.07492	123.249	6.75382	0	0
GSG2	1	0	1	1	168.824	1	0.07492	122.749	6.75078	0	0
NEIL3	1	0	1	1	159.071	1	0.07492	119.093	6.69138	0	0
MYCN	1	0	1	1	166.59	1	0.07492	118.676	6.68834	0	0
POLQ	1	0	1	1	164.366	1	0.07492	111.783	6.56651	0	0
RGS9BP	1	0	1	1	157.272	1	0.08325	109.942	6.31524	0	0
UBD	1	0	1	1	167.308	1	0.07492	109.167	6.51626	0	0
TUBAL3	1	0	1	1	156.609	1	0.07492	105.783	6.46753	0	0
CHAF1B	1	0	1	1	157.579	1	0.06811	104.9	6.19798	0	0
NKX6-1	1	0	1	1	156.355	1	0.08325	104.417	6.28631	0	0
NRG2	1	0	1	1	155.973	1	0.07492	104.066	6.51626	0	0
ADAM12	1	0	1	1	150.427	1	0.07492	104.066	6.51626	0	0
CTSK	1	0	1	1	147.933	1	0.09366	102.375	6.63656	0	0
KEL	1	0	1	1	165.903	1	0.08325	101.092	6.22235	0	0
NLGN1	1	0	1	1	154.318	1	0.08325	101.092	6.22235	0	0
CCL26	1	0	1	1	153.514	1	0.07492	97.8841	6.099	0	0
MMP11	1	0	1	1	150.789	1	0.08325	95.7972	6.37768	0	0
CHST5	1	0	1	1	145.166	1	0.08325	95.2345	6.33808	0	0
HAPLN1	1	0	1	1	143.513	1	0.08325	95.2345	6.33808	0	0
CHST6	1	0	1	1	140.086	1	0.08325	95.2345	6.33808	0	0
ARHGAP11B	1	0	1	1	146.386	1	0.06811	93.7334	5.95433	0	0
DEPDC1B	1	0	1	1	145.826	1	0.06811	93.7334	5.95433	0	0
ARHGDIG	1	0	1	1	145.768	1	0.06811	93.7334	5.95433	0	0
ARHGAP36	1	0	1	1	141.868	1	0.06811	93.7334	5.95433	0	0
ARHGEF39	1	0	1	1	141.152	1	0.06811	93.7334	5.95433	0	0
ARHGAP40	1	0	1	1	133.298	1	0.06811	93.7334	5.95433	0	0
PITX2	1	0	1	1	124.329	1	0.06811	93.6509	6.03351	0	0
SIX1	1	0	1	1	119.769	1	0.06811	93.5675	6.03199	0	0
SIX2	1	0	1	1	117.529	1	0.06811	93.5675	6.03199	0	0
CDKN2C	1	0	1	1	155.082	1	0.06811	93.4803	5.8995	0	0
TWIST1	1	0	1	1	145.867	1	0.06811	93.4803	5.8995	0	0
NEFM	1	0	1	1	130.675	1	0.06244	93.293	6.02438	0	0
WDR62	1	0	1	1	114.109	1	0.06811	93.0088	5.9391	0	0
SPINK1	1	0	1	1	135.196	1	0.08325	92.5829	6.27869	0	0
MSI1	1	0	1	1	99.018	1	0.06811	90.7068	6.14925	0	0
CAP2	1	0	1	1	83.73	1	0.06811	90.7068	6.14925	0	0
FABP6	1	0	1	1	87.654	1	0.07492	87.4218	6.05788	0	0
RGSL1	1	0	1	1	144.569	1	0.07492	87.1869	5.57818	0	0
RGS20	1	0	1	1	144.309	1	0.07492	87.1869	5.57818	0	0
PPEF1	1	0	1	1	109.001	1	0.07492	87.0702	5.58123	0	0
HAVCR1	1	0	1	1	106.347	1	0.07492	86.5278	5.97412	0	0
MATN4	1	0	1	1	110.265	1	0.07492	85.1202	5.80966	0	0
MDK	1	0	1	1	129.639	1	0.07492	83.5036	5.55991	0	0
KIRREL2	1	0	1	1	68.598	1	0.06244	83.3061	5.61626	0	0
TRPC6	1	0	1	1	59.526	1	0.06244	83.3061	5.61626	0	0
MYH13	1	0	1	1	62.883	1	0.06244	83.0561	5.61321	0	0
GLDN	1	0	1	1	93.009	1	0.06244	81.1922	5.50204	0	0
CLVS1	1	0	1	1	76.061	1	0.06811	78.4144	5.37869	0	0
CLVS2	1	0	1	1	71.984	1	0.06811	78.4144	5.37869	0	0
CELA3A	1	0	1	1	107.265	1	0.06811	78.3219	5.49443	0	0
CELA3B	1	0	1	1	103.509	1	0.06811	78.3219	5.49443	0	0
WIF1	1	0	1	1	97.443	1	0.06811	75.2023	4.90813	0	0
CTHRC1	1	0	1	1	86.819	1	0.06811	75.2023	4.90813	0	0
CNNM1	1	0	1	1	102.143	1	0.06811	73.5356	4.88833	0	0
SERPINB4	1	0	1	1	51.582	1	0.06811	73.5106	5.23098	0	0
CLPS	1	0	1	1	71.812	1	0.06244	71.9739	5.02996	0	0
SPHK1	1	0	1	1	41.093	1	0.06244	70.2121	4.91118	0	0
CD34	1	0	1	1	136.447	1	0.06244	69.689	4.28681	0	0
KCNH6	1	0	1	1	31.849	1	0.05763	69.3775	4.75889	0	0
KCNE5	1	0	1	1	29.552	1	0.05763	69.3775	4.75889	0	0
RDH8	1	0	1	1	72.923	1	0.06244	68.3621	4.57158	0	0
AKR1B10	1	0	1	1	69.211	1	0.06244	68.3621	4.57158	0	0
CNGB3	1	0	1	1	21.066	1	0.06244	62.959	4.09493	0	0
GAL3ST1	1	0	1	1	20.354	1	0.05763	61.3923	4.16651	0	0
LGI3	1	0	1	1	2.736	1	0.00342	3.33333	0.03761	0	0
GAGE1	1	0	1	1	2.252	1	0.00213	2.78333	0.04433	0	0
MAGEA12	1	0	1	1	1.966	1	0.00213	2.53333	0.04078	0	0
INSM1	1	0	1	1	2.007	1	0.00304	2.5	0.02188	0	0
OCA2	1	0	1	1	2.123	1	0.00253	2.33333	0.0228	0	0
TYRP1	1	0	1	1	2.071	1	0.00253	2.33333	0.0228	0	0
CER1	1	0	1	1	2.03	1	0.00253	2.33333	0.0228	0	0
DAND5	1	0	1	1	2.02	1	0.00253	2.33333	0.0228	0	0
AMH	1	0	1	1	1.909	1	0.00253	2.16667	0.0209	0	0
LIN28A	1	0	1	1	1.895	1	0.00253	2.16667	0.0209	0	0
TDRD5	1	0	1	1	1.947	1	0.00304	2	0.01418	0	0
BRSK2	1	0	1	1	1.835	1	0.00203	1.83333	0.02026	0	0
SOSTDC1	1	0	1	1	1.809	1	0.00203	1.83333	0.02026	0	0
CTNNA2	1	0	1	1	1.79	1	0.00203	1.83333	0.02026	0	0
FOXH1	1	0	1	1	1.751	1	0.00203	1.83333	0.02026	0	0
PLCH2	1	0	1	1	1.723	1	0.00228	1.5	0.01368	0	0
DUOX2	1	0	1	1	1.721	1	0.00228	1.5	0.01368	0	0
INPP5J	1	0	1	1	1.716	1	0.00228	1.5	0.01368	0	0
SOHLH2	1	0	1	1	1.715	1	0.00228	1.5	0.01368	0	0
B3GALT1	1	0	1	1	1.71	1	0.00228	1.5	0.01368	0	0
LHX8	1	0	1	1	1.705	1	0.00228	1.5	0.01368	0	0
FUT9	1	0	1	1	1.7	1	0.00228	1.5	0.01368	0	0
AQP8	1	0	1	1	1.686	1	0.00228	1.5	0.01368	0	0
DUOX1	1	0	1	1	1.68	1	0.00228	1.5	0.01368	0	0
AQP6	1	0	1	1	1.676	1	0.00228	1.5	0.01368	0	0
CYP4F8	1	0	1	1	1.499	1	0.00304	1	0.00912	0	0
ALOX15B	1	0	1	1	1.499	1	0.00304	1	0.00912	0	0
TUBB3	1	0	1	1	1.491	1	0.00304	1	0.00912	0	0
TUBA3C	1	0	1	1	1.491	1	0.00304	1	0.00912	0	0
KCNU1	1	0	1	1	1.491	1	0.00304	1	0.00912	0	0
KCNN1	1	0	1	1	1.491	1	0.00304	1	0.00912	0	0
CKMT1B	1	0	1	1	1.491	1	0.00304	1	0.00912	0	0
CKMT1A	1	0	1	1	1.491	1	0.00304	1	0.00912	0	0
SLC2A5	1	0	1	1	1.486	1	0.00304	1	0.00912	0	0
CD177	1	0	1	1	1.486	1	0.00304	1	0.00912	0	0
FXYD3	1	0	1	1	1.486	1	0.00304	1	0.00912	0	0
ATP1A2	1	0	1	1	1.486	1	0.00304	1	0.00912	0	0
REG3G	1	0	1	1	1.485	1	0.00304	1	0.00912	0	0
REG3A	1	0	1	1	1.485	1	0.00304	1	0.00912	0	0
UGT1A7	1	0	1	1	1.483	1	0.00304	1	0.00912	0	0
UGT1A10	1	0	1	1	1.483	1	0.00304	1	0.00912	0	0
NMRK2	1	0	1	1	1.483	1	0.00304	1	0.00912	0	0
NMNAT2	1	0	1	1	1.483	1	0.00304	1	0.00912	0	0
SEZ6L2	1	0	1	1	1.483	1	0.00304	1	0.00912	0	0
ASPHD1	1	0	1	1	1.483	1	0.00304	1	0.00912	0	0
REG1B	1	0	1	1	1.482	1	0.00304	1	0.00912	0	0
REG1A	1	0	1	1	1.482	1	0.00304	1	0.00912	0	0
EVPL	1	0	1	1	1.482	1	0.00304	1	0.00912	0	0
CAPN9	1	0	1	1	1.482	1	0.00304	1	0.00912	0	0
COLCA2	1	0	1	1	1.481	1	0.00304	1	0.00912	0	0
C11orf53	1	0	1	1	1.481	1	0.00304	1	0.00912	0	0
DNAH8	1	0	1	1	1.479	1	0.00304	1	0.00912	0	0
DNAH3	1	0	1	1	1.479	1	0.00304	1	0.00912	0	0
CLCNKA	1	0	1	1	1.477	1	0.00304	1	0.00912	0	0
BSND	1	0	1	1	1.477	1	0.00304	1	0.00912	0	0
SSX3	1	0	1	1	1.476	1	0.00304	1	0.00912	0	0
SSX2B	1	0	1	1	1.476	1	0.00304	1	0.00912	0	0
MYH7B	1	0	1	1	1.476	1	0.00304	1	0.00912	0	0
CKB	1	0	1	1	1.476	1	0.00304	1	0.00912	0	0
SI	1	0	1	1	1.474	1	0.00304	1	0.00912	0	0
RP11-1220K2.2	1	0	1	1	1.474	1	0.00304	1	0.00912	0	0
STARD6	1	0	1	1	1.473	1	0.00304	1	0.00912	0	0
STAR	1	0	1	1	1.473	1	0.00304	1	0.00912	0	0
IGF2BP3	1	0	1	1	1.472	1	0.00304	1	0.00912	0	0
IGF2BP1	1	0	1	1	1.472	1	0.00304	1	0.00912	0	0
GUCY2C	1	0	1	1	1.471	1	0.00304	1	0.00912	0	0
GUCA2A	1	0	1	1	1.471	1	0.00304	1	0.00912	0	0
HTR3B	1	0	1	1	1.468	1	0.00304	1	0.00912	0	0
HTR3A	1	0	1	1	1.468	1	0.00304	1	0.00912	0	0
UGT2B11	1	0	1	1	1.468	1	0.00304	1	0.00912	0	0
DIO2	1	0	1	1	1.468	1	0.00304	1	0.00912	0	0
COX6B2	1	0	1	1	1.468	1	0.00304	1	0.00912	0	0
COX4I2	1	0	1	1	1.468	1	0.00304	1	0.00912	0	0
PRAC2	1	0	1	1	1.467	1	0.00304	1	0.00912	0	0
HOXB13	1	0	1	1	1.467	1	0.00304	1	0.00912	0	0
GRIK4	1	0	1	1	1.463	1	0.00304	1	0.00912	0	0
GRIK2	1	0	1	1	1.463	1	0.00304	1	0.00912	0	0
UBL4B	1	0	1	1	1.462	1	0.00304	1	0.00912	0	0
SLC6A17	1	0	1	1	1.462	1	0.00304	1	0.00912	0	0
PTGES	1	0	1	1	1.461	1	0.00304	1	0.00912	0	0
PTGDS	1	0	1	1	1.461	1	0.00304	1	0.00912	0	0
STOML3	1	0	1	1	1.461	1	0.00304	1	0.00912	0	0
ASIC1	1	0	1	1	1.461	1	0.00304	1	0.00912	0	0
UPK3A	1	0	1	1	1.458	1	0.00304	1	0.00912	0	0
UPK1A	1	0	1	1	1.458	1	0.00304	1	0.00912	0	0
CLDN19	1	0	1	1	1.457	1	0.00304	1	0.00912	0	0
CLDN18	1	0	1	1	1.457	1	0.00304	1	0.00912	0	0
TRDN	1	0	1	1	1.456	1	0.00304	1	0.00912	0	0
RYR2	1	0	1	1	1.456	1	0.00304	1	0.00912	0	0
SYN3	1	0	1	1	1.456	1	0.00304	1	0.00912	0	0
PPFIA4	1	0	1	1	1.456	1	0.00304	1	0.00912	0	0
TBX4	1	0	1	1	1.453	1	0.00304	1	0.00912	0	0
PITX1	1	0	1	1	1.453	1	0.00304	1	0.00912	0	0
HMGA2	1	0	1	1	1.452	1	0.00304	1	0.00912	0	0
HIST1H1B	1	0	1	1	1.452	1	0.00304	1	0.00912	0	0
RBM24	1	0	1	1	1.451	1	0.00304	1	0.00912	0	0
RBFOX1	1	0	1	1	1.451	1	0.00304	1	0.00912	0	0
WNK4	1	0	1	1	1.446	1	0.00304	1	0.00912	0	0
SCNN1G	1	0	1	1	1.446	1	0.00304	1	0.00912	0	0
USH1G	1	0	1	1	1.434	1	0.00304	1	0.00912	0	0
USH1C	1	0	1	1	1.434	1	0.00304	1	0.00912	0	0

## Sheet: TOP10
	MCC			DMNC			MNC			Degree			EPC			BottleNeck			EcCentricity			Closeness			Radiality			Betweenness			Stress
ZWINT	9.22337e+13		ZWINT	1.35562		CDK1	99		CDK1	99		CDK1	346.821		PLK1	242		MMP13	0.10703		CDK1	207.291		PLK1	7.85788		PLK1	62541.1		PLK1	732074
SPC24	9.22337e+13		SPC24	1.35562		CDC20	90		CDC20	91		CDC20	346.821		EPHB2	212		PLK1	0.09366		PLK1	200.363		EPHB2	7.80763		EPHB2	61337.4		EPHB2	680460
SGOL2	9.22337e+13		SGOL2	1.35562		CCNB1	82		CCNB1	82		CCNB1	346.821		PAK3	102		EPHB2	0.09366		CCNB1	196.791		CDK1	7.63098		CHRM1	45654.5		MMP9	592896
CENPI	9.22337e+13		ERCC6L	1.35562		CCNB2	79		CCNB2	79		CCNB2	346.821		NOTCH3	100		NOTCH3	0.09366		CDC20	196.141		DLGAP5	7.61423		MMP9	44595.2		BCAN	460640
ERCC6L	9.22337e+13		CDCA5	1.35562		CCNA2	78		GNGT1	79		CCNA2	346.821		MMP9	91		MMP9	0.09366		CCNA2	192.034		PAK3	7.60052		PAK3	37848.8		NOTCH3	398044
CENPK	9.22337e+13		TAC3	1.34086		BUB1	73		CCNA2	78		PLK1	346.821		CHRM1	90		CHRM1	0.09366		CCNB2	189.975		CCNB1	7.58682		BCAN	36651.9		GPC3	383318
CENPL	9.22337e+13		QRFPR	1.34086		PLK1	73		BUB1	74		BUB1	346.821		LAMA3	89		LAMA3	0.09366		BUB1	187.141		CDC20	7.532		GPC3	35588.6		CHRM1	354604
DYNC1I1	9.22337e+13		LPAR4	1.34086		BUB1B	69		PLK1	74		AURKB	346.821		HIST1H2BH	64		BCAN	0.09366		AURKB	185.475		CCNA2	7.52286		NOTCH3	30409.7		PAK3	352824
SKA1	9.22337e+13		OPN4	1.34086		AURKB	69		AURKB	70		BUB1B	346.821		MMP13	58		TACR1	0.09366		BUB1B	184.475		TACC3	7.52286		MMP13	29771.1		EGF	296686
SPC25	9.22337e+13		PTGFR	1.34086		GNGT1	68		BUB1B	69		CDCA8	346.821		BCAN	55		ACAN	0.09366		CDCA8	183.308		HIST1H2BL	7.51981		EGF	28246.1		DLGAP5	284202
