# Supplementary material for: Bioinformatics analysis identifies DYNC1I1 as prognosis marker in male patients with liver hepatocellular carcinoma
Source: PLoS One. 2021 Oct 22;16(10):e0258797. doi: 10.1371/journal.pone.0258797 (PMC8535175; doi:10.1371/journal.pone.0258797)
Supplement: S7 Table — (XLSX) [file pone.0258797.s007.xlsx]

## Sheet: ego_cc
ID	Description	BgRatio	pvalue	p.adjust	qvalue	geneID	Count
GO:0000776	kinetochore	135/19717	1.79641e-21	1.83234e-19	8.88749e-20	NDC80/KIF18A/NUF2/SPC25/SKA1/MAD2L1/PLK1/SPC24/ERCC6L/ZWINT/KIF2C/DYNC1I1	12
GO:0000777	condensed chromosome kinetochore	105/19717	1.92293e-20	9.80695e-19	4.75673e-19	NDC80/NUF2/SPC25/SKA1/MAD2L1/PLK1/SPC24/ERCC6L/ZWINT/KIF2C/DYNC1I1	11
GO:0000779	condensed chromosome, centromeric region	118/19717	7.34019e-20	2.49566e-18	1.21049e-18	NDC80/NUF2/SPC25/SKA1/MAD2L1/PLK1/SPC24/ERCC6L/ZWINT/KIF2C/DYNC1I1	11
GO:0000775	chromosome, centromeric region	193/19717	1.49093e-19	3.80188e-18	1.84405e-18	NDC80/KIF18A/NUF2/SPC25/SKA1/MAD2L1/PLK1/SPC24/ERCC6L/ZWINT/KIF2C/DYNC1I1	12
GO:0000793	condensed chromosome	223/19717	9.65761e-17	1.97015e-15	9.55595e-16	NDC80/NUF2/SPC25/SKA1/MAD2L1/PLK1/SPC24/ERCC6L/ZWINT/KIF2C/DYNC1I1	11
GO:0098687	chromosomal region	347/19717	1.86302e-16	3.16713e-15	1.53617e-15	NDC80/KIF18A/NUF2/SPC25/SKA1/MAD2L1/PLK1/SPC24/ERCC6L/ZWINT/KIF2C/DYNC1I1	12
GO:0005871	kinesin complex	55/19717	4.26054e-16	6.20822e-15	3.01121e-15	KIF23/KIF11/KIF18A/KIF20A/KIF15/KIF2C/KIF4A/KIF5A	8
GO:0005874	microtubule	416/19717	1.64635e-15	2.09909e-14	1.01813e-14	KIF23/KIF11/KIF18A/SKA1/PLK1/RACGAP1/KIF20A/KIF15/KIF2C/KIF4A/KIF5A/DYNC1I1	12
GO:0005819	spindle	347/19717	1.29144e-14	1.46364e-13	7.09916e-14	KIF23/KIF11/KIF18A/SKA1/MAD2L1/PLK1/RACGAP1/KIF20A/KIF15/KIF4A/DYNC1I1	11
GO:0005875	microtubule associated complex	152/19717	2.05631e-14	2.09744e-13	1.01733e-13	KIF23/KIF11/KIF18A/KIF20A/KIF15/KIF2C/KIF4A/KIF5A/DYNC1I1	9
GO:0031262	Ndc80 complex	4/19717	9.50702e-13	8.08096e-12	3.91956e-12	NDC80/NUF2/SPC25/SPC24	4
GO:0031617	NMS complex	4/19717	9.50702e-13	8.08096e-12	3.91956e-12	NDC80/NUF2/SPC25/SPC24	4
GO:0072686	mitotic spindle	109/19717	1.25987e-09	9.88515e-09	4.79465e-09	KIF23/KIF11/KIF18A/SKA1/MAD2L1/RACGAP1	6
GO:0005876	spindle microtubule	59/19717	3.95718e-09	2.88309e-08	1.3984e-08	KIF11/KIF18A/SKA1/PLK1/KIF4A	5
GO:0000940	condensed chromosome outer kinetochore	14/19717	3.76162e-07	2.5579e-06	1.24068e-06	NDC80/SKA1/PLK1	3
GO:0000778	condensed nuclear chromosome kinetochore	15/19717	4.69881e-07	2.99549e-06	1.45292e-06	NDC80/NUF2/PLK1	3
GO:0030496	midbody	173/19717	8.91247e-07	5.34748e-06	2.59372e-06	KIF23/PLK1/RACGAP1/KIF20A/KIF4A	5
GO:0000780	condensed nuclear chromosome, centromeric region	26/19717	2.66488e-06	1.5101e-05	7.32452e-06	NDC80/NUF2/PLK1	3
GO:0097149	centralspindlin complex	3/19717	3.23916e-06	1.73891e-05	8.43437e-06	KIF23/RACGAP1	2
GO:0051233	spindle midzone	34/19717	6.09981e-06	3.1109e-05	1.5089e-05	KIF18A/PLK1/RACGAP1	3
GO:0000942	condensed nuclear chromosome outer kinetochore	4/19717	6.47415e-06	3.14459e-05	1.52524e-05	NDC80/PLK1	2
GO:0000922	spindle pole	164/19717	2.47286e-05	0.000114651	5.56098e-05	KIF11/MAD2L1/PLK1/DYNC1I1	4
GO:0045171	intercellular bridge	59/19717	3.25756e-05	0.000144466	7.00711e-05	KIF23/KIF20A/KIF4A	3
GO:0000794	condensed nuclear chromosome	99/19717	0.000152924	0.000649927	0.000315238	NDC80/NUF2/PLK1	3
GO:0090543	Flemming body	28/19717	0.000401632	0.00163866	0.000794808	KIF23/RACGAP1	2
GO:0032154	cleavage furrow	55/19717	0.00155074	0.00608368	0.0029508	RACGAP1/KIF20A	2
GO:1904115	axon cytoplasm	57/19717	0.00166452	0.00628818	0.00305	KIF4A/KIF5A	2
GO:0032153	cell division site	68/19717	0.0023591	0.00853975	0.00414209	RACGAP1/KIF20A	2
GO:0005881	cytoplasmic microtubule	69/19717	0.00242797	0.00853975	0.00414209	KIF18A/KIF2C	2
