# Supplementary material for: Bioinformatics analysis identifies DYNC1I1 as prognosis marker in male patients with liver hepatocellular carcinoma
Source: PLoS One. 2021 Oct 22;16(10):e0258797. doi: 10.1371/journal.pone.0258797 (PMC8535175; doi:10.1371/journal.pone.0258797)
Supplement: S8 Table — (XLSX) [file pone.0258797.s008.xlsx]

## Sheet: ego_BP
ID	Description	BgRatio	pvalue	p.adjust	qvalue	geneID	Count
GO:0007059	chromosome segregation	321/18670	1.39163e-16	6.62417e-14	3.66219e-14	KIF23/NDC80/KIF18A/NUF2/SPC25/SKA1/MAD2L1/PLK1/RACGAP1/ZWINT/KIF2C/KIF4A	12
GO:0000070	mitotic sister chromatid segregation	151/18670	2.89496e-16	6.88999e-14	3.80915e-14	KIF23/NDC80/KIF18A/NUF2/MAD2L1/PLK1/RACGAP1/ZWINT/KIF2C/KIF4A	10
GO:0019886	antigen processing and presentation of exogenous peptide antigen via MHC class II	98/18670	5.79481e-16	8.01067e-14	4.42872e-14	KIF23/KIF11/KIF18A/RACGAP1/KIF15/KIF2C/KIF4A/KIF5A/DYNC1I1	9
GO:0002495	antigen processing and presentation of peptide antigen via MHC class II	101/18670	7.67656e-16	8.01067e-14	4.42872e-14	KIF23/KIF11/KIF18A/RACGAP1/KIF15/KIF2C/KIF4A/KIF5A/DYNC1I1	9
GO:0002504	antigen processing and presentation of peptide or polysaccharide antigen via MHC class II	102/18670	8.41456e-16	8.01067e-14	4.42872e-14	KIF23/KIF11/KIF18A/RACGAP1/KIF15/KIF2C/KIF4A/KIF5A/DYNC1I1	9
GO:0140014	mitotic nuclear division	264/18670	1.14222e-15	9.06163e-14	5.00975e-14	KIF23/KIF11/NDC80/KIF18A/NUF2/MAD2L1/PLK1/RACGAP1/ZWINT/KIF2C/KIF4A	11
GO:0000819	sister chromatid segregation	189/18670	2.84858e-15	1.93703e-13	1.07089e-13	KIF23/NDC80/KIF18A/NUF2/MAD2L1/PLK1/RACGAP1/ZWINT/KIF2C/KIF4A	10
GO:1902850	microtubule cytoskeleton organization involved in mitosis	131/18670	8.53994e-15	5.08127e-13	2.80919e-13	KIF23/KIF11/NDC80/NUF2/SPC25/MAD2L1/PLK1/RACGAP1/KIF4A	9
GO:0006890	retrograde vesicle-mediated transport, Golgi to ER	86/18670	2.81395e-14	1.48827e-12	8.22792e-13	KIF23/KIF11/KIF18A/RACGAP1/KIF15/KIF2C/KIF4A/KIF5A	8
GO:0048193	Golgi vesicle transport	368/18670	4.44725e-14	2.11689e-12	1.17033e-12	KIF23/KIF11/KIF18A/RACGAP1/FOLR1/SPTA1/KIF15/KIF2C/KIF4A/KIF5A/DYNC1I1	11
GO:0098813	nuclear chromosome segregation	262/18670	7.68305e-14	3.32467e-12	1.83805e-12	KIF23/NDC80/KIF18A/NUF2/MAD2L1/PLK1/RACGAP1/ZWINT/KIF2C/KIF4A	10
GO:0002478	antigen processing and presentation of exogenous peptide antigen	175/18670	1.21176e-13	4.80667e-12	2.65738e-12	KIF23/KIF11/KIF18A/RACGAP1/KIF15/KIF2C/KIF4A/KIF5A/DYNC1I1	9
GO:0000280	nuclear division	407/18670	1.3402e-13	4.90719e-12	2.71295e-12	KIF23/KIF11/NDC80/KIF18A/NUF2/MAD2L1/PLK1/RACGAP1/ZWINT/KIF2C/KIF4A	11
GO:0007052	mitotic spindle organization	106/18670	1.57961e-13	5.31131e-12	2.93637e-12	KIF23/KIF11/NDC80/NUF2/SPC25/PLK1/RACGAP1/KIF4A	8
GO:0019884	antigen processing and presentation of exogenous antigen	182/18670	1.73179e-13	5.31131e-12	2.93637e-12	KIF23/KIF11/KIF18A/RACGAP1/KIF15/KIF2C/KIF4A/KIF5A/DYNC1I1	9
GO:0007018	microtubule-based movement	285/18670	1.78531e-13	5.31131e-12	2.93637e-12	KIF23/KIF11/KIF18A/RACGAP1/KIF20A/KIF15/KIF2C/KIF4A/KIF5A/DYNC1I1	10
GO:0048002	antigen processing and presentation of peptide antigen	189/18670	2.44072e-13	6.83401e-12	3.7782e-12	KIF23/KIF11/KIF18A/RACGAP1/KIF15/KIF2C/KIF4A/KIF5A/DYNC1I1	9
GO:0048285	organelle fission	449/18670	3.91547e-13	1.03542e-11	5.72437e-12	KIF23/KIF11/NDC80/KIF18A/NUF2/MAD2L1/PLK1/RACGAP1/ZWINT/KIF2C/KIF4A	11
GO:0019882	antigen processing and presentation	226/18670	1.23277e-12	3.08842e-11	1.70744e-11	KIF23/KIF11/KIF18A/RACGAP1/KIF15/KIF2C/KIF4A/KIF5A/DYNC1I1	9
GO:0051656	establishment of organelle localization	401/18670	5.33974e-12	1.27086e-10	7.02598e-11	KIF23/NDC80/KIF18A/NUF2/MAD2L1/PLK1/FOLR1/KIF2C/KIF5A/DYNC1I1	10
GO:0007051	spindle organization	170/18670	7.36723e-12	1.66991e-10	9.23212e-11	KIF23/KIF11/NDC80/NUF2/SPC25/PLK1/RACGAP1/KIF4A	8
GO:0090307	mitotic spindle assembly	56/18670	3.9668e-09	8.58271e-08	4.74497e-08	KIF23/KIF11/PLK1/RACGAP1/KIF4A	5
GO:0000281	mitotic cytokinesis	72/18670	1.43645e-08	2.97282e-07	1.64353e-07	KIF23/PLK1/RACGAP1/KIF20A/KIF4A	5
GO:0008608	attachment of spindle microtubules to kinetochore	32/18670	4.1667e-08	8.14926e-07	4.50534e-07	NDC80/NUF2/RACGAP1/KIF2C	4
GO:0051256	mitotic spindle midzone assembly	7/18670	4.28007e-08	8.14926e-07	4.50534e-07	KIF23/RACGAP1/KIF4A	3
GO:0061640	cytoskeleton-dependent cytokinesis	100/18670	7.576e-08	1.38699e-06	7.66802e-07	KIF23/PLK1/RACGAP1/KIF20A/KIF4A	5
GO:0051983	regulation of chromosome segregation	103/18670	8.79015e-08	1.54967e-06	8.5674e-07	NDC80/MAD2L1/PLK1/RACGAP1/KIF2C	5
GO:0000022	mitotic spindle elongation	9/18670	1.02573e-07	1.74374e-06	9.64034e-07	KIF23/RACGAP1/KIF4A	3
GO:0051225	spindle assembly	108/18670	1.11528e-07	1.83059e-06	1.01205e-06	KIF23/KIF11/PLK1/RACGAP1/KIF4A	5
GO:0051231	spindle elongation	10/18670	1.46427e-07	2.24837e-06	1.24301e-06	KIF23/RACGAP1/KIF4A	3
GO:0051255	spindle midzone assembly	10/18670	1.46427e-07	2.24837e-06	1.24301e-06	KIF23/RACGAP1/KIF4A	3
GO:0007080	mitotic metaphase plate congression	44/18670	1.55925e-07	2.31938e-06	1.28228e-06	NDC80/KIF18A/NUF2/KIF2C	4
GO:0051315	attachment of mitotic spindle microtubules to kinetochore	13/18670	3.48228e-07	5.02293e-06	2.77694e-06	NDC80/NUF2/KIF2C	3
GO:0051310	metaphase plate congression	57/18670	4.49431e-07	6.29203e-06	3.47857e-06	NDC80/KIF18A/NUF2/KIF2C	4
GO:0000910	cytokinesis	171/18670	1.09846e-06	1.49391e-05	8.25913e-06	KIF23/PLK1/RACGAP1/KIF20A/KIF4A	5
GO:0051303	establishment of chromosome localization	75/18670	1.36486e-06	1.80465e-05	9.97707e-06	NDC80/KIF18A/NUF2/KIF2C	4
GO:0050000	chromosome localization	76/18670	1.43964e-06	1.85208e-05	1.02393e-05	NDC80/KIF18A/NUF2/KIF2C	4
GO:0032465	regulation of cytokinesis	89/18670	2.71391e-06	3.39953e-05	1.87944e-05	KIF23/PLK1/RACGAP1/KIF20A	4
GO:0000132	establishment of mitotic spindle orientation	29/18670	4.39784e-06	5.36762e-05	2.96751e-05	NDC80/MAD2L1/PLK1	3
GO:0040001	establishment of mitotic spindle localization	33/18670	6.5477e-06	7.7633e-05	4.29196e-05	NDC80/MAD2L1/PLK1	3
GO:0007094	mitotic spindle assembly checkpoint	34/18670	7.17616e-06	7.7633e-05	4.29196e-05	NDC80/MAD2L1/PLK1	3
GO:0031577	spindle checkpoint	34/18670	7.17616e-06	7.7633e-05	4.29196e-05	NDC80/MAD2L1/PLK1	3
GO:0071173	spindle assembly checkpoint	34/18670	7.17616e-06	7.7633e-05	4.29196e-05	NDC80/MAD2L1/PLK1	3
GO:0071174	mitotic spindle checkpoint	34/18670	7.17616e-06	7.7633e-05	4.29196e-05	NDC80/MAD2L1/PLK1	3
GO:0051294	establishment of spindle orientation	35/18670	7.84325e-06	8.29641e-05	4.58669e-05	NDC80/MAD2L1/PLK1	3
GO:0045841	negative regulation of mitotic metaphase/anaphase transition	36/18670	8.55008e-06	8.84748e-05	4.89135e-05	NDC80/MAD2L1/PLK1	3
GO:1902100	negative regulation of metaphase/anaphase transition of cell cycle	37/18670	9.29778e-06	9.41647e-05	5.20592e-05	NDC80/MAD2L1/PLK1	3
GO:0032506	cytokinetic process	39/18670	1.09201e-05	0.000106081	5.86474e-05	KIF23/RACGAP1/KIF20A	3
GO:2000816	negative regulation of mitotic sister chromatid separation	39/18670	1.09201e-05	0.000106081	5.86474e-05	NDC80/MAD2L1/PLK1	3
GO:1905819	negative regulation of chromosome separation	40/18670	1.1797e-05	0.000112308	6.20896e-05	NDC80/MAD2L1/PLK1	3
GO:0033048	negative regulation of mitotic sister chromatid segregation	42/18670	1.36877e-05	0.000127752	7.06278e-05	NDC80/MAD2L1/PLK1	3
GO:0051293	establishment of spindle localization	43/18670	1.47036e-05	0.000134594	7.44109e-05	NDC80/MAD2L1/PLK1	3
GO:0033046	negative regulation of sister chromatid segregation	44/18670	1.57681e-05	0.000141615	7.82923e-05	NDC80/MAD2L1/PLK1	3
GO:0051985	negative regulation of chromosome segregation	45/18670	1.68821e-05	0.000148813	8.22716e-05	NDC80/MAD2L1/PLK1	3
GO:0000912	assembly of actomyosin apparatus involved in cytokinesis	6/18670	1.80259e-05	0.00015322	8.4708e-05	KIF23/RACGAP1	2
GO:0000915	actomyosin contractile ring assembly	6/18670	1.80259e-05	0.00015322	8.4708e-05	KIF23/RACGAP1	2
GO:0047496	vesicle transport along microtubule	47/18670	1.92634e-05	0.000160867	8.89355e-05	KIF23/KIF5A/DYNC1I1	3
GO:0051653	spindle localization	48/18670	2.05328e-05	0.000168511	9.31616e-05	NDC80/MAD2L1/PLK1	3
GO:0030071	regulation of mitotic metaphase/anaphase transition	51/18670	2.46686e-05	0.000193618	0.000107042	NDC80/MAD2L1/PLK1	3
GO:0044837	actomyosin contractile ring organization	7/18670	2.52191e-05	0.000193618	0.000107042	KIF23/RACGAP1	2
GO:0090232	positive regulation of spindle checkpoint	7/18670	2.52191e-05	0.000193618	0.000107042	NDC80/MAD2L1	2
GO:0090267	positive regulation of mitotic cell cycle spindle assembly checkpoint	7/18670	2.52191e-05	0.000193618	0.000107042	NDC80/MAD2L1	2
GO:0045839	negative regulation of mitotic nuclear division	52/18670	2.616e-05	0.000194565	0.000107566	NDC80/MAD2L1/PLK1	3
GO:0099518	vesicle cytoskeletal trafficking	52/18670	2.616e-05	0.000194565	0.000107566	KIF23/KIF5A/DYNC1I1	3
GO:1902099	regulation of metaphase/anaphase transition of cell cycle	53/18670	2.77096e-05	0.00020292	0.000112185	NDC80/MAD2L1/PLK1	3
GO:0010970	transport along microtubule	161/18670	2.84365e-05	0.000205087	0.000113383	KIF23/KIF4A/KIF5A/DYNC1I1	4
GO:0007091	metaphase/anaphase transition of mitotic cell cycle	54/18670	2.93184e-05	0.000208292	0.000115155	NDC80/MAD2L1/PLK1	3
GO:0007088	regulation of mitotic nuclear division	164/18670	3.05701e-05	0.00021399	0.000118305	KIF11/NDC80/MAD2L1/PLK1	4
GO:0007093	mitotic cell cycle checkpoint	165/18670	3.13067e-05	0.000215971	0.0001194	NDC80/MAD2L1/PLK1/ZWINT	4
GO:0044784	metaphase/anaphase transition of cell cycle	56/18670	3.27177e-05	0.00022248	0.000122999	NDC80/MAD2L1/PLK1	3
GO:0051302	regulation of cell division	168/18670	3.35949e-05	0.000225228	0.000124518	KIF23/PLK1/RACGAP1/KIF20A	4
GO:0010965	regulation of mitotic sister chromatid separation	57/18670	3.45104e-05	0.000228152	0.000126135	NDC80/MAD2L1/PLK1	3
GO:0051306	mitotic sister chromatid separation	60/18670	4.02729e-05	0.000259053	0.000143218	NDC80/MAD2L1/PLK1	3
GO:0051784	negative regulation of nuclear division	60/18670	4.02729e-05	0.000259053	0.000143218	NDC80/MAD2L1/PLK1	3
GO:1901978	positive regulation of cell cycle checkpoint	9/18670	4.31741e-05	0.000274012	0.000151488	NDC80/MAD2L1	2
GO:0030705	cytoskeleton-dependent intracellular transport	180/18670	4.39913e-05	0.000274753	0.000151898	KIF23/KIF4A/KIF5A/DYNC1I1	4
GO:1905818	regulation of chromosome separation	62/18670	4.44454e-05	0.000274753	0.000151898	NDC80/MAD2L1/PLK1	3
GO:0051650	establishment of vesicle localization	184/18670	4.79289e-05	0.000292489	0.000161703	KIF23/FOLR1/KIF5A/DYNC1I1	4
GO:0070507	regulation of microtubule cytoskeleton organization	186/18670	4.99917e-05	0.000301216	0.000166528	KIF11/KIF18A/SKA1/PLK1	4
GO:0099111	microtubule-based transport	187/18670	5.10471e-05	0.00030373	0.000167918	KIF23/KIF4A/KIF5A/DYNC1I1	4
GO:0051783	regulation of nuclear division	188/18670	5.21187e-05	0.000306278	0.000169326	KIF11/NDC80/MAD2L1/PLK1	4
GO:0033047	regulation of mitotic sister chromatid segregation	68/18670	5.86404e-05	0.000340401	0.000188191	NDC80/MAD2L1/PLK1	3
GO:0051648	vesicle localization	202/18670	6.89123e-05	0.000395208	0.000218492	KIF23/FOLR1/KIF5A/DYNC1I1	4
GO:0007163	establishment or maintenance of cell polarity	210/18670	8.01173e-05	0.000453998	0.000250994	NDC80/MAD2L1/PLK1/KIF2C	4
GO:0000075	cell cycle checkpoint	216/18670	8.93528e-05	0.000500376	0.000276634	NDC80/MAD2L1/PLK1/ZWINT	4
GO:0032886	regulation of microtubule-based process	218/18670	9.25968e-05	0.000512513	0.000283344	KIF11/KIF18A/SKA1/PLK1	4
GO:0033045	regulation of sister chromatid segregation	80/18670	9.53043e-05	0.000521435	0.000288277	NDC80/MAD2L1/PLK1	3
GO:0090231	regulation of spindle checkpoint	14/18670	0.000108765	0.000575246	0.000318026	NDC80/MAD2L1	2
GO:0090266	regulation of mitotic cell cycle spindle assembly checkpoint	14/18670	0.000108765	0.000575246	0.000318026	NDC80/MAD2L1	2
GO:1903504	regulation of mitotic spindle checkpoint	14/18670	0.000108765	0.000575246	0.000318026	NDC80/MAD2L1	2
GO:0072384	organelle transport along microtubule	85/18670	0.000114158	0.000597135	0.000330128	KIF23/KIF5A/DYNC1I1	3
GO:0051304	chromosome separation	90/18670	0.000135293	0.000699994	0.000386994	NDC80/MAD2L1/PLK1	3
GO:0051261	protein depolymerization	109/18670	0.000238467	0.00122054	0.000674779	KIF18A/SPTA1/KIF2C	3
GO:0051383	kinetochore organization	21/18670	0.000249807	0.00126498	0.000699348	NDC80/NUF2	2
GO:0031109	microtubule polymerization or depolymerization	112/18670	0.000258336	0.0012944	0.000715614	KIF18A/SKA1/KIF2C	3
GO:1904666	regulation of ubiquitin protein ligase activity	22/18670	0.000274601	0.00136157	0.000752745	MAD2L1/PLK1	2
GO:0090068	positive regulation of cell cycle process	298/18670	0.000307232	0.00150765	0.000833509	KIF23/NDC80/MAD2L1/RACGAP1	4
GO:0030010	establishment of cell polarity	135/18670	0.000447014	0.00217121	0.00120036	NDC80/MAD2L1/PLK1	3
GO:0045930	negative regulation of mitotic cell cycle	338/18670	0.00049499	0.00237995	0.00131576	NDC80/MAD2L1/PLK1/ZWINT	4
GO:2001251	negative regulation of chromosome organization	146/18670	0.000561903	0.00267466	0.00147869	NDC80/MAD2L1/PLK1	3
GO:1901976	regulation of cell cycle checkpoint	32/18670	0.000585636	0.00276003	0.00152589	NDC80/MAD2L1	2
GO:0045787	positive regulation of cell cycle	389/18670	0.000838548	0.00391322	0.00216344	KIF23/NDC80/MAD2L1/RACGAP1	4
GO:0010639	negative regulation of organelle organization	393/18670	0.000871156	0.00402592	0.00222574	NDC80/MAD2L1/PLK1/SPTA1	4
GO:0140013	meiotic nuclear division	172/18670	0.000904462	0.00413965	0.00228862	KIF18A/NUF2/PLK1	3
GO:0032467	positive regulation of cytokinesis	40/18670	0.000915981	0.00415245	0.00229569	KIF23/RACGAP1	2
GO:0030866	cortical actin cytoskeleton organization	43/18670	0.00105827	0.00475223	0.00262728	KIF23/RACGAP1	2
GO:0007019	microtubule depolymerization	44/18670	0.00110791	0.00492866	0.00272482	KIF18A/KIF2C	2
GO:0003147	neural crest cell migration involved in heart formation	1/18670	0.0011248	0.00495745	0.00274074	FOLR1	1
GO:1903046	meiotic cell cycle process	188/18670	0.00116925	0.00510609	0.00282292	KIF18A/NUF2/PLK1	3
GO:0008089	anterograde axonal transport	48/18670	0.00131749	0.00564977	0.00312349	KIF4A/KIF5A	2
GO:0030865	cortical cytoskeleton organization	48/18670	0.00131749	0.00564977	0.00312349	KIF23/RACGAP1	2
GO:0051438	regulation of ubiquitin-protein transferase activity	52/18670	0.00154456	0.00656438	0.00362914	MAD2L1/PLK1	2
GO:0006888	ER to Golgi vesicle-mediated transport	212/18670	0.00165083	0.00695395	0.00384451	FOLR1/SPTA1/DYNC1I1	3
GO:0043624	cellular protein complex disassembly	217/18670	0.00176461	0.00736802	0.00407343	KIF18A/SPTA1/KIF2C	3
GO:0098930	axonal transport	58/18670	0.00191765	0.00793741	0.00438822	KIF4A/KIF5A	2
GO:0060974	cell migration involved in heart formation	2/18670	0.00224839	0.00906979	0.00501426	FOLR1	1
GO:0070194	synaptonemal complex disassembly	2/18670	0.00224839	0.00906979	0.00501426	PLK1	1
GO:0071231	cellular response to folic acid	2/18670	0.00224839	0.00906979	0.00501426	FOLR1	1
