# Supplementary material for: Bioinformatics analysis identifies DYNC1I1 as prognosis marker in male patients with liver hepatocellular carcinoma
Source: PLoS One. 2021 Oct 22;16(10):e0258797. doi: 10.1371/journal.pone.0258797 (PMC8535175; doi:10.1371/journal.pone.0258797)
Supplement: S9 Table — (XLSX) [file pone.0258797.s009.xlsx]

## Sheet: ego_MF
ID	Description	GeneRatio	BgRatio	pvalue	p.adjust	qvalue	geneID	Count
GO:0008017	microtubule binding	44551	246/17696	1.04755e-17	4.81873e-16	2.53617e-16	KIF23/KIF11/KIF18A/SKA1/PLK1/RACGAP1/KIF20A/KIF15/KIF2C/KIF4A/KIF5A/DYNC1I1	12
GO:0003777	microtubule motor activity	44460	84/17696	2.20849e-16	5.07953e-15	2.67343e-15	KIF23/KIF11/KIF18A/KIF20A/KIF15/KIF2C/KIF4A/KIF5A/DYNC1I1	9
GO:0015631	tubulin binding	44551	336/17696	4.55491e-16	6.9842e-15	3.67589e-15	KIF23/KIF11/KIF18A/SKA1/PLK1/RACGAP1/KIF20A/KIF15/KIF2C/KIF4A/KIF5A/DYNC1I1	12
GO:0003774	motor activity	44460	136/17696	1.94484e-14	2.23656e-13	1.17714e-13	KIF23/KIF11/KIF18A/KIF20A/KIF15/KIF2C/KIF4A/KIF5A/DYNC1I1	9
GO:0016887	ATPase activity	44490	434/17696	1.96842e-11	1.81094e-10	9.53129e-11	KIF23/KIF11/KIF18A/ERCC6L/KIF20A/KIF15/KIF2C/KIF4A/KIF5A/DYNC1I1	10
GO:0008574	ATP-dependent microtubule motor activity, plus-end-directed	44307	26/17696	2.15385e-08	1.65128e-07	8.69096e-08	KIF11/KIF18A/KIF5A/DYNC1I1	4
GO:1990939	ATP-dependent microtubule motor activity	44307	44/17696	1.92887e-07	1.26754e-06	6.67127e-07	KIF11/KIF18A/KIF5A/DYNC1I1	4
GO:0051010	microtubule plus-end binding	44248	17/17696	0.000180467	0.00103769	0.000546152	KIF18A/KIF2C	2
GO:0070463	tubulin-dependent ATPase activity	44217	1/17696	0.00118671	0.0060654	0.00319232	KIF18A	1
