# Supplementary material for: Bioinformatics analysis identifies DYNC1I1 as prognosis marker in male patients with liver hepatocellular carcinoma
Source: PLoS One. 2021 Oct 22;16(10):e0258797. doi: 10.1371/journal.pone.0258797 (PMC8535175; doi:10.1371/journal.pone.0258797)
Supplement: S10 Table — (XLSX) [file pone.0258797.s010.xlsx]

## Sheet: DYNC1I1_KEGG
Category	Term	Count	%	PValue	Genes	List Total	Pop Hits	Pop Total	Fold Enrichment	Bonferroni	Benjamini	FDR
KEGG_PATHWAY	Progesterone-mediated oocyte maturation	2	9.52381	0.061674	PLK1, MAD2L1	6	87	6879	26.3563	0.503532	0.318862	0.318862
KEGG_PATHWAY	Oocyte meiosis	2	9.52381	0.0781403	PLK1, MAD2L1	6	111	6879	20.6577	0.591386	0.318862	0.318862
KEGG_PATHWAY	Cell cycle	2	9.52381	0.0869625	PLK1, MAD2L1	6	124	6879	18.4919	0.632401	0.318862	0.318862
